# Supplementary material for: Evolutionary Divergence of Phosphorylation to Regulate Interactive Protein Networks in Lower and Higher Species
Source: Int J Mol Sci. 2022 Nov 20;23(22):14429. doi: 10.3390/ijms232214429 (PMC9697241; doi:10.3390/ijms232214429)
Supplement: Supplementary file 1 [file ijms-23-14429-s001.zip › Table_S1.xlsx]

## Sheet: -1 < nb phospho <= 2
Term	Adjusted P-value decile 1	Adjusted P-value decile 2	Adjusted P-value decile 3	Adjusted P-value decile 4	Adjusted P-value decile 5	Adjusted P-value decile 6	Adjusted P-value decile 7	Adjusted P-value decile 8	Adjusted P-value decile 9	Adjusted P-value decile 10
neutrophil migration (GO:1990266)	6.53596e-05	0.999996	0.999996	0.999991	0.969451	0.999587	0.94445	0.971552	0.935157	0.999996
neutrophil chemotaxis (GO:0030593)	6.53596e-05	0.999996	0.999996	0.999991	0.955124	0.999378	0.960009	0.997	0.959423	0.999996
granulocyte chemotaxis (GO:0071621)	8.99468e-05	0.999996	0.999996	0.999991	0.963919	0.999378	0.929975	0.98746	0.916701	0.999996
defense response to bacterium (GO:0042742)	8.99468e-05	0.999996	0.999996	0.999991	0.926851	0.966228	0.858761	0.987745	0.99622	0.999996
chemokine-mediated signaling pathway (GO:0070098)	8.99468e-05	0.982296	0.999996	0.999991	0.961213	0.999637		0.98746	0.993155	0.966234
sensory perception of smell (GO:0007608)	0.000172131	7.11133e-06	0.872955	0.999991	0.952451	0.999637			0.999958
cellular response to chemokine (GO:1990869)	0.000265005	0.999996	0.999996	0.999991	0.969451	0.999587		0.968743	0.916701	0.920791
lymphocyte chemotaxis (GO:0048247)	0.000379135	0.999996	0.999996	0.999991	0.930323		0.993808	0.994265	0.997783
antimicrobial humoral immune response mediated by antimicrobial peptide (GO:0061844)	0.000725758	0.88952	0.999996	0.999991	0.978801	0.981834	0.94445	0.99895	0.999958	0.999996
monocyte chemotaxis (GO:0002548)	0.000725758	0.999996	0.999996	0.999991	0.969451	0.999587	0.962194	0.993252	0.997343	0.999996
antibacterial humoral response (GO:0019731)	0.00140951	0.995236	0.999996			0.994864	0.858761	0.968156	0.969993	0.97684
lymphocyte migration (GO:0072676)	0.00144405	0.999996	0.999996	0.999991	0.994339		0.957607	0.991067	0.865746	0.999996
sensory perception of chemical stimulus (GO:0007606)	0.00521609	8.79045e-06	0.999996	0.999991	0.952575	0.999637			0.999958	0.999996
defense response to Gram-negative bacterium (GO:0050829)	0.00521609	0.88952	0.999996	0.999991	0.930323	0.994864	0.865606	0.98746	0.993681
defense response to Gram-positive bacterium (GO:0050830)	0.0259718	0.995236	0.999996	0.999991	0.930323	0.993865	0.858761	0.98515	0.959423	0.999996

## Sheet: 2 < nb phospho <= 5
Term	Adjusted P-value decile 1	Adjusted P-value decile 2	Adjusted P-value decile 3	Adjusted P-value decile 4	Adjusted P-value decile 5	Adjusted P-value decile 6	Adjusted P-value decile 7	Adjusted P-value decile 8	Adjusted P-value decile 9	Adjusted P-value decile 10
sensory perception of smell (GO:0007608)	0.000172131	7.11133e-06	0.872955	0.999991	0.952451	0.999637			0.999958
sensory perception of chemical stimulus (GO:0007606)	0.00521609	8.79045e-06	0.999996	0.999991	0.952575	0.999637			0.999958	0.999996

## Sheet: 5 < nb phospho <= 8
Term	Adjusted P-value decile 1	Adjusted P-value decile 2	Adjusted P-value decile 3	Adjusted P-value decile 4	Adjusted P-value decile 5	Adjusted P-value decile 6	Adjusted P-value decile 7	Adjusted P-value decile 8	Adjusted P-value decile 9	Adjusted P-value decile 10
glycoprotein biosynthetic process (GO:0009101)	0.999996	0.999996	0.0152455	0.999991	0.336441	0.993865	0.998574	0.998606	0.999958	0.999996
glycosaminoglycan biosynthetic process (GO:0006024)	0.999996	0.999996	0.0392709	0.890591	0.877142	0.941517	0.993527	0.922183	0.999958	0.999996
regulation of neuroinflammatory response (GO:0150077)	0.999996	0.999996	0.0457738		0.926851	0.941517		0.930783		0.926994

## Sheet: 8 < nb phospho <= 11
Term	Adjusted P-value decile 1	Adjusted P-value decile 2	Adjusted P-value decile 3	Adjusted P-value decile 4	Adjusted P-value decile 5	Adjusted P-value decile 6	Adjusted P-value decile 7	Adjusted P-value decile 8	Adjusted P-value decile 9	Adjusted P-value decile 10

## Sheet: 11 < nb phospho <= 14
Term	Adjusted P-value decile 1	Adjusted P-value decile 2	Adjusted P-value decile 3	Adjusted P-value decile 4	Adjusted P-value decile 5	Adjusted P-value decile 6	Adjusted P-value decile 7	Adjusted P-value decile 8	Adjusted P-value decile 9	Adjusted P-value decile 10

## Sheet: 14 < nb phospho <= 19
Term	Adjusted P-value decile 1	Adjusted P-value decile 2	Adjusted P-value decile 3	Adjusted P-value decile 4	Adjusted P-value decile 5	Adjusted P-value decile 6	Adjusted P-value decile 7	Adjusted P-value decile 8	Adjusted P-value decile 9	Adjusted P-value decile 10
protein polyubiquitination (GO:0000209)	0.999996	0.999996	0.999996	0.999991	0.926851	0.0130229	0.347703	0.687783	0.563709	0.873136
ncRNA 3'-end processing (GO:0043628)					0.926851	0.0130229	0.858761	0.528351	0.83053
snRNA processing (GO:0016180)					0.977074	0.0130229	0.89339	0.576692	0.352174	0.972503

## Sheet: 19 < nb phospho <= 26
Term	Adjusted P-value decile 1	Adjusted P-value decile 2	Adjusted P-value decile 3	Adjusted P-value decile 4	Adjusted P-value decile 5	Adjusted P-value decile 6	Adjusted P-value decile 7	Adjusted P-value decile 8	Adjusted P-value decile 9	Adjusted P-value decile 10
adenine nucleotide transport (GO:0051503)	0.999996	0.999996	0.999996	0.999991		0.941517	0.0497178	0.924208	0.75351
negative regulation of type I interferon production (GO:0032480)	0.999996	0.999996	0.999996	0.999991	0.995494	0.999637	0.0497178	0.742814	0.258229	0.781307
anaphase-promoting complex-dependent catabolic process (GO:0031145)	0.999996	0.999996	0.999996	0.999991	0.953668	0.710273	0.0103692	0.138203	0.499468	0.966695
NIK/NF-kappaB signaling (GO:0038061)	0.999996		0.999996	0.999991	0.926851	0.317533	0.0351766	0.338927	0.481964	0.999996
negative regulation of cell cycle G2/M phase transition (GO:1902750)	0.999996	0.999996	0.999996	0.999991	0.930323	0.618239	0.036482	0.204552	0.812992	0.999996
nucleosome assembly (GO:0006334)	0.999996	0.999996	0.999996	0.999991	0.930323	0.993865	0.0386297	0.964401	0.508487	0.173169
negative regulation of G2/M transition of mitotic cell cycle (GO:0010972)	0.999996	0.999996	0.999996	0.999991	0.926851	0.781602	0.0497178	0.160171	0.497468	0.999996
SCF-dependent proteasomal ubiquitin-dependent protein catabolic process (GO:0031146)	0.999996	0.999996	0.999996	0.999991	0.933845	0.471417	0.0101579	0.444861	0.993683	0.999996
chromatin assembly (GO:0031497)	0.999996	0.999996		0.999991	0.930323	0.959747	0.0323577	0.8768	0.10116	0.657937
nucleosome organization (GO:0034728)	0.999996	0.999996	0.999996	0.999991	0.972732	0.991281	0.036482	0.825124	0.648368	0.00261708
interleukin-1-mediated signaling pathway (GO:0070498)	0.999996		0.999996	0.999991	0.926851	0.618239	0.0188947	0.204552	0.648368	0.744187
regulation of transcription, DNA-templated (GO:0006355)	0.999996	0.999996	0.999996	0.999991	0.930323	0.317533	9.70022e-06	3.39159e-14	1.4562e-10	1.4383e-06
regulation of transcription by RNA polymerase II (GO:0006357)	0.999996	0.999996	0.999996	0.999991	0.933845	0.298211	5.01893e-05	6.44105e-09	6.97306e-09	1.29659e-11
post-translational protein modification (GO:0043687)	0.999996	0.999996	0.999996	0.999991	0.602481	0.34111	0.00949454	0.204552	0.974475	0.999996
proteasome-mediated ubiquitin-dependent protein catabolic process (GO:0043161)	0.999996	0.999996	0.999996	0.999991	0.960429	0.618239	0.00533216	0.393195	0.352174	0.898616

## Sheet: 26 < nb phospho <= 37
Term	Adjusted P-value decile 1	Adjusted P-value decile 2	Adjusted P-value decile 3	Adjusted P-value decile 4	Adjusted P-value decile 5	Adjusted P-value decile 6	Adjusted P-value decile 7	Adjusted P-value decile 8	Adjusted P-value decile 9	Adjusted P-value decile 10
phosphatidylinositol phosphate biosynthetic process (GO:0046854)	0.999996	0.999996	0.999996		0.969451	0.993865	0.858761	0.0259417	0.239926	0.646828
hexose biosynthetic process (GO:0019319)	0.999996	0.999996	0.999996	0.999991	0.97337	0.781602	0.920022	0.0367472	0.163066	0.97684
regulation of transcription from RNA polymerase II promoter in response to hypoxia (GO:0061418)	0.999996	0.999996	0.999996	0.999991	0.926851	0.672832	0.28917	0.0403811	0.714214	0.931797
regulation of transcription, DNA-templated (GO:0006355)	0.999996	0.999996	0.999996	0.999991	0.930323	0.317533	9.70022e-06	3.39159e-14	1.4562e-10	1.4383e-06
regulation of transcription by RNA polymerase II (GO:0006357)	0.999996	0.999996	0.999996	0.999991	0.933845	0.298211	5.01893e-05	6.44105e-09	6.97306e-09	1.29659e-11
positive regulation of transcription, DNA-templated (GO:0045893)	0.999996	0.999996	0.999996	0.999991	0.965144	0.958038	0.702329	0.00587471	2.27695e-08	1.47458e-17
cellular protein modification process (GO:0006464)	0.999996	0.999996	0.999996	0.999991	0.823337	0.883114	0.0565151	0.0158753	7.27714e-05	0.000360525
negative regulation of transcription, DNA-templated (GO:0045892)	0.999996	0.999996	0.999996	0.999991	0.938251	0.941517	0.312653	0.000238663	2.55533e-08	4.99708e-11
positive regulation of transcription by RNA polymerase II (GO:0045944)	0.999996	0.999996	0.999996	0.999991	0.930323	0.941517	0.858761	0.0149107	7.02061e-07	3.99756e-16
negative regulation of cellular macromolecule biosynthetic process (GO:2000113)	0.999996	0.999996	0.999996	0.999991	0.952451	0.999378	0.858761	0.00780263	2.64122e-11	1.1147e-08
positive regulation of nucleic acid-templated transcription (GO:1903508)	0.999996	0.999996	0.999996	0.999991	0.984416	0.975283	0.702329	0.0259417	0.00214097	4.95188e-08
protein phosphorylation (GO:0006468)	0.999996	0.999996	0.999996	0.999991	0.993151	0.999637	0.416465	0.0110618	1.83569e-13	8.73724e-19
negative regulation of nucleic acid-templated transcription (GO:1903507)	0.999996	0.999996	0.999996	0.999991	0.926851	0.999587	0.858761	0.00162808	4.88842e-09	2.32074e-06
organelle assembly (GO:0070925)	0.999996	0.999996	0.999996	0.999991	0.984874	0.941517	0.702329	0.0158753	0.127578	0.000395142
phosphorylation (GO:0016310)	0.999996	0.999996	0.999996	0.999991	0.995494	0.998598	0.803575	0.0158753	1.58047e-12	6.99083e-13
DNA metabolic process (GO:0006259)	0.999996	0.999996	0.999996	0.999991	0.926851	0.999637	0.858761	0.0493755	0.00371127	7.06489e-06
Fc-epsilon receptor signaling pathway (GO:0038095)	0.999996	0.999996	0.999996	0.999991	0.987676	0.941517	0.124943	0.0158753	0.0230366	0.299119
Fc receptor signaling pathway (GO:0038093)	0.999996	0.999996	0.999996	0.999991	0.987721	0.941517	0.131007	0.0283713	0.0074038	0.315007
formation of translation preinitiation complex (GO:0001731)			0.999996	0.999991				0.0283713	0.795296	0.799246
positive regulation of vacuole organization (GO:0044090)						0.941517		0.0487965	0.605321	0.818833
positive regulation of autophagosome assembly (GO:2000786)						0.945078		0.0161379	0.513865

## Sheet: 37 < nb phospho <= 61
Term	Adjusted P-value decile 1	Adjusted P-value decile 2	Adjusted P-value decile 3	Adjusted P-value decile 4	Adjusted P-value decile 5	Adjusted P-value decile 6	Adjusted P-value decile 7	Adjusted P-value decile 8	Adjusted P-value decile 9	Adjusted P-value decile 10
cellular response to cytokine stimulus (GO:0071345)	0.999996	0.999996	0.999996	0.999991	0.998855	0.975283	0.858761	0.825124	0.0025247	0.744042
filopodium assembly (GO:0046847)	0.999996		0.999996			0.966784	0.911892		0.0430522	0.072358
regulation of insulin receptor signaling pathway (GO:0046626)	0.999996	0.999996	0.999996	0.999991	0.997342	0.969328	0.858761	0.506046	0.0486629	0.519408
negative regulation of TOR signaling (GO:0032007)	0.999996	0.999996	0.999996	0.999991	0.926851	0.941517	0.858761	0.9487	0.0430522	0.366866
energy reserve metabolic process (GO:0006112)	0.999996	0.999996	0.999996	0.999991	0.926851	0.975283	0.93912		0.0351744	0.315703
regulation of NMDA receptor activity (GO:2000310)	0.999996	0.999996				0.997792	0.858761	0.847981	0.0168905	0.0187307
fatty acid homeostasis (GO:0055089)	0.999996		0.999996	0.999991	0.926851		0.879308		0.0384383
heart looping (GO:0001947)	0.999996	0.999996	0.999996	0.999991	0.969451	0.941517	0.874799	0.84718	0.0165351	0.972503
regulation of cell size (GO:0008361)	0.999996	0.999996		0.999991		0.941517	0.886676		0.0274443	0.424733
B cell activation (GO:0042113)	0.999996	0.999996	0.999996	0.999991	0.995494	0.993865	0.764202	0.961771	0.0486629	0.769583
positive regulation of establishment of protein localization to mitochondrion (GO:1903749)	0.999996	0.999996		0.999991		0.941517	0.960009	0.286407	0.0189601	0.391652
regulation of double-strand break repair via homologous recombination (GO:0010569)	0.999996	0.999996	0.999996	0.999991	0.978801	0.972925	0.702329	0.867827	0.0253153	0.229424
determination of heart left/right asymmetry (GO:0061371)	0.999996	0.999996	0.999996	0.999991	0.978801	0.941517	0.886676	0.825124	0.0283592	0.986056
embryonic heart tube morphogenesis (GO:0003143)	0.999996	0.999996	0.999996	0.999991	0.926851	0.941517	0.886676	0.825124	0.0283592	0.921877
membrane depolarization during action potential (GO:0086010)	0.999996		0.999996		0.977074		0.89339	0.576692	0.0041685	0.490515
positive regulation of actin filament polymerization (GO:0030838)	0.999996	0.999996	0.999996	0.999991		0.997792	0.858761	0.825124	0.0168346	0.0369444
negative regulation of cell cycle (GO:0045786)	0.999996	0.999996	0.999996	0.999991	0.926851	0.952206	0.977635	0.86593	0.0309819	0.818833
regulation of protein kinase activity (GO:0045859)	0.999996	0.999996	0.999996	0.999991	0.926851	0.941517	0.816658	0.886212	0.0214747	0.0266015
regulation of protein kinase B signaling (GO:0051896)	0.999996	0.999996	0.999996	0.999991	0.978801	0.993865	0.858761	0.900002	0.0230366	0.152159
cellular response to interleukin-6 (GO:0071354)	0.999996		0.999996	0.999991	0.926851	0.994864	0.858761	0.969797	0.0218423	0.324927
regulation of GTPase activity (GO:0043087)	0.999996	0.999996	0.999996	0.999991	0.975914	0.999637	0.965497	0.825124	5.74317e-05	7.22858e-08
positive regulation of cytoskeleton organization (GO:0051495)	0.999996	0.999996	0.999996	0.999991		0.941517	0.797805	0.825124	0.0384383	0.00296066
COPII vesicle coating (GO:0048208)	0.999996	0.999996	0.999996	0.999991	0.941891	0.95031	0.865606	0.758848	0.0422571	0.760352
vesicle coating (GO:0006901)	0.999996	0.999996	0.999996	0.999991	0.941891	0.95031	0.865606	0.758848	0.0422571	0.760352
vesicle targeting, rough ER to cis-Golgi (GO:0048207)	0.999996	0.999996	0.999996	0.999991	0.941891	0.95031	0.865606	0.758848	0.0422571	0.760352
phosphatidylinositol biosynthetic process (GO:0006661)	0.999996	0.999996	0.999996	0.999991	0.930323	0.968061	0.858761	0.165447	0.0412705	0.130162
regulation of peptidyl-serine phosphorylation (GO:0033135)	0.999996	0.999996	0.999996	0.999991	0.930323	0.999637	0.962488	0.998212	0.00303135	0.000116246
modulation by host of symbiont process (GO:0051851)	0.999996	0.999996	0.999996	0.999991	0.926851	0.997792	0.874799	0.919555	0.0428515	0.420454
negative regulation of oxidative stress-induced intrinsic apoptotic signaling pathway (GO:1902176)	0.999996	0.999996	0.999996	0.999991	0.952451	0.972925	0.858761	0.796092	0.0277188
positive regulation of ATP metabolic process (GO:1903580)	0.999996	0.999996	0.999996	0.999991	0.926851	0.952206		0.924208	0.0074038	0.646828
early endosome to late endosome transport (GO:0045022)	0.999996		0.999996	0.999991	0.955124	0.945078	0.93912	0.84718	0.0351744	0.315703
positive regulation of peptidyl-lysine acetylation (GO:2000758)	0.999996		0.999996			0.941517	0.93912	0.84718	0.0025247	0.569214
positive regulation of mitochondrial outer membrane permeabilization involved in apoptotic signaling pathway (GO:1901030)	0.999996	0.999996		0.999991		0.941517	0.929975	0.165447	0.00918431	0.997713
positive regulation of supramolecular fiber organization (GO:1902905)	0.999996	0.999996	0.999996	0.999991	0.998855	0.952206	0.858761	0.825124	0.0440889	3.27951e-05
epidermal growth factor receptor signaling pathway (GO:0007173)	0.999996	0.999996	0.999996	0.999991	0.978801	0.999637	0.995541	0.972845	0.0122954	1.30371e-06
COPII-coated vesicle budding (GO:0090114)	0.999996	0.999996	0.999996	0.999991	0.955124	0.959032	0.858761	0.737954	0.0224985	0.725122
positive regulation of glycolytic process (GO:0045821)	0.999996	0.999996	0.999996	0.999991	0.960429	0.941517		0.853358	0.0139681	0.788671
positive regulation of purine nucleotide metabolic process (GO:1900544)	0.999996	0.999996	0.999996	0.999991	0.960429	0.941517		0.853358	0.0139681	0.788671
snRNA transcription (GO:0009301)	0.999996	0.999996	0.999996	0.999991	0.985743	0.941517	0.785846	0.825124	0.0481202	0.346383
regulation of actin filament polymerization (GO:0030833)	0.999996	0.999996	0.999996	0.999991	0.998855	0.999378	0.858761	0.770874	0.000395673	0.0117822
positive regulation of carbohydrate metabolic process (GO:0045913)	0.999996	0.999996	0.999996	0.999991	0.969451	0.941517		0.875191	0.00929299	0.832858
negative regulation of intrinsic apoptotic signaling pathway (GO:2001243)	0.999996	0.999996	0.999996	0.999991	0.978801	0.96502	0.858761	0.84718	0.0231367	0.871725
cytoskeleton organization (GO:0007010)	0.999996	0.999996	0.999996	0.999991	0.963919	0.992304	0.998574	0.825124	0.00847197	2.72347e-12
replication fork processing (GO:0031297)	0.999996	0.999996	0.999996	0.999991	0.993151	0.941517	0.797805	0.952172	0.0498317	0.0568364
positive regulation of GTPase activity (GO:0043547)	0.999996	0.999996	0.999996	0.999991	0.989035	0.941517	0.988357	0.895705	0.0223293	3.11998e-14
cellular macromolecule catabolic process (GO:0044265)	0.999996	0.999996	0.999996	0.999991	0.954091	0.96502	0.764202	0.997803	0.027896	0.998468
nucleocytoplasmic transport (GO:0006913)	0.999996	0.999996	0.999996	0.999991	0.930323	0.989624	0.957607	0.825124	0.0250744	0.744042
ERBB signaling pathway (GO:0038127)	0.999996	0.999996	0.999996	0.999991	0.995494	0.999637	0.858761	0.899512	0.0139681	1.27838e-06
positive regulation of protein insertion into mitochondrial membrane involved in apoptotic signaling pathway (GO:1900740)	0.999996	0.999996		0.999991		0.941517	0.963647	0.063001	0.0400506	0.972503
regulation of protein insertion into mitochondrial membrane involved in apoptotic signaling pathway (GO:1900739)	0.999996	0.999996		0.999991		0.941517	0.963647	0.063001	0.0400506	0.972503
positive regulation of developmental process (GO:0051094)	0.999996	0.999996	0.999996	0.999991	0.926851	0.966784	0.951406	0.961798	0.014137	9.84844e-06
regulation of double-strand break repair (GO:2000779)	0.999996	0.999996		0.999991	0.930323	0.999587	0.669588	0.84718	0.0333727	0.0803656
cellular senescence (GO:0090398)	0.999996	0.999996	0.999996	0.999991	0.978801	0.859755	0.902607	0.770679	0.0481202	0.871725
regulation of phosphorylation (GO:0042325)	0.999996	0.999996	0.999996	0.999991	0.952451	0.959032	0.858761	0.867837	0.0228189	2.2287e-05
cellular response to starvation (GO:0009267)	0.999996	0.999996	0.999996	0.999991	0.973536	0.959032	0.930647	0.459948	0.0288141	0.0180175
peptidyl-tyrosine phosphorylation (GO:0018108)	0.999996	0.999996		0.999991	0.984416		0.879912	0.132014	0.000177233	0.00290088
leukocyte cell-cell adhesion (GO:0007159)	0.999996	0.999996	0.999996	0.999991	0.926851	0.941517	0.907054	0.898503	0.0218423	0.980613
regulation of protein transport (GO:0051223)	0.999996		0.999996	0.999991	0.930323	0.941517	0.858761	0.825124	0.0074038	0.722756
regulation of pri-miRNA transcription by RNA polymerase II (GO:1902893)	0.999996	0.999996	0.999996	0.999991	0.933845	0.969328	0.92292	0.506046	0.0486629	0.344556
morphogenesis of an epithelium (GO:0002009)	0.999996	0.999996	0.999996	0.999991	0.984416		0.911892	0.910475	0.000917275	0.0376186
negative regulation of canonical Wnt signaling pathway (GO:0090090)	0.999996	0.999996	0.999996	0.999991	0.963919	0.941517	0.764202	0.273865	0.0176154	0.229968
response to endoplasmic reticulum stress (GO:0034976)	0.999996	0.999996	0.999996	0.999991	0.952451	0.941517	0.858761	0.506046	0.0383189	0.716007
gene silencing by miRNA (GO:0035195)	0.999996			0.999991		0.95031	0.874799	0.696348	0.0428515	0.0187307
apoptotic process (GO:0006915)	0.999996	0.999996	0.999996	0.999991	0.926851	0.941517	0.858761	0.72608	0.0238465	0.316658
regulation of macromolecule metabolic process (GO:0060255)	0.999996	0.999996	0.999996	0.999991	0.926851	0.959032	0.858761	0.825124	0.0149001	0.365032
cellular response to reactive oxygen species (GO:0034614)	0.999996	0.999996	0.999996	0.999991	0.926851	0.978349	0.865606	0.625885	0.00988838	0.0783051
actin filament bundle assembly (GO:0051017)	0.999996	0.999996	0.999996	0.999991	0.987676	0.998598	0.98017	0.924208	0.0498317	0.000138433
actin filament bundle organization (GO:0061572)	0.999996	0.999996	0.999996	0.999991	0.987676	0.998598	0.92863	0.924208	0.0498317	0.00056526
positive regulation of histone modification (GO:0031058)	0.999996		0.999996	0.999991	0.947962	0.941517	0.98017	0.924208	0.00207563	0.265962
positive regulation of organelle organization (GO:0010638)	0.999996	0.999996	0.999996	0.999991	0.947962	0.998598	0.858761	0.853358	0.0498317	0.449493
regulation of histone acetylation (GO:0035065)	0.999996		0.999996		0.834634	0.941517	0.92863	0.853358	0.0201802	0.449493
cellular response to oxidative stress (GO:0034599)	0.999996	0.999996	0.999996	0.999991	0.926851	0.959032	0.858761	0.273865	0.0384383	0.592612
positive regulation of phosphatidylinositol 3-kinase signaling (GO:0014068)	0.999996	0.999996	0.999996	0.999991	0.926851	0.966784	0.858761	0.853358	0.011666	0.210295
regulation of protein catabolic process (GO:0042176)	0.999996	0.999996	0.999996	0.999991	0.932857	0.968061	0.858761	0.825124	0.0192915	0.0254378
regulation of lamellipodium assembly (GO:0010591)	0.999996	0.999996	0.999996	0.999991	0.987676	0.998598	0.858761	0.825124	0.0237057	0.470048
positive regulation of cell projection organization (GO:0031346)	0.999996	0.999996	0.999996	0.999991	0.979681	0.959747	0.951406	0.83101	0.00623114	4.61142e-05
membrane fusion (GO:0061025)	0.999996	0.999996	0.999996	0.999991	0.988583	0.999378	0.858761	0.770874	0.0329081	0.519408
regulation of microtubule-based process (GO:0032886)	0.999996	0.999996	0.999996		0.988583	0.999378	0.886676	0.940461	0.0329081	1.57706e-05
positive regulation of macroautophagy (GO:0016239)	0.999996	0.999996	0.999996	0.999991	0.985743	0.96502	0.764202	0.758848	0.027896	0.21193
negative regulation of MAPK cascade (GO:0043409)	0.999996	0.999996	0.999996	0.999991	0.972732	0.959523	0.625347	0.506046	0.0175292	0.841157
regulation of cyclin-dependent protein serine/threonine kinase activity (GO:0000079)	0.999996	0.999996	0.999996	0.999991	0.952451	0.941517	0.858761	0.765127	0.0198833	0.832858
regulation of cell adhesion (GO:0030155)	0.999996	0.999996	0.999996	0.999991	0.998855	0.993865	0.957607	0.528351	0.0139274	0.00417289
nucleic acid metabolic process (GO:0090304)	0.999996	0.999996	0.999996	0.999991	0.958797	0.972925	0.858761	0.875191	0.000267738	0.229968
antigen processing and presentation of exogenous peptide antigen via MHC class II (GO:0019886)	0.999996	0.999996	0.999996	0.999991	0.991228	0.96502	0.981705	0.625832	0.0133482	0.105787
cell junction organization (GO:0034330)	0.999996	0.999996	0.999996	0.999991	0.926851	0.959523	0.858761	0.922183	0.00633886	0.010506
negative regulation of protein kinase B signaling (GO:0051898)	0.999996	0.999996	0.999996	0.999991	0.930323	0.945078	0.903163	0.896874	0.00106127	0.962767
antigen processing and presentation of peptide antigen via MHC class II (GO:0002495)	0.999996	0.999996	0.999996	0.999991	0.979302	0.966784	0.965497	0.653885	0.0162984	0.121765
regulation of G0 to G1 transition (GO:0070316)	0.999996	0.999996	0.999996	0.999991	0.930323		0.846149	0.421246	0.0283592	0.146671
positive regulation of kinase activity (GO:0033674)	0.999996	0.999996	0.999996	0.999991	0.988583	0.968061	0.858761	0.702243	0.000143511	0.00108502
regulation of cytokine-mediated signaling pathway (GO:0001959)	0.999996	0.999996	0.999996	0.999991	0.966071	0.960796	0.858761	0.825124	0.00345065	0.392942
Notch signaling pathway (GO:0007219)	0.999996	0.999996	0.999996		0.933845	0.941517	0.702329	0.924208	0.014137	0.734649
antigen processing and presentation of exogenous peptide antigen (GO:0002478)	0.999996	0.999996	0.999996	0.999991	0.984416	0.959032	0.969185	0.584422	0.0214394	0.0888408
cellular response to glucose starvation (GO:0042149)	0.999996		0.999996	0.999991	0.930323	0.95031	0.911892	0.742814	0.00205099	0.0902621
positive regulation of macromolecule biosynthetic process (GO:0010557)	0.999996	0.999996	0.999996	0.999991	0.998855	0.99718	0.858761	0.506046	0.00118243	0.0109997
positive regulation of mRNA catabolic process (GO:0061014)	0.999996	0.999996	0.999996	0.999991		0.941517	0.965497	0.758848	0.0189601	0.00712523
receptor-mediated endocytosis (GO:0006898)	0.999996	0.999996	0.999996	0.999991	0.926851	0.941517	0.858761	0.796092	0.0476788	0.0317334
negative regulation of Wnt signaling pathway (GO:0030178)	0.999996	0.999996	0.999996	0.999991	0.926851	0.941517	0.858761	0.576692	0.0222532	0.078584
negative regulation of protein serine/threonine kinase activity (GO:0071901)	0.999996	0.999996	0.999996	0.999991	0.926851	0.966784	0.858761	0.72608	0.0260201	0.612968
DNA-templated transcription, initiation (GO:0006352)	0.999996	0.999996	0.999996	0.999991	0.926851	0.941517	0.7707	0.29244	0.0216743	0.690124
regulation of telomerase activity (GO:0051972)	0.999996	0.999996	0.999996		0.933845	0.999637	0.797805	0.160171	0.0111595	0.357392
regulation of anatomical structure morphogenesis (GO:0022603)	0.999996	0.999996	0.999996	0.999991	0.985743	0.966784	0.978724	0.825124	0.0112285	1.45748e-09
cellular response to ionizing radiation (GO:0071479)	0.999996	0.999996	0.999996	0.999991	0.926851	0.997792	0.97534	0.930783	0.0329081	0.000506383
positive regulation of blood vessel endothelial cell migration (GO:0043536)	0.999996	0.999996	0.999996	0.999991		0.941517	0.97534	0.825124	0.00193965	0.072358
regulation of gene expression, epigenetic (GO:0040029)	0.999996	0.999996	0.999996	0.999991	0.978801	0.999637	0.858761	0.765127	0.0384383	0.00296066
phosphatidylinositol metabolic process (GO:0046488)	0.999996	0.999996	0.999996	0.999991	0.977028	0.966784	0.846149	0.176394	0.0139274	0.0568364
positive regulation of protein localization to nucleus (GO:1900182)	0.999996	0.999996	0.999996	0.999991	0.984416	0.968061	0.879308	0.252635	0.000143511	0.063068
positive regulation of DNA-binding transcription factor activity (GO:0051091)	0.999996	0.999996	0.999996	0.999991	0.972732	0.959747	0.764202	0.374399	0.0231367	0.0180175
regulation of MAPK cascade (GO:0043408)	0.999996	0.999996	0.999996	0.999991	0.998855	0.883114	0.858761	0.757655	0.0298866	0.0180175
positive regulation of protein modification process (GO:0031401)	0.999996	0.999996	0.999996	0.999991	0.933845	0.860338	0.929975	0.961771	0.0339677	0.0458634
negative regulation of apoptotic process (GO:0043066)	0.999996	0.999996	0.999996	0.999991	0.926851	0.952206	0.858761	0.701379	0.0019562	0.0655991
regulation of telomere maintenance via telomerase (GO:0032210)	0.999996	0.999996	0.999996	0.999991	0.985743	0.998598	0.702329	0.156609	0.0114021	0.201284
regulation of protein-containing complex assembly (GO:0043254)	0.999996	0.999996	0.999996	0.999991	0.926851	0.859755	0.858761	0.904777	0.0341087	0.0126985
cell morphogenesis involved in differentiation (GO:0000904)	0.999996	0.999996	0.999996	0.999991	0.998313	0.81288	0.858761	0.528351	0.0274443	0.0225222
regulation of protein binding (GO:0043393)	0.999996	0.999996	0.999996	0.999991	0.926851	0.941517	0.921954	0.496503	0.038967	0.00383303
cellular response to growth factor stimulus (GO:0071363)	0.999996	0.999996	0.999996	0.999991	0.93372	0.968061	0.858761	0.825124	0.0288141	0.00141736
positive regulation of autophagy (GO:0010508)	0.999996	0.999996	0.999996	0.999991	0.985743	0.968009	0.749025	0.899275	0.011666	0.259823
regulation of mRNA splicing, via spliceosome (GO:0048024)	0.999996	0.999996	0.999996	0.999991	0.966574	0.968009	0.879308	0.825124	0.0225948	7.40802e-07
RNA metabolic process (GO:0016070)	0.999996	0.999996	0.999996	0.999991	0.990916	0.999587	0.789475	0.886212	6.97306e-09	0.0271082
regulation of blood vessel endothelial cell migration (GO:0043535)	0.999996	0.999996	0.999996	0.999991	0.987676	0.96806	0.957607	0.853358	0.0074038	0.0722686
positive regulation of cell motility (GO:2000147)	0.999996	0.999996	0.999996	0.999991	0.926851	0.941517	0.858761	0.991018	0.048473	0.0064265
regulation of phosphatidylinositol 3-kinase signaling (GO:0014066)	0.999996	0.999996	0.999996	0.999991	0.96675	0.972006	0.685516	0.822734	0.00810619	0.105787
regulation of RNA splicing (GO:0043484)	0.999996	0.999996	0.999996	0.999991	0.998855	0.999587	0.943981	0.132014	0.00450753	5.19716e-05
regulation of cell population proliferation (GO:0042127)	0.999996	0.999996	0.999996	0.999991	0.998855	0.969328	0.929975	0.657022	0.000275787	0.107466
positive regulation of type I interferon production (GO:0032481)	0.999996	0.999996	0.999996	0.999991	0.969451	0.952206	0.594476	0.704615	0.0436998	0.126305
mRNA metabolic process (GO:0016071)	0.999996	0.999996	0.999996	0.999991	0.998313	0.959747	0.865606	0.406155	0.000314995	0.229886
regulation of canonical Wnt signaling pathway (GO:0060828)	0.999996	0.999996	0.999996	0.999991	0.987676	0.941517	0.719305	0.506046	0.00108549	0.00389471
regulation of cytoskeleton organization (GO:0051493)	0.999996	0.999996	0.999996	0.999991	0.930323	0.978349	0.907054	0.825124	0.0139274	7.04564e-06
membrane organization (GO:0061024)	0.999996	0.999996	0.999996	0.999991	0.952451	0.952206	0.846149	0.825124	0.027896	1.57706e-05
double-strand break repair via homologous recombination (GO:0000724)	0.999996	0.999996	0.999996	0.999991	0.952451	0.952206	0.980199	0.625832	0.0229415	9.85905e-05
positive regulation of cellular amide metabolic process (GO:0034250)	0.999996	0.999996	0.999996	0.999991	0.998855	0.969328	0.858761	0.528351	0.0015847	0.00615488
actin cytoskeleton reorganization (GO:0031532)	0.999996	0.999996	0.999996	0.999991	0.941891	0.978349	0.797805	0.938025	0.021157	0.000116246
negative regulation of cell cycle process (GO:0010948)	0.999996	0.999996	0.999996	0.999991	0.950384	0.999637	0.858761	0.296994	0.0114021	0.0848733
positive regulation of protein localization to membrane (GO:1905477)	0.999996	0.999996	0.999996	0.999991	0.9935	0.981834	0.907054	0.063001	0.00947408	0.0441389
regulation of cell cycle (GO:0051726)	0.999996	0.999996	0.999996	0.999991	0.991525	0.952206	0.702329	0.480386	0.00104907	8.90926e-05
positive regulation of cellular protein metabolic process (GO:0032270)	0.999996	0.999996	0.999996	0.999991	0.998855	0.981834	0.625347	0.204552	0.00494293	0.0254378
regulation of proteasomal ubiquitin-dependent protein catabolic process (GO:0032434)	0.999996	0.999996	0.999996	0.999991	0.926851	0.941517	0.94445	0.825124	0.00494293	0.0830032
regulation of RNA metabolic process (GO:0051252)	0.999996	0.999996	0.999996	0.999991	0.978801	0.966784	0.949875	0.150717	0.0122954	0.0015047
positive regulation of intracellular protein transport (GO:0090316)	0.999996	0.999996	0.999996	0.999991	0.988583	0.968061	0.911878	0.440655	0.0248573	1.57706e-05
vascular endothelial growth factor receptor signaling pathway (GO:0048010)	0.999996	0.999996	0.999996	0.999991	0.99578	0.989624	0.98017	0.338927	0.000127378	0.0127754
positive regulation of phosphorylation (GO:0042327)	0.999996	0.999996	0.999996	0.999991	0.993645	0.941517	0.920022	0.825124	4.56258e-07	0.0262133
peptidyl-lysine modification (GO:0018205)	0.999996	0.999996	0.999996	0.999991	0.96675	0.997792	0.953326	0.876321	0.00367907	0.00466628
RNA export from nucleus (GO:0006405)	0.999996	0.999996	0.999996	0.999991	0.998855	0.999587	0.858761	0.338927	0.000712031	6.76435e-07
small GTPase mediated signal transduction (GO:0007264)	0.999996	0.999996	0.999996	0.999991	0.96675	0.941517	0.858761	0.72608	0.0476788	0.000903607
epithelium development (GO:0060429)	0.999996	0.999996	0.999996	0.999991	0.947472	0.998598	0.764202	0.825124	0.0181673	0.799246
regulation of type I interferon production (GO:0032479)	0.999996	0.999996	0.999996	0.999991	0.985743	0.952206	0.521941	0.744176	0.0384383	0.350019
actin filament organization (GO:0007015)	0.999996	0.999996	0.999996	0.999991	0.998313	0.987717	0.948616	0.876321	0.00338081	1.13442e-14
negative regulation of protein phosphorylation (GO:0001933)	0.999996	0.999996	0.999996	0.999991	0.87268	0.787453	0.702329	0.876321	0.000821611	0.199749
mRNA export from nucleus (GO:0006406)	0.999996	0.999996	0.999996	0.999991	0.998855	0.999587	0.858761	0.345433	0.00412377	2.46817e-07
phosphatidylinositol-mediated signaling (GO:0048015)	0.999996	0.999996	0.999996	0.999991	0.997878	0.993865	0.858761	0.625832	0.00209393	0.00148427
regulation of glycolytic process (GO:0006110)	0.999996	0.999996	0.999996	0.999991	0.985743	0.945078	0.858761	0.825124	0.0119839	0.000185592
regulation of small GTPase mediated signal transduction (GO:0051056)	0.999996	0.999996	0.999996	0.999991	0.998855	0.999637	0.920244	0.84718	0.00106127	2.68836e-23
neuron projection development (GO:0031175)	0.999996	0.999996	0.999996	0.999991	0.926851	0.999637	0.858761	0.796092	0.0160638	2.86258e-09
neuron development (GO:0048666)	0.999996	0.999996	0.999996	0.999991	0.793292	0.96502	0.858761	0.946512	0.0476788	0.000593645
regulation of hydrolase activity (GO:0051336)	0.999996	0.999996	0.999996	0.999991	0.998855	0.975283	0.89339	0.452317	1.105e-07	0.0252481
negative regulation of programmed cell death (GO:0043069)	0.999996	0.999996	0.999996	0.999991	0.926851	0.945078	0.858761	0.736108	0.0110956	0.00880146
regulation of kinase activity (GO:0043549)	0.999996	0.999996	0.999996	0.999991	0.987721	0.998545	0.858761	0.506046	1.00688e-05	0.000423383
RNA transport (GO:0050658)	0.999996	0.999996	0.999996	0.999991	0.998421	0.99718	0.858761	0.497102	0.0108412	0.000452094
cytosolic transport (GO:0016482)	0.999996	0.999996	0.999996	0.999991	0.991228	0.781602	0.858761	0.625832	0.0194457	0.00301929
regulation of organelle assembly (GO:1902115)	0.999996	0.999996	0.999996	0.999991	0.998855	0.952206	0.435062	0.704615	0.0436998	0.00862752
mRNA-containing ribonucleoprotein complex export from nucleus (GO:0071427)	0.999996		0.999996	0.999991	0.998855	0.999637	0.858761	0.345433	0.00151802	1.36712e-07
regulation of neuron projection development (GO:0010975)	0.999996	0.999996	0.999996	0.999991	0.963919	0.996489	0.858761	0.825124	0.00156689	2.84545e-05
positive regulation of cellular biosynthetic process (GO:0031328)	0.999996	0.999996	0.999996	0.999991	0.930323	0.941517	0.858761	0.701379	0.0435093	0.00518915
mRNA 3'-end processing (GO:0031124)	0.999996	0.999996	0.999996	0.999991	0.998855	0.941517	0.858761	0.294657	0.014137	0.00073001
positive regulation of macromolecule metabolic process (GO:0010604)	0.999996	0.999996	0.999996	0.999991	0.926851	0.941517	0.858761	0.825124	0.0175292	0.0439856
negative regulation of protein modification process (GO:0031400)	0.999996		0.999996	0.999991	0.930323	0.649525	0.858761	0.868518	0.000624791	0.499502
negative regulation of cellular process (GO:0048523)	0.999996	0.999996	0.999996	0.999991	0.96675	0.81288	0.890524	0.796092	1.56159e-05	0.1303
ephrin receptor signaling pathway (GO:0048013)	0.999996	0.999996	0.999996	0.999991	0.978801	0.999637	0.858761	0.765127	2.27695e-08	0.268275
mRNA transport (GO:0051028)	0.999996		0.999996	0.999991	0.998855	0.999637	0.858761	0.224596	0.0012692	1.27621e-07
neuron projection morphogenesis (GO:0048812)	0.999996	0.999996	0.999996	0.999991	0.985743	0.97041	0.920022	0.608854	0.00193965	5.40474e-10
positive regulation of gene expression (GO:0010628)	0.999996	0.999996	0.999996	0.999991	0.930323	0.985214	0.846149	0.467645	0.00068838	0.0236237
central nervous system development (GO:0007417)	0.999996	0.999996	0.999996	0.999991	0.926851	0.975478	0.749025	0.62623	0.0313712	0.0158478
nuclear export (GO:0051168)	0.999996	0.999996	0.999996	0.999991	0.995494	0.999378	0.846149	0.271181	0.00593248	0.0015955
G1/S transition of mitotic cell cycle (GO:0000082)	0.999996	0.999996	0.999996	0.999991	0.930323	0.787453	0.846149	0.506046	0.0265861	0.424653
retrograde vesicle-mediated transport, Golgi to endoplasmic reticulum (GO:0006890)	0.999996	0.999996	0.999996	0.999991	0.926851	0.975283	0.846149	0.837904	0.00688532	0.0198791
axon guidance (GO:0007411)	0.999996	0.999996	0.999996	0.999991	0.998313	0.999917	0.874799	0.196516	1.17158e-09	0.00937122
negative regulation of macromolecule metabolic process (GO:0010605)	0.999996	0.999996	0.999996	0.999991	0.950384	0.536725	0.935952	0.825124	0.0263609	0.0146371
negative regulation of translation (GO:0017148)	0.999996	0.999996	0.999996	0.999991	0.998855	0.99718	0.858761	0.460985	0.00563281	0.00354491
negative regulation of cell population proliferation (GO:0008285)	0.999996	0.999996	0.999996	0.999991	0.973536	0.941517	0.957607	0.473563	0.0025247	0.205451
regulation of protein phosphorylation (GO:0001932)	0.999996	0.999996	0.999996	0.999991	0.963919	0.81288	0.921954	0.964472	0.000143511	0.00897323
brain development (GO:0007420)	0.999996	0.999996	0.999996	0.999991	0.930323	0.998598	0.97938	0.528351	0.000649302	0.00271919
response to cytokine (GO:0034097)	0.999996	0.999996	0.999996	0.999991	0.926851	0.941517	0.858761	0.204552	0.027896	0.71198
negative regulation of intracellular signal transduction (GO:1902532)	0.999996	0.999996	0.999996	0.999991	0.984416	0.941517	0.858761	0.931551	1.78311e-06	0.0185657
regulation of transcription, DNA-templated (GO:0006355)	0.999996	0.999996	0.999996	0.999991	0.930323	0.317533	9.70022e-06	3.39159e-14	1.4562e-10	1.4383e-06
regulation of transcription by RNA polymerase II (GO:0006357)	0.999996	0.999996	0.999996	0.999991	0.933845	0.298211	5.01893e-05	6.44105e-09	6.97306e-09	1.29659e-11
enzyme linked receptor protein signaling pathway (GO:0007167)	0.999996	0.999996	0.999996	0.999991	0.998855	0.999637	0.764202	0.528351	9.35413e-09	0.00203187
T cell receptor signaling pathway (GO:0050852)	0.999996	0.999996	0.999996	0.999991	0.952575	0.833696	0.108267	0.600805	0.0288141	0.408134
regulation of cell migration (GO:0030334)	0.999996	0.999996	0.999996	0.999991	0.987676	0.941517	0.797805	0.99642	0.000297855	2.02428e-07
positive regulation of cellular catabolic process (GO:0031331)	0.999996	0.999996	0.999996	0.999991	0.952451	0.840349	0.874799	0.696348	0.000203306	0.247111
regulation of I-kappaB kinase/NF-kappaB signaling (GO:0043122)	0.999996	0.999996	0.999996	0.999991	0.926851	0.81288	0.669588	0.826065	0.0251144	0.655898
positive regulation of transcription, DNA-templated (GO:0045893)	0.999996	0.999996	0.999996	0.999991	0.965144	0.958038	0.702329	0.00587471	2.27695e-08	1.47458e-17
regulation of gene expression (GO:0010468)	0.999996	0.999996	0.999996	0.999991	0.926851	0.884218	0.702329	0.176394	1.56159e-05	1.00523e-08
cellular protein modification process (GO:0006464)	0.999996	0.999996	0.999996	0.999991	0.823337	0.883114	0.0565151	0.0158753	7.27714e-05	0.000360525
positive regulation of translation (GO:0045727)	0.999996	0.999996	0.999996	0.999991	0.998855	0.966784	0.797805	0.273865	0.0288897	0.121765
negative regulation of transcription, DNA-templated (GO:0045892)	0.999996	0.999996	0.999996	0.999991	0.938251	0.941517	0.312653	0.000238663	2.55533e-08	4.99708e-11
positive regulation of transcription by RNA polymerase II (GO:0045944)	0.999996	0.999996	0.999996	0.999991	0.930323	0.941517	0.858761	0.0149107	7.02061e-07	3.99756e-16
regulation of apoptotic process (GO:0042981)	0.999996	0.999996	0.999996	0.999991	0.963919	0.945078	0.858761	0.338927	0.00031358	1.75588e-07
negative regulation of transcription by RNA polymerase II (GO:0000122)	0.999996	0.999996	0.999996	0.999991	0.952451	0.859755	0.186131	0.0663048	0.000131102	1.17729e-08
double-strand break repair (GO:0006302)	0.999996	0.999996	0.999996	0.999991	0.930323	0.972925	0.858761	0.576692	0.00534578	3.97533e-06
transcription by RNA polymerase II (GO:0006366)	0.999996	0.999996	0.999996	0.999991	0.958797	0.745217	0.858761	0.611026	0.0260793	7.04564e-06
negative regulation of cellular macromolecule biosynthetic process (GO:2000113)	0.999996	0.999996	0.999996	0.999991	0.952451	0.999378	0.858761	0.00780263	2.64122e-11	1.1147e-08
positive regulation of nucleic acid-templated transcription (GO:1903508)	0.999996	0.999996	0.999996	0.999991	0.984416	0.975283	0.702329	0.0259417	0.00214097	4.95188e-08
protein phosphorylation (GO:0006468)	0.999996	0.999996	0.999996	0.999991	0.993151	0.999637	0.416465	0.0110618	1.83569e-13	8.73724e-19
positive regulation of apoptotic process (GO:0043065)	0.999996	0.999996	0.999996	0.999991	0.963919	0.859755	0.858761	0.825124	0.00260517	0.000151712
regulation of cellular macromolecule biosynthetic process (GO:2000112)	0.999996	0.999996	0.999996	0.999991	0.952575	0.95031	0.323964	0.063001	0.000462862	1.28622e-08
negative regulation of nucleic acid-templated transcription (GO:1903507)	0.999996	0.999996	0.999996	0.999991	0.926851	0.999587	0.858761	0.00162808	4.88842e-09	2.32074e-06
regulation of intracellular signal transduction (GO:1902531)	0.999996	0.999996	0.999996	0.999991	0.996256	0.994864	0.702329	0.528351	4.03942e-08	1.22325e-24
regulation of nucleic acid-templated transcription (GO:1903506)	0.999996	0.999996	0.999996	0.999991	0.926851	0.944543	0.312653	0.0952808	0.00127295	6.17613e-06
organelle organization (GO:0006996)	0.999996	0.999996	0.999996	0.999991	0.933845	0.941517	0.515829	0.223543	0.0018446	7.44521e-08
transmembrane receptor protein tyrosine kinase signaling pathway (GO:0007169)	0.999996	0.999996	0.999996	0.999991	0.998421	0.999587	0.858761	0.395435	1.58047e-12	0.00028527
phosphorylation (GO:0016310)	0.999996	0.999996	0.999996	0.999991	0.995494	0.998598	0.803575	0.0158753	1.58047e-12	6.99083e-13
positive regulation of programmed cell death (GO:0043068)	0.999996	0.999996	0.999996	0.999991	0.952451	0.941517	0.858761	0.825124	0.00701196	3.5336e-05
gene expression (GO:0010467)	0.999996	0.999996	0.999996	0.999991	0.940864	0.941517	0.702329	0.758848	0.0041685	0.0408832
activation of GTPase activity (GO:0090630)	0.999996	0.999996	0.999996	0.999991	0.998855	0.781602	0.953013	0.875191	0.00730235	4.95065e-11
axonogenesis (GO:0007409)	0.999996	0.999996	0.999996	0.999991	0.987676	0.999637	0.865606	0.395435	2.55533e-08	5.88067e-06
G2/M transition of mitotic cell cycle (GO:0000086)	0.999996	0.999996	0.999996	0.999991	0.997857	0.941517	0.858761	0.825124	0.00130429	6.06423e-10
cellular response to DNA damage stimulus (GO:0006974)	0.999996	0.999996	0.999996	0.999991	0.995494	0.999587	0.797805	0.108637	3.2405e-06	6.06423e-10
cellular component assembly (GO:0022607)	0.999996	0.999996	0.999996	0.999991	0.998421	0.959032	0.858761	0.338927	0.00355508	5.92017e-06
negative regulation of gene expression (GO:0010629)	0.999996	0.999996	0.999996	0.999991	0.995494	0.618239	0.923342	0.625832	0.0012692	6.44088e-05
cell cycle G2/M phase transition (GO:0044839)	0.999996	0.999996	0.999996	0.999991	0.997878	0.945078	0.858761	0.825124	0.00068838	7.34768e-10
mRNA processing (GO:0006397)	0.999996	0.999996	0.999996	0.999991	0.998855	0.997792	0.907054	0.253164	8.08304e-11	3.00857e-08
DNA repair (GO:0006281)	0.999996	0.999996	0.999996	0.999991	0.926851	0.986259	0.858761	0.165447	0.00907886	1.34376e-07
protein modification by small protein removal (GO:0070646)	0.999996	0.999996	0.999996	0.999991	0.942823	0.781602	0.0860177	0.204552	0.014137	0.00620137
DNA metabolic process (GO:0006259)	0.999996	0.999996	0.999996	0.999991	0.926851	0.999637	0.858761	0.0493755	0.00371127	7.06489e-06
protein-containing complex assembly (GO:0065003)	0.999996	0.999996	0.999996	0.999991	0.998855	0.941517	0.803222	0.14019	0.00106127	2.34661e-06
mRNA splicing, via spliceosome (GO:0000398)	0.999996	0.999996	0.999996	0.999991	0.998855	0.993865	0.978724	0.108537	3.3527e-10	2.09808e-09
protein deubiquitination (GO:0016579)	0.999996	0.999996	0.999996	0.999991	0.952451	0.745217	0.0565151	0.176394	0.0296963	0.0150269
RNA splicing, via transesterification reactions with bulged adenosine as nucleophile (GO:0000377)	0.999996	0.999996	0.999996	0.999991	0.998855	0.997792	0.967922	0.211918	1.71512e-10	2.04658e-08
regulation of autophagy (GO:0010506)	0.999996	0.999996	0.999996	0.999991	0.996256	0.966784	0.858761	0.72608	0.00106127	0.0465412
antigen receptor-mediated signaling pathway (GO:0050851)	0.999996	0.999996	0.999996	0.999991	0.984993	0.787453	0.186131	0.463573	0.00269988	0.498176
mitotic cell cycle phase transition (GO:0044772)	0.999996	0.999996	0.999996	0.999991	0.987676	0.941517	0.858761	0.825124	0.00189566	1.46557e-09
Fc-epsilon receptor signaling pathway (GO:0038095)	0.999996	0.999996	0.999996	0.999991	0.987676	0.941517	0.124943	0.0158753	0.0230366	0.299119
ncRNA processing (GO:0034470)	0.999996	0.999996	0.999996	0.999991	0.926851	0.463463	0.735523	0.1833	0.0384779	0.909411
Fc receptor signaling pathway (GO:0038093)	0.999996	0.999996	0.999996	0.999991	0.987721	0.941517	0.131007	0.0283713	0.0074038	0.315007
ribosome biogenesis (GO:0042254)	0.999996	0.999996	0.999996	0.890591	0.920479	0.448412	0.594476	0.631175	0.0231367	0.994755
Ras protein signal transduction (GO:0007265)	0.999996	0.999996	0.999996	0.999991	0.930323	0.941517	0.858761	0.825124	0.00942708	1.64117e-05
regulation of translation (GO:0006417)	0.999996	0.999996	0.999996	0.999991	0.995494	0.941517	0.906182	0.392032	7.27714e-05	6.85946e-07
peptidyl-serine modification (GO:0018209)	0.999996	0.999996	0.999996	0.999991	0.998313	0.997792	0.416465	0.14019	0.00225574	1.80827e-08
peptidyl-serine phosphorylation (GO:0018105)	0.999996	0.999996	0.999996	0.999991	0.998855	0.999637	0.341538	0.0842761	0.000267738	1.45748e-09
regulation of signal transduction by p53 class mediator (GO:1901796)	0.999996	0.999996	0.999996	0.999991	0.926851	0.999637	0.764202	0.204552	0.000621009	1.11308e-06
regulation of cellular response to stress (GO:0080135)	0.999996	0.999996	0.999996	0.999991	0.998421	0.997792	0.186131	0.758848	0.038967	5.5654e-09
regulation of mRNA stability (GO:0043488)	0.999996	0.999996	0.999996	0.999991	0.978801	0.866482	0.530966	0.0663048	0.00365915	0.0647532
chromatin organization (GO:0006325)	0.999996	0.999996	0.999996	0.999991	0.930323	0.952206	0.373397	0.968156	0.000235346	2.34661e-06
regulation of mRNA catabolic process (GO:0061013)	0.999996	0.999996	0.999996	0.999991	0.947472	0.81288	0.544759	0.193594	0.00237183	0.0650371
phospholipid translocation (GO:0045332)		0.999996		0.999991		0.997792	0.865606	0.204552	0.0139274
negative regulation of I-kappaB kinase/NF-kappaB signaling (GO:0043124)		0.999996	0.999996	0.999991	0.930323	0.989624	0.836345	0.896874	0.0103961	0.620654
nuclear-transcribed mRNA catabolic process, deadenylation-dependent decay (GO:0000288)		0.999996	0.999996	0.999991	0.987676	0.993865	0.960009	0.853358	0.0399615	0.0791085
dynamin family protein polymerization involved in membrane fission (GO:0003373)		0.999996					0.797805		0.0115674
dynamin family protein polymerization involved in mitochondrial fission (GO:0003374)		0.999996					0.797805		0.0115674
positive regulation of establishment of protein localization (GO:1904951)		0.999996	0.999996		0.952451		0.929975	0.825124	0.0083529	0.538332
positive regulation of DNA biosynthetic process (GO:2000573)		0.999996	0.999996		0.972732	0.975283	0.702329	0.176394	0.0074038	0.646828
regulation of type B pancreatic cell development (GO:2000074)		0.999996				0.95031		0.506046	0.0274443
RNA splicing (GO:0008380)		0.999996	0.999996	0.999991	0.991228	0.96502	0.858761	0.528351	0.00695256	0.0341403
cellular response to peptide (GO:1901653)		0.999996	0.999996	0.999991	0.963919	0.941517	0.858761	0.912457	0.0218423	0.398868
morphogenesis of a polarized epithelium (GO:0001738)		0.999996			0.930323	0.952206			0.0130141	0.286765
regulation of autophagosome maturation (GO:1901096)		0.999996		0.999991			0.89339	0.825124	0.0185691	0.641281
dendritic spine organization (GO:0097061)		0.999996	0.999996	0.999991			0.965497	0.825124	0.0481202	0.149353
modulation of excitatory postsynaptic potential (GO:0098815)		0.999996	0.999996		0.930323	0.993865	0.764202		0.0481202	0.149353
dendritic spine morphogenesis (GO:0060997)		0.999996	0.999996	0.999991				0.825124	0.0430522	0.20841
neural tube development (GO:0021915)		0.999996		0.999991		0.966784	0.911892	0.701379	0.0122954	0.898616
platelet-derived growth factor receptor signaling pathway (GO:0048008)		0.999996	0.999996	0.999991		0.966784		0.825124	0.0430522	0.424733
regulation of cellular component size (GO:0032535)		0.999996		0.999991		0.949655	0.865606	0.977774	0.0377056	0.0441389
miRNA metabolic process (GO:0010586)		0.999996	0.999996	0.999991		0.975283		0.804954	0.0112285	0.141885
nuclear-transcribed mRNA poly(A) tail shortening (GO:0000289)		0.999996		0.999991		0.978349	0.94445	0.625832	0.0429265	0.164874
inositol lipid-mediated signaling (GO:0048017)		0.999996	0.999996	0.999991	0.952451	0.981834	0.858761	0.825124	0.00974591	0.00296066
regulation of axonogenesis (GO:0050770)		0.999996	0.999996	0.999991	0.998421	0.959747	0.902607	0.72608	0.00118243	0.0465245
regulation of necroptotic process (GO:0060544)		0.999996				0.908784	0.798631	0.67573	0.0225948	0.818833
glycolytic process through glucose-6-phosphate (GO:0061620)		0.999996		0.999991		0.941517	0.960451	0.378733	0.033907	0.253288
positive regulation of axonogenesis (GO:0050772)		0.999996	0.999996	0.999991	0.969451	0.95031	0.963647	0.825124	0.0384383	0.00589361
protein deacetylation (GO:0006476)		0.999996		0.999991	0.977074	0.876474	0.92292	0.625832	0.0486629	0.05221
regulation of dendrite morphogenesis (GO:0048814)		0.999996	0.999996	0.999991	0.940864	0.95031	0.924251	0.847981	0.0428515	0.0187307
regulation of transcription involved in G1/S transition of mitotic cell cycle (GO:0000083)		0.999996		0.999991		0.941517	0.846149	0.528351	0.0428515	0.646828
positive regulation of telomere maintenance via telomerase (GO:0032212)		0.999996	0.999996		0.947962	0.998598	0.846149	0.156609	0.0201802	0.646828
mitotic metaphase plate congression (GO:0007080)		0.999996	0.999996	0.999991	0.926851	0.981834	0.858761	0.47497	0.00356135	0.646828
B cell receptor signaling pathway (GO:0050853)		0.999996	0.999996	0.999991		0.952206	0.858761	0.737954	0.00918431	0.470048
positive regulation of telomerase activity (GO:0051973)		0.999996	0.999996		0.952021	0.998598	0.858761	0.0952808	0.0237057	0.672428
cellular response to hydrogen peroxide (GO:0070301)		0.999996	0.999996	0.999991	0.890956	0.975283	0.858761	0.868518	0.0278527	0.498176
positive regulation of telomere maintenance via telomere lengthening (GO:1904358)		0.999996	0.999996		0.952451	0.999378	0.858761	0.119619	0.00435438	0.69372
peptidyl-tyrosine modification (GO:0018212)		0.999996		0.999991	0.987676		0.915393	0.529194	2.51049e-05	0.000828945
mRNA destabilization (GO:0061157)		0.999996	0.999996	0.999991		0.985214	0.951406	0.804954	0.000143511	0.109882
negative regulation of G0 to G1 transition (GO:0070317)		0.999996	0.999996	0.999991	0.955623		0.858761	0.348318	0.0185691	0.109882
tRNA aminoacylation (GO:0043039)		0.999996		0.999991	0.926851	0.883114	0.858761	0.138203	0.0430522	0.85885
response to ionizing radiation (GO:0010212)		0.999996	0.999996	0.999991	0.926851	0.993865	0.73743	0.825124	0.0274443	0.010506
RNA processing (GO:0006396)		0.999996	0.999996	0.999991	0.998855	0.951409	0.858761	0.538397	3.01294e-10	0.00484519
homophilic cell adhesion via plasma membrane adhesion molecules (GO:0007156)		0.999996	0.999996	0.999991	0.933845	0.999587	0.858761	0.72608	0.0301044	0.0119542
positive regulation of transferase activity (GO:0051347)		0.999996	0.999996	0.999991	0.997741	0.959523	0.846149	0.204552	1.51719e-06	0.229968
cellular glucose homeostasis (GO:0001678)		0.999996	0.999996	0.999991	0.995494	0.941517	0.963647	0.204552	0.0165351	0.476372
regulation of DNA metabolic process (GO:0051052)		0.999996	0.999996	0.999991	0.933845	0.999637	0.797805	0.528351	0.0111595	0.121862
mitotic nuclear division (GO:0140014)		0.999996	0.999996	0.999991	0.998855	0.995017	0.858761	0.561833	0.0083529	9.84889e-06
microtubule cytoskeleton organization involved in mitosis (GO:1902850)		0.999996	0.999996	0.999991	0.930323	0.999378	0.858761	0.506046	0.00106127	1.77999e-07
histone modification (GO:0016570)		0.999996	0.999996	0.999991	0.978801	0.941517	0.858872	0.702243	0.0165941	7.92087e-05
mitotic spindle organization (GO:0007052)		0.999996	0.999996	0.999991	0.952451	0.999637	0.858761	0.44727	5.80627e-05	1.98206e-10
Fc-gamma receptor signaling pathway involved in phagocytosis (GO:0038096)		0.999996	0.999996	0.999991	0.958797	0.999378	0.858761	0.758848	5.80698e-08	0.081514
Fc-gamma receptor signaling pathway (GO:0038094)		0.999996	0.999996	0.999991	0.930323	0.999378	0.858761	0.758848	8.03493e-08	0.0888408
Fc receptor mediated stimulatory signaling pathway (GO:0002431)		0.999996	0.999996	0.999991	0.933845	0.999434	0.858761	0.67573	1.51057e-07	0.102366
mitotic sister chromatid segregation (GO:0000070)		0.999996	0.999996	0.999991	0.932857	0.999378	0.858761	0.2907	0.000143511	0.000524258
chromatin remodeling (GO:0006338)		0.999996	0.999996	0.999991	0.984416	0.99718	0.515829	0.900002	2.08852e-05	3.52993e-07
protein autophosphorylation (GO:0046777)		0.999996	0.999996	0.999991	0.998855	0.999637	0.7707	0.138203	1.54283e-08	3.09563e-10
3'-UTR-mediated mRNA destabilization (GO:0061158)			0.999996	0.999991			0.911892	0.825124	0.0122954	0.69372
regulation of transcription from RNA polymerase II promoter involved in myocardial precursor cell differentiation (GO:0003256)			0.999996		0.926851			0.825124	0.0384383
positive regulation of synapse maturation (GO:0090129)			0.999996	0.999991					0.0185691	0.451309
regulation of peptidyl-lysine acetylation (GO:2000756)			0.999996		0.926851			0.853358	0.0274443	0.498176
positive regulation of actin nucleation (GO:0051127)			0.999996			0.952206	0.858761	0.868518	0.0384383	0.818833
regulation of synapse maturation (GO:0090128)			0.999996	0.999991				0.868518	0.00903643	0.54557
establishment of mitotic spindle orientation (GO:0000132)			0.999996	0.999991		0.989624		0.338927	0.0274443	0.229968
nuclear body organization (GO:0030575)			0.999996			0.952206	0.858761		0.0130141	0.597861
glucan biosynthetic process (GO:0009250)			0.999996		0.930323		0.858761	0.611026	0.0185691
glycogen biosynthetic process (GO:0005978)			0.999996		0.930323		0.858761	0.611026	0.0185691
glycogen metabolic process (GO:0005977)			0.999996		0.930323	0.994864	0.858761	0.796092	0.00193965	0.54557
histone H3 deacetylation (GO:0070932)			0.999996		0.926851		0.907054	0.825124	0.0339677	0.392942
positive regulation of telomerase RNA localization to Cajal body (GO:1904874)			0.999996	0.999991			0.797805	0.67573	0.00918431
establishment of mitotic spindle localization (GO:0040001)			0.999996	0.999991		0.996489		0.486125	0.0261543	0.0106718
establishment of spindle orientation (GO:0051294)			0.999996	0.999991		0.968009		0.506046	0.011666	0.0981884
regulation of telomerase RNA localization to Cajal body (GO:1904872)			0.999996	0.999991			0.73743	0.758848	0.0011545
cortical actin cytoskeleton organization (GO:0030866)			0.999996		0.955124		0.764202	0.938738	0.0351744	0.052306
regulation of programmed necrotic cell death (GO:0062098)			0.999996			0.859755	0.858761	0.611026	0.0351744	0.934951
response to hydrogen peroxide (GO:0042542)			0.999996	0.999991	0.926851	0.941517	0.858761	0.825124	0.0168346	0.724028
histone lysine demethylation (GO:0070076)			0.999996		0.926851		0.89339	0.825124	0.0400506	0.00516188
positive regulation of RNA metabolic process (GO:0051254)			0.999996	0.999991	0.933845	0.952206	0.858761	0.345433	0.0486629	0.210295
beta-catenin-TCF complex assembly (GO:1904837)			0.999996				0.858761	0.804954	0.0261543	0.000164672
protein K63-linked deubiquitination (GO:0070536)			0.999996	0.999991	0.926851	0.95031	0.858761	0.696348	0.0428515	0.646828
ncRNA export from nucleus (GO:0097064)			0.999996		0.955623	0.999378	0.858761	0.804954	0.0430522	0.000150865
vesicle cytoskeletal trafficking (GO:0099518)			0.999996	0.999991	0.993151			0.528351	4.56262e-05	0.00269792
histone deacetylation (GO:0016575)			0.999996	0.999991	0.978801	0.941517	0.929975	0.528351	0.00469559	0.0653246
peptidyl-threonine phosphorylation (GO:0018107)			0.999996	0.999991	0.969451	0.975283	0.858761	0.601645	0.0301044	1.57706e-05
regulation of autophagy of mitochondrion (GO:1903146)				0.999991	0.952451	0.945078	0.858761		0.0083529	0.744187
lipid translocation (GO:0034204)				0.999991		0.989624	0.886676	0.108537	0.00225574
membrane fission (GO:0090148)				0.999991		0.941517		0.825124	0.0384383
regulation of protein deubiquitination (GO:0090085)				0.999991				0.825124	0.0384383	0.716007
fructose 6-phosphate metabolic process (GO:0006002)				0.999991		0.941517	0.874799		0.0274443	0.799246
semaphorin-plexin signaling pathway involved in neuron projection guidance (GO:1902285)				0.999991			0.858761	0.611026	0.00374432
spliceosomal tri-snRNP complex assembly (GO:0000244)				0.999991	0.930323			0.886212	0.0185691	0.122096
transport along microtubule (GO:0010970)				0.999991	0.930323			0.886212	0.0185691	0.122096
canonical glycolysis (GO:0061621)				0.999991		0.941517	0.957607	0.338927	0.0274443	0.229968
glucose catabolic process to pyruvate (GO:0061718)				0.999991		0.941517	0.957607	0.338927	0.0274443	0.229968
mRNA polyadenylation (GO:0006378)				0.999991		0.941517	0.963647	0.758848	0.014137	0.0180175
RNA polyadenylation (GO:0043631)				0.999991		0.941517	0.963647	0.758848	0.014137	0.0180175
glycolytic process (GO:0006096)				0.999991		0.781602	0.971041	0.181863	0.00943252	0.744042
regulation of protein acetylation (GO:1901983)					0.926851	0.959032		0.886212	0.0185691	0.641281
ribosomal subunit export from nucleus (GO:0000054)					0.926851		0.764202	0.825124	0.0185691
response to testosterone (GO:0033574)					0.926851				0.0231367	0.690124
ribosomal large subunit export from nucleus (GO:0000055)					0.926851			0.625832	0.0384383
ribosomal small subunit export from nucleus (GO:0000056)					0.926851		0.858761	0.825124	0.0384383
cellular response to angiotensin (GO:1904385)					0.926851		0.797805		0.0115674
positive regulation of protein acetylation (GO:1901985)					0.930323	0.959032		0.886212	0.00374432	0.319001
positive regulation of miRNA metabolic process (GO:2000630)						0.860338			0.0384383	0.716007
negative regulation of cellular respiration (GO:1901856)						0.941517			0.011666
regulation of receptor catabolic process (GO:2000644)						0.941517			0.011666
gamma-delta T cell activation (GO:0046629)						0.941517	0.858761	0.825124	0.0384383
snRNA metabolic process (GO:0016073)						0.941517	0.858761	0.736108	0.00392083	0.716007
leukotriene transport (GO:0071716)							0.764202	0.825124	0.0384383
synaptic vesicle budding from presynaptic endocytic zone membrane (GO:0016185)							0.764202		0.0384383	0.716007
positive regulation of establishment of protein localization to telomere (GO:1904851)							0.874799	0.758848	0.000624791
positive regulation of protein localization to Cajal body (GO:1904871)							0.879308	0.796092	0.000127378
regulation of establishment of protein localization to telomere (GO:0070203)							0.879308	0.796092	0.000127378
regulation of protein localization to Cajal body (GO:1904869)							0.879308	0.796092	0.000127378
positive regulation of protein localization to chromosome, telomeric region (GO:1904816)							0.886676	0.576692	0.000267738
hepatocyte differentiation (GO:0070365)								0.576692	0.0231367
positive regulation of protein deubiquitination (GO:1903003)								0.625832	0.0384383	0.716007
regulation of mesenchymal stem cell differentiation (GO:2000739)								0.625832	0.0384383	0.716007
semaphorin-plexin signaling pathway involved in axon guidance (GO:1902287)								0.72608	0.000250669
vesicle transport along actin filament (GO:0030050)								0.796092	0.00177552	0.0118172
actin filament-based transport (GO:0099515)								0.825124	0.00366867	0.00108502
cardiac muscle cell myoblast differentiation (GO:0060379)								0.825124	0.011666
RNA localization to Cajal body (GO:0090670)								0.825124	0.011666
scaRNA localization to Cajal body (GO:0090666)								0.825124	0.011666
protein desumoylation (GO:0016926)								0.825124	0.0384383	0.344556
cellular response to testosterone stimulus (GO:0071394)									0.011666	0.646828
positive regulation of histone ubiquitination (GO:0033184)									0.011666	0.646828
regulation of histone H2B ubiquitination (GO:2001166)									0.011666	0.646828

## Sheet: 61 < nb phospho <= 2518
Term	Adjusted P-value decile 1	Adjusted P-value decile 2	Adjusted P-value decile 3	Adjusted P-value decile 4	Adjusted P-value decile 5	Adjusted P-value decile 6	Adjusted P-value decile 7	Adjusted P-value decile 8	Adjusted P-value decile 9	Adjusted P-value decile 10
regulation of sodium ion transport (GO:0002028)	0.999996	0.999996	0.999996	0.999991		0.978349	0.985139	0.940461	0.264734	0.0136878
ventricular cardiac muscle cell action potential (GO:0086005)	0.999996	0.999996	0.999996	0.999991		0.969328		0.825124		0.0335588
regulation of heart contraction (GO:0008016)	0.999996	0.999996	0.999996	0.999991	0.926851	0.969328	0.920022	0.868518	0.390181	0.0217884
protein localization to Golgi apparatus (GO:0034067)	0.999996	0.999996	0.999996	0.999991	0.930323	0.994864	0.968095	0.898503	0.872566	0.00862752
cardiac muscle cell action potential involved in contraction (GO:0086002)	0.999996	0.999996	0.999996	0.999991	0.933845	0.997792		0.84718	0.774269	0.0441389
positive regulation of peptidyl-serine phosphorylation (GO:0033138)	0.999996	0.999996	0.999996	0.999991	0.987676	0.999587	0.97608	0.997803	0.207212	0.00504812
positive regulation of glucose transmembrane transport (GO:0010828)	0.999996	0.999996	0.999996		0.940864	0.997792	0.924251	0.919555	0.19223	0.0187307
regulation of protein localization to cell surface (GO:2000008)	0.999996		0.999996	0.999991	0.947962	0.972925	0.874799	0.554835		0.0226349
positive regulation of nervous system process (GO:0031646)	0.999996	0.999996	0.999996		0.926851	0.969328	0.926031		0.907155	0.00895326
regulation of vascular endothelial cell proliferation (GO:1905562)	0.999996	0.999996		0.999991		0.969328	0.73743	0.924208	0.907155	0.0335588
autophagy of peroxisome (GO:0030242)	0.999996				0.930323			0.825124	0.650809	0.0252481
regulation of sequestering of calcium ion (GO:0051282)	0.999996				0.930323	0.952206	0.886676	0.876321	0.83053	0.0252481
regulation of calcium ion transmembrane transporter activity (GO:1901019)	0.999996	0.999996	0.999996	0.999991	0.930323	0.942971	0.971041	0.900002	0.266088	0.031655
negative regulation of potassium ion transport (GO:0043267)	0.999996		0.999996	0.999991		0.959032	0.89339	0.886212	0.847187	0.0341697
regulation of vascular associated smooth muscle contraction (GO:0003056)	0.999996							0.825124		0.0441389
SA node cell to atrial cardiac muscle cell signaling (GO:0086018)	0.999996								0.681826	0.0441389
positive regulation of hydrolase activity (GO:0051345)	0.999996	0.999996	0.999996	0.999991	0.756268	0.998598	0.911892	0.868518	0.681826	0.000114688
cellular response to nutrient levels (GO:0031669)	0.999996	0.999996	0.999996	0.999991	0.979302	0.941517	0.994781	0.825124	0.102685	0.0252481
regulation of protein depolymerization (GO:1901879)	0.999996								0.708012	0.010147
T-tubule organization (GO:0033292)	0.999996							0.825124		0.010147
positive regulation of ion transport (GO:0043270)	0.999996	0.999996	0.999996	0.999991	0.984416	0.859755	0.89339		0.681826	0.0180175
marginal zone B cell differentiation (GO:0002315)	0.999996		0.999996			0.941517				0.0180175
positive regulation of cell division (GO:0051781)	0.999996	0.999996	0.999996	0.999991	0.926851	0.941517	0.965497	0.825124	0.708012	0.0185657
positive regulation of potassium ion transmembrane transport (GO:1901381)	0.999996	0.999996	0.999996	0.999991	0.930323	0.952206	0.858761	0.912457	0.997783	0.0448653
positive regulation of ion transmembrane transporter activity (GO:0032414)	0.999996	0.999996	0.999996	0.999991	0.930323	0.959523	0.963647	0.886212	0.563709	0.0180175
regulation of G1/S transition of mitotic cell cycle (GO:2000045)	0.999996		0.999996	0.999991	0.997878	0.941517	0.858761	0.825124	0.321382	0.000185592
negative regulation of cellular protein localization (GO:1903828)	0.999996	0.999996	0.999996	0.999991	0.952451	0.999378	0.886676	0.611026	0.41211	0.00447055
camera-type eye development (GO:0043010)	0.999996	0.999996	0.999996		0.930323	0.941517	0.902607	0.896393	0.730086	0.0217884
forebrain neuron development (GO:0021884)	0.999996			0.999991		0.941517			0.75351	0.0286882
regulation of potassium ion import (GO:1903286)	0.999996		0.999996			0.941517			0.75351	0.0286882
positive regulation of cytokinesis (GO:0032467)	0.999996	0.999996	0.999996	0.999991	0.926851	0.941517	0.986881	0.796092	0.730086	0.0164438
detection of mechanical stimulus (GO:0050982)	0.999996			0.999991	0.952451	0.972925	0.929975	0.825124	0.756611	0.00272642
regulation of endothelial cell development (GO:1901550)	0.999996		0.999996			0.945078				0.0075215
regulation of heart rate by cardiac conduction (GO:0086091)	0.999996	0.999996	0.999996	0.999991	0.926851	0.987977	0.902607	0.887327	0.659802	0.00269792
positive regulation of double-strand break repair (GO:2000781)	0.999996		0.999996	0.999991	0.963919	0.989624	0.73743	0.896874	0.207212	0.026169
dosage compensation (GO:0007549)	0.999996						0.874799	0.758848	0.795296	0.0118901
regulation of microtubule nucleation (GO:0010968)	0.999996									4.60532e-07
positive regulation of protein kinase B signaling (GO:0051897)	0.999996	0.999996	0.999996	0.999991	0.987676	0.994753	0.874799	0.873933	0.300056	0.0369444
nuclear envelope organization (GO:0006998)	0.999996	0.999996	0.999996	0.999991		0.978349	0.764202	0.853358		0.0193515
regulation of neuron differentiation (GO:0045664)	0.999996	0.999996	0.999996	0.999991	0.926851	0.941517	0.976486	0.853358	0.997363	0.00468122
regulation of epithelial cell migration (GO:0010632)	0.999996	0.999996	0.999996	0.999991	0.926851	0.959747	0.764202	0.981414	0.681826	0.000295145
negative regulation of intracellular steroid hormone receptor signaling pathway (GO:0033144)	0.999996	0.999996	0.999996	0.999991	0.985743	0.997792	0.858761	0.919555	0.497468	0.00627304
regulation of NMDA receptor activity (GO:2000310)	0.999996	0.999996				0.997792	0.858761	0.847981	0.0168905	0.0187307
calcineurin-NFAT signaling cascade (GO:0033173)	0.999996		0.999996	0.999991		0.952206		0.868518	0.812992	0.0180175
calcineurin-mediated signaling (GO:0097720)	0.999996		0.999996	0.999991		0.952206		0.876321	0.83053	0.0252481
dosage compensation by inactivation of X chromosome (GO:0009048)	0.999996	0.999996	0.999996					0.876321	0.352174	0.0252481
microtubule anchoring at microtubule organizing center (GO:0072393)	0.999996	0.999996				0.952206	0.886676		0.352174	0.0252481
positive regulation of sodium ion transmembrane transport (GO:1902307)	0.999996	0.999996	0.999996			0.952206			0.650809	0.0252481
intracellular steroid hormone receptor signaling pathway (GO:0030518)	0.999996	0.999996			0.97337	0.941517	0.858761	0.912457	0.163066	0.0185657
striated muscle contraction (GO:0006941)	0.999996	0.999996	0.999996	0.999991	0.930323	0.95031	0.858761	0.900002	0.708012	0.0128201
cardiac muscle contraction (GO:0060048)	0.999996	0.999996	0.999996	0.999991	0.952021	0.941517	0.879308	0.825124	0.812914	0.026687
regulation of cardiac conduction (GO:1903779)	0.999996	0.999996	0.999996	0.999991	0.930323	0.952206	0.911892	0.796092	0.459903	0.0148718
regulation of cardiac muscle hypertrophy (GO:0010611)	0.999996	0.999996	0.999996	0.999991	0.969451	0.989624	0.886676	0.875191	0.707382	0.0370102
regulation of cell motility (GO:2000145)	0.999996	0.999996	0.999996	0.999991	0.999717	0.952206	0.858761	0.886212	0.100184	0.00417289
positive regulation of neuron migration (GO:2001224)	0.999996			0.999991			0.89339	0.886212	0.847187	0.000151323
negative regulation of sequestering of calcium ion (GO:0051283)	0.999996	0.999996	0.999996			0.81288	0.890524		0.708012	0.000903607
regulation of cardiac muscle cell action potential (GO:0098901)	0.999996				0.97337	0.992304	0.858761	0.825124	0.332721	0.000903607
positive regulation of gene expression, epigenetic (GO:0045815)	0.999996	0.999996	0.999996	0.999991	0.963919	0.952206	0.200195	0.804954	0.650809	0.0432386
cellular response to UV (GO:0034644)	0.999996	0.999996	0.999996	0.999991	0.940864	0.952206	0.858761	0.896874	0.203778	0.037281
regulation of chromatin organization (GO:1902275)	0.999996	0.999996		0.999991					0.861512	3.1151e-05
regulation of actin cytoskeleton reorganization (GO:2000249)	0.999996	0.999996		0.999991	0.990916	0.941517	0.515829	0.796092	0.730086	0.0432557
positive regulation of interleukin-2 production (GO:0032743)	0.999996		0.999996		0.977074	0.81288	0.858761	0.964472	0.847787	0.0180175
negative regulation of cellular catabolic process (GO:0031330)	0.999996	0.999996	0.999996	0.999991	0.984416	0.969328	0.982088	0.98447	0.127578	0.0341697
regulation of cardiac muscle cell contraction (GO:0086004)	0.999996	0.999996			0.978801	0.993865	0.902607	0.968743	0.223076	8.07661e-05
release of sequestered calcium ion into cytosol (GO:0051209)	0.999996	0.999996	0.999996	0.999991		0.859755	0.902607	0.968743	0.730086	0.00683502
positive regulation of actin filament polymerization (GO:0030838)	0.999996	0.999996	0.999996	0.999991		0.997792	0.858761	0.825124	0.0168346	0.0369444
central nervous system neuron development (GO:0021954)	0.999996		0.999996	0.999991			0.858761		0.873591	0.00301155
establishment of spindle localization (GO:0051293)	0.999996		0.999996	0.999991	0.933845			0.900002	0.462509	0.0150269
regulation of establishment of protein localization (GO:0070201)	0.999996	0.999996	0.999996				0.907054	0.900002	0.462509	0.0150269
positive regulation of cell-substrate adhesion (GO:0010811)	0.999996	0.999996	0.999996	0.999991	0.955124	0.941517	0.886676	0.825124	0.959423	0.00330227
regulation of protein kinase activity (GO:0045859)	0.999996	0.999996	0.999996	0.999991	0.926851	0.941517	0.816658	0.886212	0.0214747	0.0266015
positive regulation of cell cycle process (GO:0090068)	0.999996	0.999996	0.999996	0.999991	0.9935	0.981834	0.966155	0.67573	0.0917191	0.000464495
regulation of GTPase activity (GO:0043087)	0.999996	0.999996	0.999996	0.999991	0.975914	0.999637	0.965497	0.825124	5.74317e-05	7.22858e-08
regulation of lipid metabolic process (GO:0019216)	0.999996	0.999996	0.999996	0.999991	0.926851	0.941517	0.764202	0.825124	0.979638	0.0385596
positive regulation of cytoskeleton organization (GO:0051495)	0.999996	0.999996	0.999996	0.999991		0.941517	0.797805	0.825124	0.0384383	0.00296066
Golgi to endosome transport (GO:0006895)	0.999996			0.999991	0.940864		0.846149	0.910475	0.722935	0.00447055
negative regulation of cell-substrate junction organization (GO:0150118)	0.999996		0.999996			0.941517		0.825124	0.497468	0.0197265
negative regulation of focal adhesion assembly (GO:0051895)	0.999996		0.999996			0.941517		0.825124	0.497468	0.0197265
positive regulation of muscle hypertrophy (GO:0014742)	0.999996	0.999996	0.999996				0.920022	0.917216	0.730086	0.026169
regulation of establishment of endothelial barrier (GO:1903140)	0.999996		0.999996		0.926851	0.941517		0.917216		0.00652069
regulation of metal ion transport (GO:0010959)	0.999996	0.999996	0.999996	0.999991	0.926851	0.787453			0.897106	0.026169
negative regulation of protein binding (GO:0032091)	0.999996	0.999996	0.999996	0.999991	0.933845	0.941517	0.858761	0.67573	0.264382	0.0278691
Golgi to plasma membrane protein transport (GO:0043001)	0.999996	0.999996	0.999996	0.999991	0.926851	0.99718	0.858761	0.825124	0.886623	0.0129923
ion homeostasis (GO:0050801)	0.999996	0.999996		0.999991	0.926851	0.99718	0.974301	0.825124	0.452182	0.000989793
peptidyl-lysine trimethylation (GO:0018023)	0.999996	0.999996	0.999996	0.999991	0.933845	0.968009	0.864506	0.910475	0.763954	0.0129923
regulation of developmental growth (GO:0048638)	0.999996		0.999996	0.999991	0.985743	0.941517	0.977033	0.67573	0.300056	0.0441389
regulation of cell-matrix adhesion (GO:0001952)	0.999996	0.999996	0.999996	0.999991	0.978801	0.966784	0.874799	0.84718	0.243233	0.000520296
positive regulation of cardiac muscle hypertrophy (GO:0010613)	0.999996	0.999996	0.999996				0.926031	0.825124	0.75351	0.00895326
regulation of single stranded viral RNA replication via double stranded DNA intermediate (GO:0045091)	0.999996	0.999996	0.999996	0.999991	0.920479				0.907155	0.0335588
regulation of protein localization (GO:0032880)	0.999996	0.999996	0.999996	0.999991	0.756268	0.941517	0.907338	0.899512	0.877824	0.000617646
regulation of peptidyl-serine phosphorylation (GO:0033135)	0.999996	0.999996	0.999996	0.999991	0.930323	0.999637	0.962488	0.998212	0.00303135	0.000116246
membrane depolarization (GO:0051899)	0.999996	0.999996	0.999996	0.999991	0.985743	0.969328	0.858761	0.825124	0.323033	0.0187307
negative regulation of double-strand break repair (GO:2000780)	0.999996	0.999996	0.999996	0.890591	0.985743	0.95031	0.858761	0.980221	0.7939	0.0187307
neurogenesis (GO:0022008)	0.999996	0.999996	0.999996	0.999991	0.995783	0.941517	0.993808	0.493308	0.969993	0.0185657
positive regulation of receptor-mediated endocytosis (GO:0048260)	0.999996	0.999996	0.999996	0.999991	0.926851	0.862878	0.965497	0.758848	0.795296	0.0185657
establishment or maintenance of apical/basal cell polarity (GO:0035088)	0.999996		0.999996	0.999991			0.929975		0.756611	9.84844e-06
negative regulation of RNA splicing (GO:0033119)	0.999996		0.999996		0.952451	0.972925	0.858761	0.825124	0.756611	0.000497772
peptidyl-lysine dimethylation (GO:0018027)	0.999996			0.999991	0.926851		0.929975	0.825124		0.000497772
positive regulation of focal adhesion assembly (GO:0051894)	0.999996		0.999996	0.999991	0.926851	0.941517	0.858761	0.930783	0.756611	0.0429546
Rho protein signal transduction (GO:0007266)	0.999996	0.999996	0.999996	0.999991	0.987676	0.941517	0.960009	0.825124	0.341052	0.000828945
muscle cell development (GO:0055001)	0.999996	0.999996	0.999996	0.999991	0.926851	0.998598		0.853358	0.795296	0.000138433
maintenance of protein location in nucleus (GO:0051457)	0.999996		0.999996	0.999991	0.926851	0.975283	0.865606	0.938738	0.924526	0.000133102
regulation of cellular protein localization (GO:1903827)	0.999996	0.999996	0.999996	0.999991	0.997741	0.996489	0.858761	0.922183	0.110201	0.00108502
positive regulation of MAP kinase activity (GO:0043406)	0.999996	0.999996	0.999996	0.999991	0.984416	0.866482	0.982088	0.825124	0.681826	0.00718452
positive regulation of protein polymerization (GO:0032273)	0.999996	0.999996		0.999991	0.998855	0.969328	0.858761	0.825124	0.127578	1.07783e-05
positive regulation of protein transport (GO:0051222)	0.999996	0.999996	0.999996	0.999991	0.930323	0.992304	0.858761	0.868518	0.821596	3.76978e-05
regulation of neurotransmitter receptor activity (GO:0099601)	0.999996	0.999996	0.999996	0.999991	0.926851	0.993865	0.858761	0.917216	0.094012	0.00930778
positive regulation of supramolecular fiber organization (GO:1902905)	0.999996	0.999996	0.999996	0.999991	0.998855	0.952206	0.858761	0.825124	0.0440889	3.27951e-05
positive regulation of signal transduction (GO:0009967)	0.999996	0.999996	0.999996	0.999991	0.993151	0.966784	0.858761	0.611026	0.264382	0.0162603
epidermal growth factor receptor signaling pathway (GO:0007173)	0.999996	0.999996	0.999996	0.999991	0.978801	0.999637	0.995541	0.972845	0.0122954	1.30371e-06
negative regulation of microtubule depolymerization (GO:0007026)	0.999996		0.999996	0.999991	0.960429		0.94445	0.853358	0.9331	3.97533e-06
regulation of dendritic spine development (GO:0060998)	0.999996			0.999991	0.960429	0.95031	0.669588		0.7939	0.00108502
muscle cell differentiation (GO:0042692)	0.999996	0.999996	0.999996	0.999991	0.926851	0.975283	0.93912	0.868518	0.924526	0.0314203
positive regulation of cell cycle G1/S phase transition (GO:1902808)	0.999996		0.999996	0.999991	0.952451	0.975283	0.764202	0.758848	0.563709	0.0115753
axonal transport (GO:0098930)	0.999996	0.999996	0.999996	0.999991	0.926851	0.952206	0.944253	0.875191	0.41211	0.0136878
cellular response to heat (GO:0034605)	0.999996	0.999996	0.999996	0.999991	0.952451	0.941517	0.944253	0.611026	0.724577	0.0136878
regulation of androgen receptor signaling pathway (GO:0060765)	0.999996	0.999996	0.999996		0.952451	0.999378	0.944253		0.0744243	0.0369275
regulation of cell cycle G1/S phase transition (GO:1902806)	0.999996	0.999996	0.999996	0.999991	0.926851	0.941517	0.858761	0.611026	0.931693	0.0136878
Wnt signaling pathway, calcium modulating pathway (GO:0007223)	0.999996		0.999996	0.999991	0.952451	0.952206	0.858761	0.611026	0.724577	0.0369275
positive regulation of dendritic spine development (GO:0060999)	0.999996		0.999996	0.999991	0.963919	0.981834	0.858761	0.853358	0.448147	0.00701027
positive regulation of protein phosphorylation (GO:0001934)	0.999996	0.999996	0.999996	0.999991	0.930323	0.941517	0.886676	0.993324	0.0528809	0.00204691
response to unfolded protein (GO:0006986)	0.999996	0.999996	0.999996	0.999991	0.998313	0.997792	0.749025	0.876321	0.352174	0.015554
regulation of actin filament polymerization (GO:0030833)	0.999996	0.999996	0.999996	0.999991	0.998855	0.999378	0.858761	0.770874	0.000395673	0.0117822
anterograde axonal transport (GO:0008089)	0.999996	0.999996	0.999996	0.999991	0.926851	0.941517	0.986881	0.876321	0.419611	0.00553676
positive regulation of actin filament bundle assembly (GO:0032233)	0.999996	0.999996	0.999996	0.999991	0.926851	0.959747	0.858761	0.825124	0.762017	8.508e-05
regulation of protein modification process (GO:0031399)	0.999996	0.999996	0.999996	0.999991	0.998421	0.860338	0.858761	0.825124	0.390181	0.0465245
cardiac muscle cell development (GO:0055013)	0.999996	0.999996	0.999996	0.999991	0.969451	0.952206		0.875191	0.303393	0.0116244
negative regulation of protein depolymerization (GO:1901880)	0.999996		0.999996	0.999991	0.969451		0.957607	0.825124	0.83053	2.83307e-06
nucleotide-excision repair, DNA gap filling (GO:0006297)	0.999996		0.999996		0.926851	0.989624	0.846149	0.528351	0.83053	0.0370102
positive regulation of cell-substrate junction organization (GO:0150117)	0.999996		0.999996	0.999991	0.926851	0.941517	0.858761	0.958544	0.500281	0.0370102
regulation of keratinocyte proliferation (GO:0010837)	0.999996	0.999996	0.999996			0.952206	0.886676	0.701379	0.707382	0.0370102
plasma membrane organization (GO:0007009)	0.999996	0.999996	0.999996	0.999991	0.995494	0.997792	0.94445	0.296994	0.708012	0.0195859
cytoskeleton organization (GO:0007010)	0.999996	0.999996	0.999996	0.999991	0.963919	0.992304	0.998574	0.825124	0.00847197	2.72347e-12
positive regulation of intracellular transport (GO:0032388)	0.999996	0.999996	0.999996	0.999991	0.926851	0.999434	0.858761	0.952172	0.659802	0.000196126
positive regulation of GTPase activity (GO:0043547)	0.999996	0.999996	0.999996	0.999991	0.989035	0.941517	0.988357	0.895705	0.0223293	3.11998e-14
positive regulation of neuron projection development (GO:0010976)	0.999996	0.999996	0.999996	0.999991	0.96164	0.99624	0.874799	0.853358	0.103912	0.00109466
negative regulation of cell junction assembly (GO:1901889)	0.999996		0.999996	0.999991		0.941517	0.960451	0.825124	0.708012	0.000903607
regulation of microtubule depolymerization (GO:0031114)	0.999996		0.999996	0.999991	0.97337		0.890524	0.876321	0.959423	6.42928e-08
negative regulation of ERBB signaling pathway (GO:1901185)	0.999996	0.999996	0.999996	0.999991		0.945078	0.858761	0.825124	0.494165	0.026169
ERBB signaling pathway (GO:0038127)	0.999996	0.999996	0.999996	0.999991	0.995494	0.999637	0.858761	0.899512	0.0139681	1.27838e-06
regulation of alternative mRNA splicing, via spliceosome (GO:0000381)	0.999996	0.999996	0.999996	0.999991	0.987676	0.941517	0.908183	0.98515	0.0644764	0.000559504
clathrin-dependent endocytosis (GO:0072583)	0.999996	0.999996		0.999991		0.941517	0.963647	0.758848	0.202105	0.0180175
lamellipodium assembly (GO:0030032)	0.999996	0.999996		0.999991	0.930323	0.959523	0.858761		0.563709	0.000278067
positive regulation of microtubule polymerization or depolymerization (GO:0031112)	0.999996			0.999991		0.941517	0.858761	0.886212	0.847787	5.16534e-05
regulation of actin filament bundle assembly (GO:0032231)	0.999996		0.999996	0.999991		0.959523	0.749025	0.886212	0.563709	0.00126374
TOR signaling (GO:0031929)	0.999996			0.999991		0.941517	0.858761	0.406155	0.724577	0.0180175
regulation of filopodium assembly (GO:0051489)	0.999996	0.999996	0.999996	0.999991	0.96675	0.96502	0.865606	0.701379	0.352174	0.0302028
axon development (GO:0061564)	0.999996	0.999996	0.999996	0.999991	0.950384	0.952206	0.858761	0.853358	0.153915	0.00073001
positive regulation of developmental process (GO:0051094)	0.999996	0.999996	0.999996	0.999991	0.926851	0.966784	0.951406	0.961798	0.014137	9.84844e-06
calcium ion transmembrane import into cytosol (GO:0097553)	0.999996	0.999996	0.999996		0.930323	0.618239	0.858761	0.961771	0.364294	0.0137069
cellular response to unfolded protein (GO:0034620)	0.999996	0.999996	0.999996	0.999991	0.978801	0.993865	0.858761	0.896393	0.378753	0.00683502
activation of protein kinase activity (GO:0032147)	0.999996	0.999996	0.999996	0.999991	0.998313	0.941517	0.7707	0.338927	0.0792599	0.00516188
regulation of phosphorylation (GO:0042325)	0.999996	0.999996	0.999996	0.999991	0.952451	0.959032	0.858761	0.867837	0.0228189	2.2287e-05
negative regulation of cellular component organization (GO:0051129)	0.999996	0.999996	0.999996	0.999991	0.977074	0.968061	0.953326	0.316344	0.0555401	0.0118901
skin development (GO:0043588)	0.999996	0.999996	0.999996	0.999991	0.952021	0.952206	0.953326	0.528351	0.446055	0.0252481
cellular response to starvation (GO:0009267)	0.999996	0.999996	0.999996	0.999991	0.973536	0.959032	0.930647	0.459948	0.0288141	0.0180175
peptidyl-tyrosine phosphorylation (GO:0018108)	0.999996	0.999996		0.999991	0.984416		0.879912	0.132014	0.000177233	0.00290088
cellular response to epidermal growth factor stimulus (GO:0071364)	0.999996		0.999996			0.96502	0.858761	0.796092	0.0555401	0.00862752
positive regulation of microtubule polymerization (GO:0031116)	0.999996			0.999991		0.941517	0.907054	0.969797	0.872566	5.11445e-09
regulation of neuron migration (GO:2001222)	0.999996	0.999996	0.999996	0.999991	0.979302	0.994864	0.907054	0.796092	0.605321	0.000116246
sarcomere organization (GO:0045214)	0.999996	0.999996		0.999991		0.941517	0.858761	0.463354		0.000116246
wound healing (GO:0042060)	0.999996	0.999996	0.999996	0.999991	0.997741	0.883114	0.960009	0.958544	0.75351	4.79333e-05
negative regulation of cellular protein metabolic process (GO:0032269)	0.999996	0.999996	0.999996	0.999991	0.972732	0.991281	0.920022	0.692784	0.0555401	0.0242627
positive regulation of stress fiber assembly (GO:0051496)	0.999996	0.999996	0.999996	0.999991	0.855938	0.952206	0.920022	0.825124	0.795296	0.000195915
positive regulation of mitotic cell cycle phase transition (GO:1901992)	0.999996	0.999996	0.999996	0.999991	0.998855	0.969328	0.685889	0.576692	0.161944	0.00354491
lamellipodium organization (GO:0097581)	0.999996	0.999996		0.999991	0.930323	0.966784	0.858761	0.900002	0.419611	0.000731533
mismatch repair (GO:0006298)	0.999996		0.999996		0.984416	0.966784	0.908502	0.625832	0.266088	0.0106718
regulation of cytokinesis (GO:0032465)	0.999996	0.999996	0.999996	0.999991	0.930323	0.959747	0.865606	0.491972	0.198454	0.000232101
maintenance of blood-brain barrier (GO:0035633)	0.999996	0.999996	0.999996	0.999991	0.984416	0.945078	0.974301	0.910475	0.0752367	0.0376186
morphogenesis of an epithelium (GO:0002009)	0.999996	0.999996	0.999996	0.999991	0.984416		0.911892	0.910475	0.000917275	0.0376186
mRNA splice site selection (GO:0006376)	0.999996	0.999996	0.999996	0.999991		0.945078	0.911892	0.825124	0.452182	0.0129923
negative regulation of cytoskeleton organization (GO:0051494)	0.999996				0.933845	0.968009	0.797805	0.825124	0.0752367	0.0129923
insulin receptor signaling pathway (GO:0008286)	0.999996	0.999996	0.999996	0.999991	0.930323	0.941517	0.865606	0.8768	0.163066	0.00203187
positive regulation of protein kinase activity (GO:0045860)	0.999996	0.999996	0.999996	0.999991	0.969451	0.941517	0.858761	0.825124	0.239926	2.27096e-06
tube closure (GO:0060606)	0.999996	0.999996	0.999996	0.999991	0.985743	0.968061	0.858761	0.913748	0.172309	0.00489211
negative regulation of cell migration (GO:0030336)	0.999996	0.999996	0.999996	0.999991	0.987676	0.760917	0.858761	0.804954	0.563709	0.000138433
regulation of cell differentiation (GO:0045595)	0.999996	0.999996	0.999996	0.999991	0.926851	0.941517	0.858761	0.750678	0.497468	0.000542136
cellular response to topologically incorrect protein (GO:0035967)	0.999996	0.999996	0.999996		0.985743	0.941517	0.734544	0.919555	0.497468	0.0187307
DNA damage checkpoint signaling (GO:0000077)	0.999996		0.999996	0.999991	0.985743	0.969328	0.924251	0.696348	0.323033	0.00175319
gene silencing by miRNA (GO:0035195)	0.999996			0.999991		0.95031	0.874799	0.696348	0.0428515	0.0187307
negative regulation of microtubule polymerization or depolymerization (GO:0031111)	0.999996		0.999996	0.999991	0.926851	0.969328	0.924251	0.847981	0.906421	4.86015e-07
regulation of cell morphogenesis (GO:0022604)	0.999996	0.999996	0.999996	0.999991	0.985743		0.924251	0.847981	0.0975737	0.0187307
regulation of intracellular estrogen receptor signaling pathway (GO:0033146)	0.999996	0.999996	0.999996	0.999991	0.926851	0.969328	0.846149	0.919555	0.7939	0.0187307
regulation of intracellular protein transport (GO:0033157)	0.999996	0.999996	0.999996	0.999991	0.926851	0.997792	0.874799		0.497468	0.00175319
nucleus organization (GO:0006997)	0.999996	0.999996	0.999996	0.999991	0.941911	0.959032	0.858761	0.825124	0.83053	0.000506383
positive regulation of DNA repair (GO:0045739)	0.999996	0.999996	0.999996	0.999991		0.975283	0.625347	0.875191	0.479786	0.00493208
regulation of interleukin-2 production (GO:0032663)	0.999996	0.999996	0.999996		0.998313	0.618239	0.858761	0.975294	0.479786	0.0324519
actin filament bundle assembly (GO:0051017)	0.999996	0.999996	0.999996	0.999991	0.987676	0.998598	0.98017	0.924208	0.0498317	0.000138433
actin filament bundle organization (GO:0061572)	0.999996	0.999996	0.999996	0.999991	0.987676	0.998598	0.92863	0.924208	0.0498317	0.00056526
neuron projection extension (GO:1990138)	0.999996		0.999996	0.999991	0.926851	0.952206	0.874799	0.406155	0.795296	0.0226349
protein localization to plasma membrane (GO:0072659)	0.999996	0.999996	0.999996	0.999991	0.998421	0.968061	0.865606	0.825124	0.470698	8.05351e-07
regulation of protein catabolic process (GO:0042176)	0.999996	0.999996	0.999996	0.999991	0.932857	0.968061	0.858761	0.825124	0.0192915	0.0254378
actin polymerization or depolymerization (GO:0008154)	0.999996	0.999996	0.999996	0.999991	0.998421	0.941517	0.858761	0.707012	0.247436	0.00712523
regulation of cellular component movement (GO:0051270)	0.999996	0.999996	0.999996	0.999991	0.998421	0.978349	0.858761	0.886212	0.247436	7.40802e-07
epithelial tube morphogenesis (GO:0060562)	0.999996	0.999996	0.999996	0.999991	0.721597	0.975283	0.981705	0.825124	0.708012	0.00291198
neural tube closure (GO:0001843)	0.999996	0.999996	0.999996	0.999991	0.987676	0.975283	0.858761	0.930783	0.124386	0.000749015
cellular response to organonitrogen compound (GO:0071417)	0.999996	0.999996	0.999996	0.999991	0.926851	0.968061	0.846149	0.825124	0.513865	0.00730706
mitotic G1 DNA damage checkpoint signaling (GO:0031571)	0.999996	0.999996	0.999996	0.999991	0.998855	0.941517	0.749025	0.204552	0.352174	0.0466111
negative regulation of organelle assembly (GO:1902116)	0.999996	0.999996	0.999996	0.999991	0.952451	0.952206	0.858761	0.868518	0.563709	0.0314203
regulation of muscle cell differentiation (GO:0051147)	0.999996	0.999996	0.999996	0.999991	0.952451	0.975283	0.93912	0.758848	0.390181	0.0115753
regulation of protein polymerization (GO:0032271)	0.999996	0.999996	0.999996	0.999991	0.987721	0.975283	0.669588	0.98515	0.563709	0.000255598
Wnt signaling pathway (GO:0016055)	0.999996	0.999996	0.999996	0.999991	0.940864	0.941517	0.997518	0.825124	0.608859	0.0197265
cell-cell junction assembly (GO:0007043)	0.999996	0.999996	0.999996	0.999991	0.926851	0.941517	0.858761	0.948149	0.497468	0.000213367
protein localization to cell periphery (GO:1990778)	0.999996	0.999996	0.999996	0.999991	0.995494	0.97041	0.858761	0.825124	0.626599	4.8191e-06
positive regulation of cell projection organization (GO:0031346)	0.999996	0.999996	0.999996	0.999991	0.979681	0.959747	0.951406	0.83101	0.00623114	4.61142e-05
plasma membrane bounded cell projection morphogenesis (GO:0120039)	0.999996	0.999996	0.999996			0.999637	0.902607	0.498654	0.052337	1.48841e-06
positive regulation of developmental growth (GO:0048639)	0.999996	0.999996	0.999996	0.999991	0.985743	0.860338	0.858761	0.896393	0.563709	0.00354491
positive regulation of protein localization to cell periphery (GO:1904377)	0.999996	0.999996	0.999996	0.999991	0.985743	0.998598	0.902607	0.498654	0.052337	0.00354491
positive regulation of protein localization to plasma membrane (GO:1903078)	0.999996	0.999996	0.999996	0.999991	0.952451	0.999637	0.865606	0.338927	0.052337	0.0233485
signal transduction in response to DNA damage (GO:0042770)	0.999996	0.999996	0.999996	0.999991	0.998644	0.96502	0.902607	0.742814	0.174878	0.00117445
transcription elongation from RNA polymerase II promoter (GO:0006368)	0.999996	0.999996	0.999996	0.999991	0.952451	0.952206	0.879308	0.94912	0.513865	8.42509e-05
positive regulation of substrate adhesion-dependent cell spreading (GO:1900026)	0.999996		0.999996	0.999991	0.926851	0.860338	0.944253	0.770874	0.931693	0.00033728
regulation of embryonic development (GO:0045995)	0.999996		0.999996	0.999991	0.926851	0.999378	0.944253	0.611026	0.724577	0.00127804
regulation of microtubule-based process (GO:0032886)	0.999996	0.999996	0.999996		0.988583	0.999378	0.886676	0.940461	0.0329081	1.57706e-05
protein localization to organelle (GO:0033365)	0.999996	0.999996	0.999996	0.999991	0.952451	0.96502	0.858761	0.528351	0.75351	0.00114934
positive regulation of epithelial cell migration (GO:0010634)	0.999996	0.999996	0.999996	0.999991	0.950384	0.941517	0.920022	0.796092	0.0947601	0.000423383
regulation of microtubule cytoskeleton organization (GO:0070507)	0.999996	0.999996	0.999996	0.999991	0.926851	0.941517	0.890524	0.944892	0.0821034	0.00168091
tRNA transport (GO:0051031)	0.999996		0.999996		0.990916	0.999378	0.858761	0.796092	0.0821034	0.000448839
cell-cell junction organization (GO:0045216)	0.999996	0.999996	0.999996	0.999991	0.926851	0.945078	0.530966	0.872136	0.467258	0.00701027
regulation of focal adhesion assembly (GO:0051893)	0.999996	0.999996	0.999996	0.999991	0.987676	0.883114	0.956109	0.900002	0.200044	6.18756e-07
regulation of megakaryocyte differentiation (GO:0045652)	0.999996	0.999996	0.999996	0.999991	0.955124	0.999378	0.858761	0.625832	0.794362	0.000559504
cellular response to calcium ion (GO:0071277)	0.999996	0.999996	0.999996	0.999991		0.618239	0.858761	0.825124	0.897106	0.0341697
DNA-templated transcription, elongation (GO:0006354)	0.999996	0.999996	0.999996	0.999991	0.955124	0.952206	0.858761	0.910475	0.54726	0.000128308
positive regulation of plasma membrane bounded cell projection assembly (GO:0120034)	0.999996	0.999996	0.999996	0.999991	0.979302	0.945872	0.981099	0.47447	0.123009	0.00135834
DNA replication initiation (GO:0006270)	0.999996		0.999996	0.999991	0.991923	0.959523	0.951406	0.211918	0.300056	0.0188428
negative regulation of ubiquitin-dependent protein catabolic process (GO:2000059)	0.999996		0.999996	0.999991	0.926851	0.999378	0.858761	0.643263	0.300056	0.0489492
regulation of phosphoprotein phosphatase activity (GO:0043666)	0.999996		0.999996	0.999991	0.955623	0.959523	0.797805	0.886212	0.300056	0.0188428
regulation of cell adhesion (GO:0030155)	0.999996	0.999996	0.999996	0.999991	0.998855	0.993865	0.957607	0.528351	0.0139274	0.00417289
interstrand cross-link repair (GO:0036297)	0.999996	0.999996	0.999996	0.999991	0.930323	0.999378	0.957607	0.528351	0.214509	0.0336896
regulation of gene silencing by RNA (GO:0060966)	0.999996	0.999996	0.999996	0.999991	0.987676	0.999637	0.874799	0.825124	0.322651	1.57706e-05
regulation of posttranscriptional gene silencing (GO:0060147)	0.999996	0.999996	0.999996	0.999991	0.987676	0.999637	0.874799	0.825124	0.322651	1.57706e-05
DNA integrity checkpoint signaling (GO:0031570)	0.999996	0.999996	0.999996	0.999991	0.993151	0.941517	0.953326	0.67573	0.314907	0.00839069
regulation of cellular component biogenesis (GO:0044087)	0.999996	0.999996		0.999991	0.926851	0.959747	0.858761	0.825124	0.659802	0.00269792
regulation of dendrite development (GO:0050773)	0.999996	0.999996	0.999996	0.999991	0.993151	0.987977	0.953326	0.825124	0.194661	0.00269792
regulation of angiogenesis (GO:0045765)	0.999996	0.999996	0.999996	0.999991	0.936997	0.959747	0.907338	0.868518	0.172084	0.015554
positive regulation of cellular protein localization (GO:1903829)	0.999996	0.999996	0.999996	0.999991	0.930323	0.945078	0.886676	0.625832	0.0842122	0.00930778
cell junction organization (GO:0034330)	0.999996	0.999996	0.999996	0.999991	0.926851	0.959523	0.858761	0.922183	0.00633886	0.010506
negative regulation of supramolecular fiber organization (GO:1902904)	0.999996	0.999996	0.999996	0.999991	0.926851	0.993865	0.797805	0.825124	0.762217	1.62407e-06
regulation of microtubule polymerization (GO:0031113)	0.999996			0.999991	0.963919	0.81288	0.903163	0.956314	0.953984	1.10047e-08
cell-matrix adhesion (GO:0007160)	0.999996	0.999996	0.999996	0.999991	0.926851	0.952206	0.749025	0.14019	0.812992	0.00237339
regulation of actin filament-based process (GO:0032970)	0.999996	0.999996	0.999996	0.999991	0.926851	0.959747	0.987365	0.8768	0.10116	0.00203187
muscle organ development (GO:0007517)	0.999996	0.999996	0.999996	0.999991	0.926851	0.993865	0.924251	0.964401	0.823461	0.00354491
epithelial cell migration (GO:0010631)	0.999996	0.999996	0.999996	0.999991	0.96675	0.945078		0.701379	0.223076	0.0117319
cellular response to organic cyclic compound (GO:0071407)	0.999996	0.999996	0.999996	0.999991	0.926851	0.969328	0.858761	0.931691	0.283184	0.00271919
circulatory system development (GO:0072359)	0.999996	0.999996	0.999996	0.999991	0.930323	0.95031	0.965497	0.868518	0.0663007	0.000171359
negative regulation of cell motility (GO:2000146)	0.999996	0.999996	0.999996	0.999991	0.978801	0.81288	0.858761	0.825124	0.185226	0.0106718
positive regulation of kinase activity (GO:0033674)	0.999996	0.999996	0.999996	0.999991	0.988583	0.968061	0.858761	0.702243	0.000143511	0.00108502
DNA damage response, signal transduction by p53 class mediator (GO:0030330)	0.999996	0.999996	0.999996	0.999991	0.998855	0.95031	0.858761	0.338927	0.172309	0.00239066
negative regulation of autophagy (GO:0010507)	0.999996	0.999996	0.999996	0.999991	0.969451	0.959032	0.926031	0.96642	0.273501	0.00150299
selective autophagy (GO:0061912)	0.999996	0.999996	0.999996	0.999991	0.926851	0.972925	0.702329	0.825124	0.273501	0.00417346
ATP-dependent chromatin remodeling (GO:0043044)	0.999996	0.999996	0.999996	0.999991	0.995494	0.999587	0.858761	0.825124	0.239926	5.85344e-06
cellular response to lectin (GO:1990858)	0.999996	0.999996	0.999996	0.999991	0.930323	0.705705	0.435062	0.459948	0.443597	0.0116367
stimulatory C-type lectin receptor signaling pathway (GO:0002223)	0.999996	0.999996	0.999996	0.999991	0.930323	0.705705	0.435062	0.459948	0.443597	0.0116367
post-Golgi vesicle-mediated transport (GO:0006892)	0.999996	0.999996	0.999996	0.999991	0.963919	0.941517	0.858761	0.825124	0.16989	0.00717637
regulation of cation channel activity (GO:2001257)	0.999996	0.999996	0.999996	0.999991	0.905442	0.999434	0.879308	0.896874	0.0663007	0.00307621
myofibril assembly (GO:0030239)	0.999996	0.999996		0.999991		0.941517	0.858761	0.316344	0.7939	0.00589361
positive regulation of macromolecule biosynthetic process (GO:0010557)	0.999996	0.999996	0.999996	0.999991	0.998855	0.99718	0.858761	0.506046	0.00118243	0.0109997
protein import into nucleus (GO:0006606)	0.999996	0.999996	0.999996	0.999991	0.998855	0.96502	0.583802	0.825124	0.19649	0.000158958
regulation of cell division (GO:0051302)	0.999996	0.999996	0.999996	0.999991	0.926851	0.999587	0.846149	0.696348	0.19649	0.00752329
regulation of actin cytoskeleton organization (GO:0032956)	0.999996	0.999996	0.999996	0.999991	0.926851	0.968061	0.858761	0.825124	0.276705	0.000270144
import into nucleus (GO:0051170)	0.999996	0.999996	0.999996	0.999991	0.998644	0.966784	0.851554	0.825124	0.0792599	0.037281
positive regulation of mRNA catabolic process (GO:0061014)	0.999996	0.999996	0.999996	0.999991		0.941517	0.965497	0.758848	0.0189601	0.00712523
nucleotide-excision repair (GO:0006289)	0.999996	0.999996	0.999996	0.999991	0.846626	0.95031	0.858761	0.804954	0.420262	0.03283
receptor-mediated endocytosis (GO:0006898)	0.999996	0.999996	0.999996	0.999991	0.926851	0.941517	0.858761	0.796092	0.0476788	0.0317334
negative regulation of blood vessel morphogenesis (GO:2000181)	0.999996	0.999996	0.999996	0.999991	0.97337	0.985214	0.858761	0.825124	0.681826	0.0417473
innate immune response activating cell surface receptor signaling pathway (GO:0002220)	0.999996	0.999996	0.999996	0.999991	0.938025	0.642351	0.515829	0.506046	0.492283	0.0166007
protein localization to nucleus (GO:0034504)	0.999996	0.999996	0.999996	0.999991	0.940864	0.997792	0.858761	0.453352	0.258796	0.000378716
microtubule bundle formation (GO:0001578)	0.999996	0.999996	0.999996	0.999991	0.977074	0.969328	0.7707	0.825124	0.708012	0.000255598
MAPK cascade (GO:0000165)	0.999996	0.999996	0.999996	0.999991	0.998855	0.96502	0.764202	0.15627	0.0504551	0.00029043
recombinational repair (GO:0000725)	0.999996	0.999996	0.999996	0.999991	0.926851	0.952206	0.992639	0.625832	0.052337	0.00196658
response to calcium ion (GO:0051592)	0.999996	0.999996	0.999996	0.999991	0.99578	0.49996	0.858761	0.529194	0.849093	0.0204956
positive regulation of organelle assembly (GO:1902117)	0.999996	0.999996	0.999996	0.999991		0.972925	0.926031	0.245495	0.0540395	0.010032
posttranscriptional regulation of gene expression (GO:0010608)	0.999996	0.999996	0.999996	0.999991		0.787453	0.879308	0.922183	0.300056	8.7295e-05
spliceosomal complex assembly (GO:0000245)	0.999996	0.999996	0.999996	0.999991		0.999637	0.879308	0.796092	0.0540395	0.010032
regulation of organelle organization (GO:0033043)	0.999996	0.999996	0.999996	0.999991	0.991525	0.952206	0.73743	0.625832	0.446055	0.0118901
regulation of protein localization to plasma membrane (GO:1903076)	0.999996	0.999996	0.999996	0.999991	0.926851	0.999637	0.858761	0.421246	0.239926	0.0118901
telomere organization (GO:0032200)	0.999996	0.999996	0.999996	0.999991	0.997878	0.999637	0.858761	0.528351	0.319108	0.0116244
regulation of anatomical structure morphogenesis (GO:0022603)	0.999996	0.999996	0.999996	0.999991	0.985743	0.966784	0.978724	0.825124	0.0112285	1.45748e-09
base-excision repair (GO:0006284)	0.999996	0.999996	0.999996	0.999991	0.695281	0.975283	0.808832	0.67573	0.980219	0.00169163
cellular response to ionizing radiation (GO:0071479)	0.999996	0.999996	0.999996	0.999991	0.926851	0.997792	0.97534	0.930783	0.0329081	0.000506383
inositol phosphate metabolic process (GO:0043647)	0.999996	0.999996		0.999991	0.926851	0.941517	0.858761	0.930783	0.340044	0.0134424
regulation of gene expression, epigenetic (GO:0040029)	0.999996	0.999996	0.999996	0.999991	0.978801	0.999637	0.858761	0.765127	0.0384383	0.00296066
regulation of gene silencing by miRNA (GO:0060964)	0.999996	0.999996	0.999996	0.999991	0.99578	0.999637	0.858761	0.825124	0.179395	6.84045e-06
mitotic cytokinesis (GO:0000281)	0.999996		0.999996	0.999991	0.926851	0.959032	0.996233	0.876321	0.238545	5.26716e-07
regulation of cellular localization (GO:0060341)	0.999996	0.999996		0.999991	0.998313	0.978349	0.858761	0.693854	0.0759204	0.00598018
regulation of cellular protein metabolic process (GO:0032268)	0.999996	0.999996	0.999996	0.999991	0.926851	0.941517	0.892559	0.876321	0.352174	0.0369444
regulation of myeloid cell differentiation (GO:0045637)	0.999996	0.999996	0.999996	0.999991	0.984416	0.998598	0.858761	0.362277	0.730086	8.55474e-06
response to insulin (GO:0032868)	0.999996	0.999996	0.999996	0.999991	0.926851	0.993865	0.702329	0.796092	0.286914	0.0367191
heart development (GO:0007507)	0.999996	0.999996	0.999996	0.999991	0.930323	0.999378	0.98017	0.961771	0.0653041	3.97533e-06
positive regulation of DNA-binding transcription factor activity (GO:0051091)	0.999996	0.999996	0.999996	0.999991	0.972732	0.959747	0.764202	0.374399	0.0231367	0.0180175
neuron migration (GO:0001764)	0.999996		0.999996	0.999991	0.926851	0.998598	0.858761	0.138203	0.931764	0.000240899
positive regulation of cell morphogenesis involved in differentiation (GO:0010770)	0.999996		0.999996	0.999991	0.926851	0.941517	0.978724	0.825124	0.75351	1.57706e-05
positive regulation of cellular process (GO:0048522)	0.999996	0.999996	0.999996	0.999991	0.991525	0.997792	0.876249	0.859686	0.0590376	0.00336466
positive regulation of cellular component organization (GO:0051130)	0.999996	0.999996	0.999996	0.999991	0.930323	0.968061	0.911892	0.900002	0.1264	0.0106718
DNA duplex unwinding (GO:0032508)	0.999996	0.999996	0.999996	0.999991	0.926851	0.981834	0.858761	0.825124	0.266088	0.000295145
intrinsic apoptotic signaling pathway in response to DNA damage (GO:0008630)	0.999996	0.999996	0.999996	0.999991	0.985315	0.998598	0.902607	0.825124	0.266088	0.00839069
mesenchymal cell differentiation (GO:0048762)	0.999996	0.999996	0.999996	0.999991	0.926851	0.941517	0.902607	0.997721	0.266088	0.0200695
regulation of substrate adhesion-dependent cell spreading (GO:1900024)	0.999996	0.999996	0.999996	0.999991	0.926851	0.941517	0.902607	0.47497	0.987054	8.508e-05
regulation of MAPK cascade (GO:0043408)	0.999996	0.999996	0.999996	0.999991	0.998855	0.883114	0.858761	0.757655	0.0298866	0.0180175
positive regulation of protein modification process (GO:0031401)	0.999996	0.999996	0.999996	0.999991	0.933845	0.860338	0.929975	0.961771	0.0339677	0.0458634
positive regulation of endothelial cell migration (GO:0010595)	0.999996	0.999996	0.999996	0.999991	0.998855	0.941517	0.929975	0.506046	0.052337	0.0222724
cellular response to insulin stimulus (GO:0032869)	0.999996	0.999996	0.999996	0.999991	0.930323	0.952206	0.764202	0.825124	0.239926	0.00056526
myeloid cell differentiation (GO:0030099)	0.999996	0.999996	0.999996	0.999991	0.926851	0.96502	0.764202	0.947452	0.684678	0.0233485
negative regulation of angiogenesis (GO:0016525)	0.999996	0.999996	0.999996	0.999991	0.984623	0.978349	0.858761	0.825124	0.547108	0.047161
regulation of protein-containing complex assembly (GO:0043254)	0.999996	0.999996	0.999996	0.999991	0.926851	0.859755	0.858761	0.904777	0.0341087	0.0126985
positive regulation of cell growth (GO:0030307)	0.999996	0.999996	0.999996	0.999991	0.994339	0.945078	0.846149	0.985501	0.39204	0.000524258
regulation of cell growth (GO:0001558)	0.999996	0.999996	0.999996	0.999991	0.955124	0.95031	0.797805	0.988251	0.056315	0.000749015
regulation of DNA replication (GO:0006275)	0.999996	0.999996	0.999996	0.999991	0.998722	0.96502	0.764202	0.825124	0.416252	3.68033e-05
cell morphogenesis involved in differentiation (GO:0000904)	0.999996	0.999996	0.999996	0.999991	0.998313	0.81288	0.858761	0.528351	0.0274443	0.0225222
positive regulation of protein-containing complex assembly (GO:0031334)	0.999996	0.999996	0.999996	0.999991	0.926851	0.952206	0.858761	0.847133	0.157479	0.00791016
regulation of protein binding (GO:0043393)	0.999996	0.999996	0.999996	0.999991	0.926851	0.941517	0.921954	0.496503	0.038967	0.00383303
protein localization to membrane (GO:0072657)	0.999996	0.999996	0.999996	0.999991	0.995494	0.96502	0.749025	0.825124	0.295951	5.0542e-07
cellular response to growth factor stimulus (GO:0071363)	0.999996	0.999996	0.999996	0.999991	0.93372	0.968061	0.858761	0.825124	0.0288141	0.00141736
regulation of mRNA splicing, via spliceosome (GO:0048024)	0.999996	0.999996	0.999996	0.999991	0.966574	0.968009	0.879308	0.825124	0.0225948	7.40802e-07
RNA metabolic process (GO:0016070)	0.999996	0.999996	0.999996	0.999991	0.990916	0.999587	0.789475	0.886212	6.97306e-09	0.0271082
positive regulation of response to DNA damage stimulus (GO:2001022)	0.999996	0.999996	0.999996	0.999991	0.930323	0.941517	0.797805	0.853358	0.608394	0.0148718
protein sumoylation (GO:0016925)	0.999996		0.999996	0.999991	0.958797	0.992304	0.858761	0.825124	0.0716516	0.00021908
regulation of stress fiber assembly (GO:0051492)	0.999996	0.999996	0.999996	0.999991	0.926851	0.995017	0.932925	0.796092	0.481964	1.76342e-09
positive regulation of cell motility (GO:2000147)	0.999996	0.999996	0.999996	0.999991	0.926851	0.941517	0.858761	0.991018	0.048473	0.0064265
cell morphogenesis involved in neuron differentiation (GO:0048667)	0.999996	0.999996	0.999996	0.999991	0.926851	0.860338	0.905408	0.825124	0.125056	0.000452094
regulation of RNA splicing (GO:0043484)	0.999996	0.999996	0.999996	0.999991	0.998855	0.999587	0.943981	0.132014	0.00450753	5.19716e-05
positive regulation of protein binding (GO:0032092)	0.999996	0.999996	0.999996	0.999991	0.930323	0.941517	0.858761	0.825124	0.256664	0.021495
generation of neurons (GO:0048699)	0.999996	0.999996	0.999996	0.999991	0.926851	0.941517	0.994781	0.459948	0.973034	0.0377707
regulation of canonical Wnt signaling pathway (GO:0060828)	0.999996	0.999996	0.999996	0.999991	0.987676	0.941517	0.719305	0.506046	0.00108549	0.00389471
regulation of cytoskeleton organization (GO:0051493)	0.999996	0.999996	0.999996	0.999991	0.930323	0.978349	0.907054	0.825124	0.0139274	7.04564e-06
membrane organization (GO:0061024)	0.999996	0.999996	0.999996	0.999991	0.952451	0.952206	0.846149	0.825124	0.027896	1.57706e-05
double-strand break repair via homologous recombination (GO:0000724)	0.999996	0.999996	0.999996	0.999991	0.952451	0.952206	0.980199	0.625832	0.0229415	9.85905e-05
regulation of DNA-templated transcription, initiation (GO:2000142)	0.999996	0.999996	0.999996	0.999991	0.926851	0.959523	0.858761	0.378733	0.198454	0.030558
plasma membrane bounded cell projection organization (GO:0120036)	0.999996	0.999996	0.999996	0.999991	0.756268	0.941517	0.650389	0.940461	0.164279	0.010147
positive regulation of cellular amide metabolic process (GO:0034250)	0.999996	0.999996	0.999996	0.999991	0.998855	0.969328	0.858761	0.528351	0.0015847	0.00615488
actin cytoskeleton reorganization (GO:0031532)	0.999996	0.999996	0.999996	0.999991	0.941891	0.978349	0.797805	0.938025	0.021157	0.000116246
regulation of cilium assembly (GO:1902017)	0.999996	0.999996	0.999996	0.999991	0.995494	0.95031	0.73743	0.825124	0.236006	0.00125304
regulation of transcription initiation from RNA polymerase II promoter (GO:0060260)	0.999996	0.999996	0.999996	0.999991	0.926851	0.95031	0.870281	0.421246	0.152303	0.0432386
positive regulation of protein localization to membrane (GO:1905477)	0.999996	0.999996	0.999996	0.999991	0.9935	0.981834	0.907054	0.063001	0.00947408	0.0441389
regulation of cell cycle (GO:0051726)	0.999996	0.999996	0.999996	0.999991	0.991525	0.952206	0.702329	0.480386	0.00104907	8.90926e-05
positive regulation of cellular protein metabolic process (GO:0032270)	0.999996	0.999996	0.999996	0.999991	0.998855	0.981834	0.625347	0.204552	0.00494293	0.0254378
regulation of RNA metabolic process (GO:0051252)	0.999996	0.999996	0.999996	0.999991	0.978801	0.966784	0.949875	0.150717	0.0122954	0.0015047
positive regulation of intracellular protein transport (GO:0090316)	0.999996	0.999996	0.999996	0.999991	0.988583	0.968061	0.911878	0.440655	0.0248573	1.57706e-05
vascular endothelial growth factor receptor signaling pathway (GO:0048010)	0.999996	0.999996	0.999996	0.999991	0.99578	0.989624	0.98017	0.338927	0.000127378	0.0127754
positive regulation of phosphorylation (GO:0042327)	0.999996	0.999996	0.999996	0.999991	0.993645	0.941517	0.920022	0.825124	4.56258e-07	0.0262133
peptidyl-lysine modification (GO:0018205)	0.999996	0.999996	0.999996	0.999991	0.96675	0.997792	0.953326	0.876321	0.00367907	0.00466628
regulation of cell cycle process (GO:0010564)	0.999996	0.999996	0.999996	0.999991	0.96675	0.999587	0.741206	0.338927	0.347415	1.97331e-07
RNA export from nucleus (GO:0006405)	0.999996	0.999996	0.999996	0.999991	0.998855	0.999587	0.858761	0.338927	0.000712031	6.76435e-07
small GTPase mediated signal transduction (GO:0007264)	0.999996	0.999996	0.999996	0.999991	0.96675	0.941517	0.858761	0.72608	0.0476788	0.000903607
actin filament organization (GO:0007015)	0.999996	0.999996	0.999996	0.999991	0.998313	0.987717	0.948616	0.876321	0.00338081	1.13442e-14
mRNA export from nucleus (GO:0006406)	0.999996	0.999996	0.999996	0.999991	0.998855	0.999587	0.858761	0.345433	0.00412377	2.46817e-07
regulation of cellular component organization (GO:0051128)	0.999996	0.999996	0.999996	0.999991	0.926851	0.98579	0.965497	0.83762	0.190101	4.7068e-09
regulation of plasma membrane bounded cell projection assembly (GO:0120032)	0.999996	0.999996	0.999996	0.999991	0.997741	0.9442	0.200195	0.868518	0.136157	0.0378773
transcription, DNA-templated (GO:0006351)	0.999996	0.999996	0.999996	0.999991	0.930323	0.941517	0.858761	0.72608	0.416252	7.02092e-06
phosphatidylinositol-mediated signaling (GO:0048015)	0.999996	0.999996	0.999996	0.999991	0.997878	0.993865	0.858761	0.625832	0.00209393	0.00148427
regulation of glycolytic process (GO:0006110)	0.999996	0.999996	0.999996	0.999991	0.985743	0.945078	0.858761	0.825124	0.0119839	0.000185592
regulation of small GTPase mediated signal transduction (GO:0051056)	0.999996	0.999996	0.999996	0.999991	0.998855	0.999637	0.920244	0.84718	0.00106127	2.68836e-23
synapse organization (GO:0050808)	0.999996	0.999996	0.999996	0.999991	0.926851	0.968061	0.886676	0.900002	0.157809	7.11159e-05
cytoskeleton-dependent cytokinesis (GO:0061640)	0.999996	0.999996	0.999996	0.999991	0.930323	0.959523	0.92863	0.825124	0.158822	2.16325e-05
positive regulation of neurogenesis (GO:0050769)	0.999996	0.999996	0.999996	0.999991	0.985743	0.959523	0.892559	0.528351	0.052337	0.045854
neuron projection development (GO:0031175)	0.999996	0.999996	0.999996	0.999991	0.926851	0.999637	0.858761	0.796092	0.0160638	2.86258e-09
neuron development (GO:0048666)	0.999996	0.999996	0.999996	0.999991	0.793292	0.96502	0.858761	0.946512	0.0476788	0.000593645
regulation of hydrolase activity (GO:0051336)	0.999996	0.999996	0.999996	0.999991	0.998855	0.975283	0.89339	0.452317	1.105e-07	0.0252481
negative regulation of programmed cell death (GO:0043069)	0.999996	0.999996	0.999996	0.999991	0.926851	0.945078	0.858761	0.736108	0.0110956	0.00880146
nucleosome organization (GO:0034728)	0.999996	0.999996	0.999996	0.999991	0.972732	0.991281	0.036482	0.825124	0.648368	0.00261708
regulation of kinase activity (GO:0043549)	0.999996	0.999996	0.999996	0.999991	0.987721	0.998545	0.858761	0.506046	1.00688e-05	0.000423383
muscle contraction (GO:0006936)	0.999996	0.999996	0.999996	0.999991	0.926851	0.972062	0.920022	0.84718	0.498771	1.93135e-08
ciliary basal body-plasma membrane docking (GO:0097711)	0.999996	0.999996	0.999996	0.999991	0.988583	0.998598	0.858761	0.804954	0.10116	4.60122e-11
plasma membrane bounded cell projection assembly (GO:0120031)	0.999996	0.999996	0.999996	0.999991	0.926851	0.95031	0.594476	0.273865	0.0952796	0.00024637
actomyosin structure organization (GO:0031032)	0.999996	0.999996	0.999996	0.999991		0.96502	0.905408	0.497102	0.287083	7.34768e-10
RNA transport (GO:0050658)	0.999996	0.999996	0.999996	0.999991	0.998421	0.99718	0.858761	0.497102	0.0108412	0.000452094
positive regulation of cell migration (GO:0030335)	0.999996	0.999996	0.999996	0.999991	0.926851	0.952206	0.858761	0.910475	0.0664653	4.26593e-08
cytosolic transport (GO:0016482)	0.999996	0.999996	0.999996	0.999991	0.991228	0.781602	0.858761	0.625832	0.0194457	0.00301929
regulation of organelle assembly (GO:1902115)	0.999996	0.999996	0.999996	0.999991	0.998855	0.952206	0.435062	0.704615	0.0436998	0.00862752
mRNA-containing ribonucleoprotein complex export from nucleus (GO:0071427)	0.999996		0.999996	0.999991	0.998855	0.999637	0.858761	0.345433	0.00151802	1.36712e-07
response to UV (GO:0009411)	0.999996	0.999996	0.999996	0.999991	0.998644	0.965741	0.858761	0.467645	0.0792599	0.00460598
regulation of neuron projection development (GO:0010975)	0.999996	0.999996	0.999996	0.999991	0.963919	0.996489	0.858761	0.825124	0.00156689	2.84545e-05
positive regulation of cellular biosynthetic process (GO:0031328)	0.999996	0.999996	0.999996	0.999991	0.930323	0.941517	0.858761	0.701379	0.0435093	0.00518915
mRNA 3'-end processing (GO:0031124)	0.999996	0.999996	0.999996	0.999991	0.998855	0.941517	0.858761	0.294657	0.014137	0.00073001
regulation of cellular response to heat (GO:1900034)	0.999996	0.999996	0.999996		0.998855	0.999637	0.7707	0.625832	0.052337	4.87888e-10
positive regulation of macromolecule metabolic process (GO:0010604)	0.999996	0.999996	0.999996	0.999991	0.926851	0.941517	0.858761	0.825124	0.0175292	0.0439856
mRNA transport (GO:0051028)	0.999996		0.999996	0.999991	0.998855	0.999637	0.858761	0.224596	0.0012692	1.27621e-07
neuron projection morphogenesis (GO:0048812)	0.999996	0.999996	0.999996	0.999991	0.985743	0.97041	0.920022	0.608854	0.00193965	5.40474e-10
positive regulation of gene expression (GO:0010628)	0.999996	0.999996	0.999996	0.999991	0.930323	0.985214	0.846149	0.467645	0.00068838	0.0236237
central nervous system development (GO:0007417)	0.999996	0.999996	0.999996	0.999991	0.926851	0.975478	0.749025	0.62623	0.0313712	0.0158478
nuclear export (GO:0051168)	0.999996	0.999996	0.999996	0.999991	0.995494	0.999378	0.846149	0.271181	0.00593248	0.0015955
retrograde vesicle-mediated transport, Golgi to endoplasmic reticulum (GO:0006890)	0.999996	0.999996	0.999996	0.999991	0.926851	0.975283	0.846149	0.837904	0.00688532	0.0198791
axon guidance (GO:0007411)	0.999996	0.999996	0.999996	0.999991	0.998313	0.999917	0.874799	0.196516	1.17158e-09	0.00937122
negative regulation of cellular amide metabolic process (GO:0034249)	0.999996	0.999996	0.999996	0.999991	0.995494	0.999378	0.858761	0.701379	0.215339	0.000814182
regulation of Ras protein signal transduction (GO:0046578)	0.999996	0.999996	0.999996	0.999991	0.995494	0.999637	0.625347	0.886212	0.148205	1.71222e-08
DNA replication (GO:0006260)	0.999996	0.999996	0.999996	0.999991	0.969451	0.96502	0.874799	0.273865	0.0540395	1.02533e-06
negative regulation of macromolecule metabolic process (GO:0010605)	0.999996	0.999996	0.999996	0.999991	0.950384	0.536725	0.935952	0.825124	0.0263609	0.0146371
protein-containing complex subunit organization (GO:0043933)	0.999996	0.999996	0.999996	0.999991	0.952451	0.941517	0.858761	0.316344	0.239926	0.000360525
negative regulation of translation (GO:0017148)	0.999996	0.999996	0.999996	0.999991	0.998855	0.99718	0.858761	0.460985	0.00563281	0.00354491
regulation of protein phosphorylation (GO:0001932)	0.999996	0.999996	0.999996	0.999991	0.963919	0.81288	0.921954	0.964472	0.000143511	0.00897323
brain development (GO:0007420)	0.999996	0.999996	0.999996	0.999991	0.930323	0.998598	0.97938	0.528351	0.000649302	0.00271919
negative regulation of intracellular signal transduction (GO:1902532)	0.999996	0.999996	0.999996	0.999991	0.984416	0.941517	0.858761	0.931551	1.78311e-06	0.0185657
cellular protein-containing complex assembly (GO:0034622)	0.999996	0.999996	0.999996	0.999991	0.926851	0.976162	0.865606	0.825124	0.429406	0.000448865
regulation of transcription, DNA-templated (GO:0006355)	0.999996	0.999996	0.999996	0.999991	0.930323	0.317533	9.70022e-06	3.39159e-14	1.4562e-10	1.4383e-06
regulation of transcription by RNA polymerase II (GO:0006357)	0.999996	0.999996	0.999996	0.999991	0.933845	0.298211	5.01893e-05	6.44105e-09	6.97306e-09	1.29659e-11
enzyme linked receptor protein signaling pathway (GO:0007167)	0.999996	0.999996	0.999996	0.999991	0.998855	0.999637	0.764202	0.528351	9.35413e-09	0.00203187
regulation of cell migration (GO:0030334)	0.999996	0.999996	0.999996	0.999991	0.987676	0.941517	0.797805	0.99642	0.000297855	2.02428e-07
protein modification by small protein conjugation (GO:0032446)	0.999996	0.999996	0.999996	0.999991	0.952451	0.781602	0.515829	0.825124	0.497468	0.0291766
positive regulation of intracellular signal transduction (GO:1902533)	0.999996	0.999996	0.999996	0.93389	0.929465	0.945078	0.790154	0.825124	0.0585348	0.00974295
positive regulation of transcription, DNA-templated (GO:0045893)	0.999996	0.999996	0.999996	0.999991	0.965144	0.958038	0.702329	0.00587471	2.27695e-08	1.47458e-17
regulation of gene expression (GO:0010468)	0.999996	0.999996	0.999996	0.999991	0.926851	0.884218	0.702329	0.176394	1.56159e-05	1.00523e-08
cellular protein modification process (GO:0006464)	0.999996	0.999996	0.999996	0.999991	0.823337	0.883114	0.0565151	0.0158753	7.27714e-05	0.000360525
negative regulation of transcription, DNA-templated (GO:0045892)	0.999996	0.999996	0.999996	0.999991	0.938251	0.941517	0.312653	0.000238663	2.55533e-08	4.99708e-11
positive regulation of transcription by RNA polymerase II (GO:0045944)	0.999996	0.999996	0.999996	0.999991	0.930323	0.941517	0.858761	0.0149107	7.02061e-07	3.99756e-16
nervous system development (GO:0007399)	0.999996	0.999996	0.999996	0.999991	0.995494	0.941517	0.858761	0.486125	0.172309	0.0169902
regulation of apoptotic process (GO:0042981)	0.999996	0.999996	0.999996	0.999991	0.963919	0.945078	0.858761	0.338927	0.00031358	1.75588e-07
cellular protein localization (GO:0034613)	0.999996	0.999996	0.999996	0.999991	0.969451	0.202135	0.858761	0.544864	0.352174	0.00488125
negative regulation of transcription by RNA polymerase II (GO:0000122)	0.999996	0.999996	0.999996	0.999991	0.952451	0.859755	0.186131	0.0663048	0.000131102	1.17729e-08
double-strand break repair (GO:0006302)	0.999996	0.999996	0.999996	0.999991	0.930323	0.972925	0.858761	0.576692	0.00534578	3.97533e-06
endomembrane system organization (GO:0010256)	0.999996	0.999996	0.999996	0.999991	0.990716	0.95031	0.669588	0.506046	0.154271	0.000284799
transcription by RNA polymerase II (GO:0006366)	0.999996	0.999996	0.999996	0.999991	0.958797	0.745217	0.858761	0.611026	0.0260793	7.04564e-06
negative regulation of cellular macromolecule biosynthetic process (GO:2000113)	0.999996	0.999996	0.999996	0.999991	0.952451	0.999378	0.858761	0.00780263	2.64122e-11	1.1147e-08
positive regulation of nucleic acid-templated transcription (GO:1903508)	0.999996	0.999996	0.999996	0.999991	0.984416	0.975283	0.702329	0.0259417	0.00214097	4.95188e-08
protein phosphorylation (GO:0006468)	0.999996	0.999996	0.999996	0.999991	0.993151	0.999637	0.416465	0.0110618	1.83569e-13	8.73724e-19
positive regulation of apoptotic process (GO:0043065)	0.999996	0.999996	0.999996	0.999991	0.963919	0.859755	0.858761	0.825124	0.00260517	0.000151712
regulation of cellular macromolecule biosynthetic process (GO:2000112)	0.999996	0.999996	0.999996	0.999991	0.952575	0.95031	0.323964	0.063001	0.000462862	1.28622e-08
negative regulation of nucleic acid-templated transcription (GO:1903507)	0.999996	0.999996	0.999996	0.999991	0.926851	0.999587	0.858761	0.00162808	4.88842e-09	2.32074e-06
regulation of intracellular signal transduction (GO:1902531)	0.999996	0.999996	0.999996	0.999991	0.996256	0.994864	0.702329	0.528351	4.03942e-08	1.22325e-24
regulation of nucleic acid-templated transcription (GO:1903506)	0.999996	0.999996	0.999996	0.999991	0.926851	0.944543	0.312653	0.0952808	0.00127295	6.17613e-06
organelle assembly (GO:0070925)	0.999996	0.999996	0.999996	0.999991	0.984874	0.941517	0.702329	0.0158753	0.127578	0.000395142
organelle organization (GO:0006996)	0.999996	0.999996	0.999996	0.999991	0.933845	0.941517	0.515829	0.223543	0.0018446	7.44521e-08
transmembrane receptor protein tyrosine kinase signaling pathway (GO:0007169)	0.999996	0.999996	0.999996	0.999991	0.998421	0.999587	0.858761	0.395435	1.58047e-12	0.00028527
phosphorylation (GO:0016310)	0.999996	0.999996	0.999996	0.999991	0.995494	0.998598	0.803575	0.0158753	1.58047e-12	6.99083e-13
positive regulation of programmed cell death (GO:0043068)	0.999996	0.999996	0.999996	0.999991	0.952451	0.941517	0.858761	0.825124	0.00701196	3.5336e-05
gene expression (GO:0010467)	0.999996	0.999996	0.999996	0.999991	0.940864	0.941517	0.702329	0.758848	0.0041685	0.0408832
activation of GTPase activity (GO:0090630)	0.999996	0.999996	0.999996	0.999991	0.998855	0.781602	0.953013	0.875191	0.00730235	4.95065e-11
regulation of mitotic cell cycle phase transition (GO:1901990)	0.999996	0.999996	0.999996	0.999991	0.993645	0.81288	0.435062	0.25354	0.097563	6.24094e-08
axonogenesis (GO:0007409)	0.999996	0.999996	0.999996	0.999991	0.987676	0.999637	0.865606	0.395435	2.55533e-08	5.88067e-06
G2/M transition of mitotic cell cycle (GO:0000086)	0.999996	0.999996	0.999996	0.999991	0.997857	0.941517	0.858761	0.825124	0.00130429	6.06423e-10
Golgi organization (GO:0007030)	0.999996	0.999996	0.999996	0.999991	0.93275	0.941517	0.312653	0.338927	0.41211	0.0216358
supramolecular fiber organization (GO:0097435)	0.999996	0.999996	0.999996	0.999991	0.926851	0.998598	0.858761	0.204552	0.419611	3.27974e-10
cellular response to DNA damage stimulus (GO:0006974)	0.999996	0.999996	0.999996	0.999991	0.995494	0.999587	0.797805	0.108637	3.2405e-06	6.06423e-10
intracellular protein transport (GO:0006886)	0.999996	0.999996	0.999996	0.999991	0.984416	0.48166	0.764202	0.176394	0.121294	0.00290088
chromosome organization (GO:0051276)	0.999996	0.999996	0.999996	0.999991	0.926851	0.81288	0.858761	0.876321	0.0791214	0.0355542
cellular component assembly (GO:0022607)	0.999996	0.999996	0.999996	0.999991	0.998421	0.959032	0.858761	0.338927	0.00355508	5.92017e-06
negative regulation of gene expression (GO:0010629)	0.999996	0.999996	0.999996	0.999991	0.995494	0.618239	0.923342	0.625832	0.0012692	6.44088e-05
cell cycle G2/M phase transition (GO:0044839)	0.999996	0.999996	0.999996	0.999991	0.997878	0.945078	0.858761	0.825124	0.00068838	7.34768e-10
cilium assembly (GO:0060271)	0.999996	0.999996	0.999996	0.999991	0.940839	0.941517	0.432768	0.107403	0.0768598	0.000116246
mRNA processing (GO:0006397)	0.999996	0.999996	0.999996	0.999991	0.998855	0.997792	0.907054	0.253164	8.08304e-11	3.00857e-08
DNA repair (GO:0006281)	0.999996	0.999996	0.999996	0.999991	0.926851	0.986259	0.858761	0.165447	0.00907886	1.34376e-07
protein modification by small protein removal (GO:0070646)	0.999996	0.999996	0.999996	0.999991	0.942823	0.781602	0.0860177	0.204552	0.014137	0.00620137
DNA metabolic process (GO:0006259)	0.999996	0.999996	0.999996	0.999991	0.926851	0.999637	0.858761	0.0493755	0.00371127	7.06489e-06
protein-containing complex assembly (GO:0065003)	0.999996	0.999996	0.999996	0.999991	0.998855	0.941517	0.803222	0.14019	0.00106127	2.34661e-06
mRNA splicing, via spliceosome (GO:0000398)	0.999996	0.999996	0.999996	0.999991	0.998855	0.993865	0.978724	0.108537	3.3527e-10	2.09808e-09
protein deubiquitination (GO:0016579)	0.999996	0.999996	0.999996	0.999991	0.952451	0.745217	0.0565151	0.176394	0.0296963	0.0150269
RNA splicing, via transesterification reactions with bulged adenosine as nucleophile (GO:0000377)	0.999996	0.999996	0.999996	0.999991	0.998855	0.997792	0.967922	0.211918	1.71512e-10	2.04658e-08
regulation of autophagy (GO:0010506)	0.999996	0.999996	0.999996	0.999991	0.996256	0.966784	0.858761	0.72608	0.00106127	0.0465412
mitotic cell cycle phase transition (GO:0044772)	0.999996	0.999996	0.999996	0.999991	0.987676	0.941517	0.858761	0.825124	0.00189566	1.46557e-09
Ras protein signal transduction (GO:0007265)	0.999996	0.999996	0.999996	0.999991	0.930323	0.941517	0.858761	0.825124	0.00942708	1.64117e-05
regulation of translation (GO:0006417)	0.999996	0.999996	0.999996	0.999991	0.995494	0.941517	0.906182	0.392032	7.27714e-05	6.85946e-07
peptidyl-serine modification (GO:0018209)	0.999996	0.999996	0.999996	0.999991	0.998313	0.997792	0.416465	0.14019	0.00225574	1.80827e-08
peptidyl-serine phosphorylation (GO:0018105)	0.999996	0.999996	0.999996	0.999991	0.998855	0.999637	0.341538	0.0842761	0.000267738	1.45748e-09
regulation of signal transduction by p53 class mediator (GO:1901796)	0.999996	0.999996	0.999996	0.999991	0.926851	0.999637	0.764202	0.204552	0.000621009	1.11308e-06
regulation of cellular response to stress (GO:0080135)	0.999996	0.999996	0.999996	0.999991	0.998421	0.997792	0.186131	0.758848	0.038967	5.5654e-09
regulation of G2/M transition of mitotic cell cycle (GO:0010389)	0.999996	0.999996	0.999996	0.999991	0.989691	0.941517	0.0606545	0.349808	0.272075	3.45165e-07
chromatin organization (GO:0006325)	0.999996	0.999996	0.999996	0.999991	0.930323	0.952206	0.373397	0.968156	0.000235346	2.34661e-06
ribonucleoprotein complex assembly (GO:0022618)	0.999996	0.999996	0.999996	0.999991	0.998421	0.941517	0.908502	0.063001	0.58055	0.0027777
digestive system development (GO:0055123)		0.999996		0.999991			0.886676		0.650809	0.0252481
P-body assembly (GO:0033962)		0.999996						0.876321	0.650809	0.00485142
regulation of vascular associated smooth muscle cell migration (GO:1904752)		0.999996					0.858761	0.825124		0.0252481
positive regulation of sodium ion transmembrane transporter activity (GO:2000651)		0.999996			0.926851	0.959747			0.681826	0.010878
negative regulation of vascular associated smooth muscle cell differentiation (GO:1905064)		0.999996			0.926851				0.75351	0.0286882
clathrin coat assembly (GO:0048268)		0.999996	0.999996			0.96502	0.907054	0.900002	0.708012	0.0150269
kinetochore assembly (GO:0051382)		0.999996		0.999991					0.774269	0.0075215
cell proliferation in forebrain (GO:0021846)		0.999996						0.796092	0.605321	0.0180175
regulation of postsynapse organization (GO:0099175)		0.999996	0.999996	0.999991		0.96502	0.968095	0.825124	0.605321	0.00862752
kinetochore organization (GO:0051383)		0.999996		0.999991			0.89339		0.390181	0.0341697
positive regulation of nuclear-transcribed mRNA poly(A) tail shortening (GO:0060213)		0.999996		0.999991		0.959032	0.89339	0.886212	0.681826	0.0341697
endothelin receptor signaling pathway (GO:0086100)		0.999996				0.941517				0.0441389
microtubule nucleation by microtubule organizing center (GO:0051418)		0.999996					0.858761			0.0441389
positive regulation of DNA topoisomerase (ATP-hydrolyzing) activity (GO:2000373)		0.999996		0.999991						0.0441389
regulation of barbed-end actin filament capping (GO:2000812)		0.999996								0.00447055
regulation of DNA topoisomerase (ATP-hydrolyzing) activity (GO:2000371)		0.999996		0.999991						0.0441389
smooth muscle contraction (GO:0006939)		0.999996	0.999996		0.930323		0.902607	0.825124	0.861512	0.010878
cilium-dependent cell motility (GO:0060285)		0.999996		0.999991	0.793292	0.941517	0.953326	0.952172	0.812992	0.0302316
regulation of nuclear-transcribed mRNA poly(A) tail shortening (GO:0060211)		0.999996		0.999991		0.96502	0.907054	0.825124	0.708012	0.0150269
regulation of cytoplasmic mRNA processing body assembly (GO:0010603)		0.999996					0.858761	0.825124		0.0180175
centromere complex assembly (GO:0034508)		0.999996	0.999996	0.999991	0.926851	0.999378	0.858761	0.825124	0.419611	0.0164438
positive regulation of mRNA splicing, via spliceosome (GO:0048026)		0.999996	0.999996		0.926851		0.858761	0.825124	0.75351	0.00895326
cardiac muscle hypertrophy (GO:0003300)		0.999996		0.999991		0.941517		0.825124		0.0286882
positive regulation of cilium assembly (GO:0045724)		0.999996	0.999996	0.999991	0.952451	0.972925		0.796092	0.756611	0.00272642
histone ubiquitination (GO:0016574)		0.999996	0.999996	0.999991		0.95031		0.825124	0.41211	0.0193515
positive regulation of DNA metabolic process (GO:0051054)		0.999996	0.999996	0.999991	0.998855	0.978349	0.625347	0.886212	0.449067	0.000360525
regulation of cellular catabolic process (GO:0031329)		0.999996	0.999996	0.999991	0.978801	0.941517	0.858761	0.796092	0.795296	0.0100853
DNA methylation (GO:0006306)		0.999996	0.999996	0.999991	0.969451	0.986833	0.953326	0.825124	0.812992	8.42509e-05
positive regulation of JUN kinase activity (GO:0043507)		0.999996	0.999996	0.999991	0.926851	0.941517	0.879308	0.952172	0.812992	0.00223376
positive regulation of mRNA processing (GO:0050685)		0.999996	0.999996		0.926851		0.879308	0.67573	0.812992	0.00223376
chromosome condensation (GO:0030261)		0.999996			0.977074	0.969328	0.702329	0.625832	0.293254	0.00849815
regulation of ATP metabolic process (GO:1903578)		0.999996	0.999996	0.999991	0.987676	0.999378	0.740693	0.853358	0.227283	0.000274935
RNA splicing (GO:0008380)		0.999996	0.999996	0.999991	0.991228	0.96502	0.858761	0.528351	0.00695256	0.0341403
epithelial cell-cell adhesion (GO:0090136)		0.999996	0.999996			0.941517		0.825124	0.83053	0.0252481
hemidesmosome assembly (GO:0031581)		0.999996				0.952206	0.886676		0.650809	0.000671408
mitochondrion distribution (GO:0048311)		0.999996	0.999996					0.825124	0.352174	0.0252481
negative regulation of cilium assembly (GO:1902018)		0.999996			0.930323	0.941517	0.886676		0.650809	0.0252481
regulation of histone H3-K9 methylation (GO:0051570)		0.999996		0.999991			0.886676		0.352174	0.00485142
cardiac muscle cell differentiation (GO:0055007)		0.999996	0.999996	0.999991	0.926851			0.875191	0.303393	0.0116244
plasma membrane repair (GO:0001778)		0.999996		0.999991	0.930323	0.959032		0.886212	0.847187	0.0075215
regulation of Rho protein signal transduction (GO:0035023)		0.999996	0.999996	0.999991	0.963919	0.949982	0.965497	0.538397	0.774269	7.91493e-06
aggrephagy (GO:0035973)		0.999996	0.999996	0.999991	0.930323	0.966784	0.858761	0.972845	0.266088	0.031655
negative regulation of mRNA catabolic process (GO:1902373)		0.999996	0.999996			0.966784	0.908502	0.804954	0.639487	0.0106718
histone H3-K4 methylation (GO:0051568)		0.999996		0.999991	0.984416	0.968009	0.858761	0.825124	0.659802	0.00390655
positive regulation of DNA replication (GO:0045740)		0.999996		0.999991		0.968061	0.858761	0.825124	0.730086	0.026169
regulation of Golgi organization (GO:1903358)		0.999996		0.999991		0.968061	0.858761	0.736108	0.897106	0.026169
positive regulation of RNA splicing (GO:0033120)		0.999996	0.999996		0.933845	0.997792	0.858761	0.67573	0.681826	0.000317231
regulation of cellular component size (GO:0032535)		0.999996		0.999991		0.949655	0.865606	0.977774	0.0377056	0.0441389
chromatin disassembly (GO:0031498)		0.999996	0.999996	0.999991		0.941517	0.73743	0.825124	0.907155	0.0335588
nucleosome disassembly (GO:0006337)		0.999996	0.999996	0.999991		0.941517	0.73743	0.825124	0.907155	0.0335588
regulation of cellular amide metabolic process (GO:0034248)		0.999996	0.999996	0.999991	0.985743	0.941517	0.874799	0.919555	0.323033	0.00627304
DNA alkylation (GO:0006305)		0.999996			0.952451	0.972925		0.796092	0.756611	9.84844e-06
DNA methylation or demethylation (GO:0044728)		0.999996			0.952451	0.972925		0.796092	0.756611	9.84844e-06
mitochondrion localization (GO:0051646)		0.999996	0.999996		0.952451		0.858761	0.825124	0.756611	0.0118172
NLS-bearing protein import into nucleus (GO:0006607)		0.999996		0.999991		0.972925	0.749025	0.930783	0.756611	0.00272642
polyol metabolic process (GO:0019751)		0.999996		0.999991	0.926851	0.952206	0.858761	0.868518	0.319108	0.0116244
cell-substrate junction assembly (GO:0007044)		0.999996				0.998598	0.858761	0.930783	0.547757	3.81639e-10
hepaticobiliary system development (GO:0061008)		0.999996	0.999996	0.999991	0.955124		0.93912	0.804954	0.774269	0.0154543
regulation of JUN kinase activity (GO:0043506)		0.999996	0.999996	0.999991	0.926851	0.859755	0.858761	0.868518	0.390181	0.0314203
focal adhesion assembly (GO:0048041)		0.999996					0.858761	0.853358	0.659802	3.97533e-06
regulation of cell-substrate junction assembly (GO:0090109)		0.999996				0.941517	0.94445	0.944875	0.239926	0.000204851
dendrite morphogenesis (GO:0048813)		0.999996	0.999996	0.999991	0.988583	0.978349	0.944253	0.825124	0.0744243	0.0136878
protein localization to cell junction (GO:1902414)		0.999996	0.999996	0.999991			0.876249	0.9487	0.448147	7.08202e-06
regulation of chromosome organization (GO:0033044)		0.999996	0.999996	0.999991	0.963919		0.951406	0.825124	0.264382	0.00701027
inositol lipid-mediated signaling (GO:0048017)		0.999996	0.999996	0.999991	0.952451	0.981834	0.858761	0.825124	0.00974591	0.00296066
regulation of axonogenesis (GO:0050770)		0.999996	0.999996	0.999991	0.998421	0.959747	0.902607	0.72608	0.00118243	0.0465245
actin-myosin filament sliding (GO:0033275)		0.999996	0.999996	0.999991	0.926851	0.999378	0.858761	0.9487	0.450663	3.27451e-05
muscle filament sliding (GO:0030049)		0.999996	0.999996	0.999991	0.926851	0.999378	0.858761	0.9487	0.450663	3.27451e-05
regulation of axon extension (GO:0030516)		0.999996	0.999996	0.999991	0.756268	0.985214	0.987947	0.9487	0.450663	3.27451e-05
negative regulation of GTPase activity (GO:0034260)		0.999996		0.999991	0.969451	0.986833	0.953326	0.67573	0.467439	0.0302316
regulation of protein export from nucleus (GO:0046825)		0.999996	0.999996	0.999991	0.793292	0.986833		0.825124	0.681826	0.00911971
neuromuscular junction development (GO:0007528)		0.999996			0.969451	0.989624	0.886676	0.875191	0.0735563	0.000650149
nuclear membrane reassembly (GO:0031468)		0.999996	0.999996	0.999991	0.930323	0.989624	0.787074	0.625832	0.121593	0.0128201
regulation of protein dephosphorylation (GO:0035304)		0.999996	0.999996	0.999991	0.930323	0.941517	0.641393	0.825124	0.681826	0.0302028
positive regulation of histone methylation (GO:0031062)		0.999996		0.999991			0.858761	0.964472	0.202105	0.000278067
positive regulation of axonogenesis (GO:0050772)		0.999996	0.999996	0.999991	0.969451	0.95031	0.963647	0.825124	0.0384383	0.00589361
regulation of cell junction assembly (GO:1901888)		0.999996	0.999996	0.999991	0.926851		0.902607	0.770679	0.969919	0.00175319
regulation of transcription elongation from RNA polymerase II promoter (GO:0034243)		0.999996	0.999996			0.959747	0.858761	0.770679	0.223076	0.00683502
internal peptidyl-lysine acetylation (GO:0018393)		0.999996		0.999991	0.979302	0.941517	0.858761	0.898503	0.749454	0.00235798
positive regulation of protein import into nucleus (GO:0042307)		0.999996	0.999996	0.999991	0.979302	0.96502	0.907054	0.463354	0.242624	0.0263789
positive regulation of protein import (GO:1904591)		0.999996	0.999996	0.999991	0.984416	0.945078	0.911892	0.506046	0.287083	0.0129923
primary neural tube formation (GO:0014020)		0.999996	0.999996	0.999991	0.984416	0.968009	0.858761	0.910475	0.158822	0.00390655
establishment or maintenance of epithelial cell apical/basal polarity (GO:0045197)		0.999996	0.999996	0.999991	0.985743	0.969328		0.980221	0.323033	1.83077e-05
regulation of dendrite morphogenesis (GO:0048814)		0.999996	0.999996	0.999991	0.940864	0.95031	0.924251	0.847981	0.0428515	0.0187307
regulation of dendritic spine morphogenesis (GO:0061001)		0.999996	0.999996	0.999991		0.997792	0.924251	0.825124	0.0975737	0.000436692
mitotic nuclear membrane organization (GO:0101024)		0.999996	0.999996	0.999991	0.926851	0.981834	0.764202	0.72608	0.163066	0.00839069
mitotic nuclear membrane reassembly (GO:0007084)		0.999996	0.999996	0.999991	0.926851	0.981834	0.764202	0.72608	0.163066	0.00839069
regulation of amyloid-beta formation (GO:1902003)		0.999996	0.999996	0.999991	0.987676	0.975283	0.858761	0.825124	0.708012	0.00958465
sister chromatid segregation (GO:0000819)		0.999996	0.999996	0.999991	0.987676	0.998598	0.879308	0.576692	0.224585	0.000749015
peptidyl-tyrosine modification (GO:0018212)		0.999996		0.999991	0.987676		0.915393	0.529194	2.51049e-05	0.000828945
response to ionizing radiation (GO:0010212)		0.999996	0.999996	0.999991	0.926851	0.993865	0.73743	0.825124	0.0274443	0.010506
RNA processing (GO:0006396)		0.999996	0.999996	0.999991	0.998855	0.951409	0.858761	0.538397	3.01294e-10	0.00484519
cell junction assembly (GO:0034329)		0.999996	0.999996	0.999991	0.926851	0.941517	0.858761	0.899512	0.39204	0.000524258
protein monoubiquitination (GO:0006513)		0.999996	0.999996	0.999991	0.960429	0.941517	0.953326	0.887327	0.659802	0.000733451
mitotic DNA damage checkpoint signaling (GO:0044773)		0.999996	0.999996	0.999991	0.969451	0.941517	0.764202	0.480386	0.523403	0.000497772
homophilic cell adhesion via plasma membrane adhesion molecules (GO:0007156)		0.999996	0.999996	0.999991	0.933845	0.999587	0.858761	0.72608	0.0301044	0.0119542
histone H3 acetylation (GO:0043966)		0.999996	0.999996	0.999991	0.930323	0.966784	0.858761	0.900002	0.364294	0.0137069
regulation of carbohydrate catabolic process (GO:0043470)		0.999996	0.999996	0.999991	0.995494	0.968061	0.690366	0.84718	0.156734	0.000151323
regulation of purine nucleotide metabolic process (GO:1900542)		0.999996	0.999996	0.999991	0.995494	0.993865	0.690366	0.84718	0.156734	0.000151323
mitotic spindle assembly (GO:0090307)		0.999996			0.97337	0.999637	0.874799	0.611026	0.088376	4.31115e-07
mitotic G2/M transition checkpoint (GO:0044818)		0.999996	0.999996	0.999991	0.926851	0.952206	0.858761	0.506046	0.419611	0.00290088
regulation of DNA repair (GO:0006282)		0.999996	0.999996	0.999991	0.977074	0.952206	0.7707	0.853358	0.293254	0.00849815
positive regulation of nucleocytoplasmic transport (GO:0046824)		0.999996	0.999996	0.999991	0.926851	0.972925	0.97074	0.378733	0.0540395	0.010032
peptidyl-threonine modification (GO:0018210)		0.999996	0.999996	0.999991	0.930323	0.968061	0.846149	0.696348	0.111471	8.42509e-05
spindle assembly (GO:0051225)		0.999996		0.999991	0.930323	0.941517	0.435062	0.796092	0.128956	0.000601868
histone H4 acetylation (GO:0043967)		0.999996	0.999996	0.999991		0.959032	0.740251	0.82181	0.2185	0.000150173
regulation of generation of precursor metabolites and energy (GO:0043467)		0.999996	0.999996	0.999991	0.998421	0.959747	0.756758	0.825124	0.0821034	0.000765566
histone acetylation (GO:0016573)		0.999996	0.999996	0.999991	0.958797	0.945078	0.721001	0.825124	0.321382	0.000524258
mitotic nuclear division (GO:0140014)		0.999996	0.999996	0.999991	0.998855	0.995017	0.858761	0.561833	0.0083529	9.84889e-06
cytoplasmic microtubule organization (GO:0031122)		0.999996	0.999996	0.999991	0.987676	0.999637	0.787074	0.528351	0.200044	4.84439e-05
integrin-mediated signaling pathway (GO:0007229)		0.999996	0.999996	0.999991	0.926851	0.96502	0.764202	0.252635	0.185987	0.0305928
microtubule cytoskeleton organization involved in mitosis (GO:1902850)		0.999996	0.999996	0.999991	0.930323	0.999378	0.858761	0.506046	0.00106127	1.77999e-07
histone modification (GO:0016570)		0.999996	0.999996	0.999991	0.978801	0.941517	0.858872	0.702243	0.0165941	7.92087e-05
double-strand break repair via nonhomologous end joining (GO:0006303)		0.999996	0.999996	0.999991	0.823337	0.959747	0.858761	0.886212	0.207212	0.000294252
regulation of cell cycle G2/M phase transition (GO:1902749)		0.999996	0.999996	0.999991	0.995494	0.975283	0.865606	0.825124	0.082273	6.22886e-12
mitotic spindle organization (GO:0007052)		0.999996	0.999996	0.999991	0.952451	0.999637	0.858761	0.44727	5.80627e-05	1.98206e-10
mitotic sister chromatid segregation (GO:0000070)		0.999996	0.999996	0.999991	0.932857	0.999378	0.858761	0.2907	0.000143511	0.000524258
chromatin remodeling (GO:0006338)		0.999996	0.999996	0.999991	0.984416	0.99718	0.515829	0.900002	2.08852e-05	3.52993e-07
protein autophosphorylation (GO:0046777)		0.999996	0.999996	0.999991	0.998855	0.999637	0.7707	0.138203	1.54283e-08	3.09563e-10
negative regulation of heterochromatin assembly (GO:0031452)			0.999996							0.0441389
regulation of morphogenesis of a branching structure (GO:0060688)			0.999996							0.0441389
negative regulation of amyloid-beta formation (GO:1902430)			0.999996		0.950384		0.858761	0.736108		0.026169
negative regulation of amyloid precursor protein catabolic process (GO:1902992)			0.999996		0.952451	0.972925	0.858761	0.796092		0.0118172
regulation of protein localization to chromatin (GO:1905634)			0.999996						0.75351	0.00417346
regulation of aspartic-type endopeptidase activity involved in amyloid precursor protein catabolic process (GO:1902959)			0.999996				0.865606		0.513865	0.0433421
pore complex assembly (GO:0046931)			0.999996			0.945078	0.858761	0.930783	0.756611	0.000497772
positive regulation of dendrite morphogenesis (GO:0050775)			0.999996	0.999991	0.955124	0.975283		0.804954	0.390181	0.0154543
positive regulation of vascular permeability (GO:0043117)			0.999996	0.999991		0.952206	0.858761		0.83053	0.0252481
deadenylation-independent decapping of nuclear-transcribed mRNA (GO:0031087)			0.999996					0.825124		0.0441389
establishment of monopolar cell polarity (GO:0061162)			0.999996						0.681826	0.0441389
negative regulation of myosin-light-chain-phosphatase activity (GO:0035509)			0.999996					0.825124		0.0441389
regulation of adherens junction organization (GO:1903391)			0.999996				0.858761			0.0441389
regulation of germinal center formation (GO:0002634)			0.999996						0.681826	0.0441389
regulation of DNA methylation-dependent heterochromatin assembly (GO:0090308)			0.999996				0.902607		0.681826	3.1151e-05
regulation of gastrulation (GO:0010470)			0.999996	0.999991	0.930323	0.959747		0.896874	0.861512	0.010878
RNA splicing, via transesterification reactions (GO:0000375)			0.999996		0.97337	0.959032	0.858761	0.876321	0.185987	0.0441389
regulation of protein autoubiquitination (GO:1902498)			0.999996							0.000757034
positive regulation of histone H4 acetylation (GO:0090240)			0.999996			0.941517	0.858761			0.0180175
regulation of myosin-light-chain-phosphatase activity (GO:0035507)			0.999996					0.825124	0.730086	0.0180175
positive regulation of CREB transcription factor activity (GO:0032793)			0.999996			0.941517	0.926031	0.758848	0.332721	0.0335588
somatic hypermutation of immunoglobulin genes (GO:0016446)			0.999996					0.825124	0.462509	0.0286882
regulation of bicellular tight junction assembly (GO:2000810)			0.999996	0.999991	0.952451		0.858761	0.796092	0.60517	0.0429546
regulation of DNA-templated transcription in response to stress (GO:0043620)			0.999996	0.999991					0.513865	0.0075215
regulation of mammary gland epithelial cell proliferation (GO:0033599)			0.999996	0.999991			0.865606	0.84718		0.0075215
regulation of nuclear cell cycle DNA replication (GO:0033262)			0.999996		0.926851	0.945078	0.865606		0.774269	0.0433421
nuclear pore complex assembly (GO:0051292)			0.999996						0.563709	0.00017156
positive regulation of transcription by RNA polymerase I (GO:0045943)			0.999996			0.952206	0.858761	0.176394	0.812992	0.0302316
formation of extrachromosomal circular DNA (GO:0001325)			0.999996	0.999991			0.879308		0.812992	0.00296066
insulin-like growth factor receptor signaling pathway (GO:0048009)			0.999996				0.879308		0.314907	0.00296066
t-circle formation (GO:0090656)			0.999996	0.999991			0.879308		0.812992	0.00296066
telomere maintenance via telomere trimming (GO:0090737)			0.999996	0.999991			0.879308		0.812992	0.00296066
histone monoubiquitination (GO:0010390)			0.999996			0.941517		0.701379	0.163066	0.00296066
negative regulation of stress fiber assembly (GO:0051497)			0.999996		0.926851		0.886676	0.875191	0.500281	0.00013075
protein K48-linked deubiquitination (GO:0071108)			0.999996	0.999991	0.969451	0.989624	0.886676	0.825124	0.303393	0.0370102
regulation of sister chromatid cohesion (GO:0007063)			0.999996					0.825124	0.158822	0.0252481
cardiac cell development (GO:0055006)			0.999996	0.999991				0.825124	0.390181	0.0341697
DNA replication-independent nucleosome organization (GO:0034724)			0.999996		0.930323		0.764202		0.847187	0.0341697
negative regulation of macroautophagy (GO:0016242)			0.999996	0.999991	0.977074	0.993865	0.89339	0.825124	0.352174	0.00516188
regulation of telomere maintenance (GO:0032204)			0.999996			0.993865	0.89339	0.576692	0.0988742	0.00516188
negative regulation of actin filament bundle assembly (GO:0032232)			0.999996		0.926851	0.993865	0.902607	0.896393	0.587075	1.31006e-05
nuclear pore organization (GO:0006999)			0.999996				0.902607	0.896874	0.681826	3.1151e-05
regulation of histone methylation (GO:0031060)			0.999996	0.999991	0.930323	0.959747	0.858761		0.681826	0.0448653
establishment of mitotic spindle localization (GO:0040001)			0.999996	0.999991		0.996489		0.486125	0.0261543	0.0106718
protein localization to endoplasmic reticulum (GO:0070972)			0.999996	0.999991	0.940864	0.941517		0.910475	0.283184	0.0197265
retrograde axonal transport (GO:0008090)			0.999996		0.940864	0.941517	0.911892	0.701379	0.722935	0.0197265
organelle transport along microtubule (GO:0072384)			0.999996	0.999991	0.933845	0.997792	0.920022	0.528351	0.172309	0.00489211
cellular response to gamma radiation (GO:0071480)			0.999996	0.999991	0.950384	0.968061	0.920022		0.300056	0.00121989
negative regulation of Rho protein signal transduction (GO:0035024)			0.999996		0.926851		0.858761	0.341195	0.907155	0.00895326
regulation of spindle organization (GO:0090224)			0.999996			0.941517	0.858761		0.75351	0.000317231
actin filament capping (GO:0051693)			0.999996		0.952451	0.941517	0.858761	0.930783	0.352174	0.0429546
barbed-end actin filament capping (GO:0051016)			0.999996		0.952451	0.941517	0.858761	0.930783	0.352174	0.0429546
DNA double-strand break processing (GO:0000729)			0.999996	0.999991	0.952451	0.972925	0.858761	0.930783	0.756611	0.000497772
regulation of histone H3-K4 methylation (GO:0051569)			0.999996	0.999991			0.858761	0.930783	0.0792599	0.00272642
mitotic spindle assembly checkpoint signaling (GO:0007094)			0.999996	0.999991			0.858761	0.853358	0.41211	0.00108502
mitotic spindle checkpoint signaling (GO:0071174)			0.999996	0.999991			0.858761	0.853358	0.41211	0.00108502
spindle assembly checkpoint signaling (GO:0071173)			0.999996	0.999991			0.858761	0.853358	0.41211	0.00108502
stress granule assembly (GO:0034063)			0.999996			0.978349		0.825124	0.11408	0.00108502
negative regulation of mitotic metaphase/anaphase transition (GO:0045841)			0.999996	0.999991			0.797805	0.853358	0.448147	0.0015955
positive regulation of axon extension (GO:0045773)			0.999996	0.999991	0.926851	0.981834		0.825124	0.681826	0.000308515
regulation of supramolecular fiber organization (GO:1902903)			0.999996	0.999991	0.926851	0.952206	0.953326	0.952172		8.42509e-05
vesicle transport along microtubule (GO:0047496)			0.999996		0.969451		0.953326	0.316344	0.0614785	0.0302316
response to gamma radiation (GO:0010332)			0.999996	0.999991	0.926851	0.952206	0.886676		0.163066	0.00296066
positive regulation of DNA-templated transcription, elongation (GO:0032786)			0.999996		0.97337	0.959032	0.890524	0.538397	0.528614	0.000903607
histone lysine demethylation (GO:0070076)			0.999996		0.926851		0.89339	0.825124	0.0400506	0.00516188
positive regulation of gene silencing by miRNA (GO:2000637)			0.999996	0.999991	0.930323	0.993865	0.902607	0.825124	0.11408	0.00175319
stress-activated protein kinase signaling cascade (GO:0031098)			0.999996		0.930323	0.993865	0.216209	0.584038	0.861512	0.0217884
regulation of DNA-templated transcription, elongation (GO:0032784)			0.999996	0.999991	0.979302	0.941517	0.764202	0.898503	0.127578	0.0263789
regulation of microtubule polymerization or depolymerization (GO:0031110)			0.999996	0.999991	0.930323	0.941517	0.858761	0.969797	0.872566	2.00686e-05
beta-catenin-TCF complex assembly (GO:1904837)			0.999996				0.858761	0.804954	0.0261543	0.000164672
tRNA export from nucleus (GO:0006409)			0.999996		0.987676	0.998598	0.858761	0.737954	0.124386	0.000186658
tRNA-containing ribonucleoprotein complex export from nucleus (GO:0071431)			0.999996		0.987676	0.998598	0.858761	0.737954	0.124386	0.000186658
negative regulation of Ras protein signal transduction (GO:0046580)			0.999996	0.999991	0.926851	0.975283	0.669588	0.591579	0.563709	0.0115753
regulation of mitotic spindle organization (GO:0060236)			0.999996	0.999991	0.926851	0.941517	0.858761	0.936299	0.563709	0.000255598
ncRNA export from nucleus (GO:0097064)			0.999996		0.955623	0.999378	0.858761	0.804954	0.0430522	0.000150865
vesicle cytoskeletal trafficking (GO:0099518)			0.999996	0.999991	0.993151			0.528351	4.56262e-05	0.00269792
RNA 3'-end processing (GO:0031123)			0.999996	0.999991	0.998855	0.941517	0.858761	0.272096	0.0735563	0.00105986
peptidyl-threonine phosphorylation (GO:0018107)			0.999996	0.999991	0.969451	0.975283	0.858761	0.601645	0.0301044	1.57706e-05
mitotic DNA replication (GO:1902969)				0.999991		0.95031		0.853358	0.795296	0.0118901
regulation of metaphase plate congression (GO:0090235)				0.999991						0.00447055
regulation of protein import (GO:1904589)				0.999991	0.926851					0.0441389
cardiac myofibril assembly (GO:0055003)				0.999991		0.941517		0.900002	0.243233	0.0150269
protein-DNA complex subunit organization (GO:0071824)				0.999991					0.708012	0.010147
transmembrane receptor protein tyrosine phosphatase signaling pathway (GO:0007185)				0.999991				0.825124		0.010147
establishment of centrosome localization (GO:0051660)				0.999991					0.41211	0.0180175
histone H3-K14 acetylation (GO:0044154)				0.999991			0.858761		0.730086	0.0180175
histone H3-K4 dimethylation (GO:0044648)				0.999991				0.825124		0.00203187
protein localization to endoplasmic reticulum exit site (GO:0070973)				0.999991		0.941517			0.730086	0.0180175
regulation of microtubule binding (GO:1904526)				0.999991		0.941517	0.858761			0.0180175
intermediate filament organization (GO:0045109)				0.999991		0.969328	0.926031	0.544864	0.332721	0.0335588
histone H3-K4 monomethylation (GO:0097692)				0.999991				0.825124		0.000378716
negative regulation of sodium ion transport (GO:0010766)				0.999991					0.462509	0.00417346
peptidyl-serine autophosphorylation (GO:0036289)				0.999991			0.858761	0.825124	0.75351	0.0286882
protein localization to microtubule (GO:0035372)				0.999991			0.797805	0.825124		0.0286882
protein localization to microtubule cytoskeleton (GO:0072698)				0.999991			0.797805	0.825124		0.0286882
positive regulation of extracellular matrix assembly (GO:1901203)				0.999991			0.846149	0.84718	0.774269	0.0433421
nucleus localization (GO:0051647)				0.999991		0.952206		0.796092	0.812992	0.00296066
regulation of spindle assembly (GO:0090169)				0.999991	0.926851	0.941517	0.960451	0.876321	0.528614	0.004024
actin crosslink formation (GO:0051764)				0.999991				0.825124	0.650809	0.000671408
negative regulation of microtubule polymerization (GO:0031115)				0.999991	0.926851	0.941517	0.886676	0.876321		0.0252481
positive regulation of actin filament depolymerization (GO:0030836)				0.999991		0.952206	0.858761	0.876321	0.83053	0.00485142
regulation of actomyosin structure organization (GO:0110020)				0.999991		0.959032	0.89339	0.825124	0.681826	0.0075215
microtubule polymerization or depolymerization (GO:0031109)				0.999991	0.926851	0.993865	0.641393	0.825124	0.861512	0.00175319
histone H3-K4 trimethylation (GO:0080182)				0.999991	0.930323	0.959747	0.902607	0.896874	0.681826	0.0020115
positive regulation of histone H3-K4 methylation (GO:0051571)				0.999991			0.858761	0.900002	0.462509	0.000486589
DNA unwinding involved in DNA replication (GO:0006268)				0.999991	0.926851		0.911892	0.701379	0.497468	0.0197265
microtubule depolymerization (GO:0007019)				0.999991	0.926851	0.969328	0.858761	0.825124	0.75351	0.00895326
cellular response to nitrogen compound (GO:1901699)				0.999991	0.955124	0.975283	0.764202	0.938738	0.390181	0.00381053
regulation of hippo signaling (GO:0035330)				0.999991	0.926851		0.865606	0.84718	0.213333	0.00381053
mRNA polyadenylation (GO:0006378)				0.999991		0.941517	0.963647	0.758848	0.014137	0.0180175
RNA polyadenylation (GO:0043631)				0.999991		0.941517	0.963647	0.758848	0.014137	0.0180175
negative regulation of protein polymerization (GO:0032272)				0.999991	0.926851	0.941517	0.764202	0.896393	0.378753	0.0217884
protein depolymerization (GO:0051261)				0.999991	0.926851	0.96502	0.858761	0.796092	0.242624	0.00862752
establishment of endothelial barrier (GO:0061028)				0.999991	0.926851	0.941517	0.858761	0.900002	0.266088	0.031655
microtubule polymerization (GO:0046785)				0.999991	0.933845	0.99718	0.702329	0.825124	0.287083	0.00390655
regulation of mRNA processing (GO:0050684)				0.999991	0.988583	0.952206	0.944253	0.770874	0.153126	1.57706e-05
V(D)J recombination (GO:0033151)					0.926851	0.952206	0.858761	0.868518		0.0180175
microvillus organization (GO:0032528)					0.926851	0.941517	0.858761		0.419611	0.0448653
hippo signaling (GO:0035329)					0.926851	0.993865	0.963647	0.576692	0.202105	0.00126374
positive regulation of translation in response to stress (GO:0032056)					0.926851				0.681826	0.0441389
protein retention in Golgi apparatus (GO:0045053)					0.926851					0.00447055
protein localization to microtubule organizing center (GO:1905508)					0.926851	0.966784		0.910475	0.125056	0.00447055
presynaptic active zone organization (GO:1990709)					0.926851		0.858761			0.010147
protein localization to centrosome (GO:0071539)					0.926851	0.941517		0.924208	0.164279	0.00188019
mitotic G2 DNA damage checkpoint signaling (GO:0007095)					0.926851	0.941517	0.874799	0.554835	0.519182	0.00056526
actin filament reorganization (GO:0090527)					0.926851		0.797805		0.75351	0.0286882
mitotic spindle elongation (GO:0000022)					0.926851			0.67573	0.75351	0.0286882
mitotic spindle midzone assembly (GO:0051256)					0.926851			0.67573	0.75351	0.0286882
positive regulation of transcription by RNA polymerase III (GO:0045945)					0.926851		0.858761		0.563709	0.0118901
regulation of mRNA 3'-end processing (GO:0031440)					0.926851			0.528351	0.605321	0.0180175
regulation of RNA export from nucleus (GO:0046831)					0.930323			0.876321	0.352174	0.000671408
regulation of antigen receptor-mediated signaling pathway (GO:0050854)					0.930323	0.941517	0.89339	0.825124	0.681826	0.0341697
negative regulation of mRNA splicing, via spliceosome (GO:0048025)					0.930323	0.959747	0.902607	0.896874	0.681826	0.000281379
negative regulation of mRNA processing (GO:0050686)					0.933845	0.96502	0.907054	0.900002	0.708012	6.31734e-05
regulation of establishment of cell polarity (GO:2000114)					0.940864	0.966784	0.911892		0.497468	1.27767e-05
regulation of mitotic sister chromatid separation (GO:0010965)					0.940864	0.966784	0.858761	0.825124	0.283184	0.0197265
regulation of establishment or maintenance of cell polarity (GO:0032878)					0.952451	0.969328	0.858761		0.332721	4.61142e-05
regulation of mRNA polyadenylation (GO:1900363)					0.952451	0.969328	0.858761		0.0663007	0.00188019
microtubule nucleation (GO:0007020)					0.955124	0.975283	0.865606	0.804954	0.0959981	0.0154543
cytoskeleton-dependent intracellular transport (GO:0030705)					0.969451			0.506046	0.287083	8.42509e-05
mitotic chromosome condensation (GO:0007076)					0.978801	0.993865	0.858761	0.584038	0.11408	0.00683502
regulation of blood-brain barrier permeability (GO:1905603)						0.860338			0.730086	0.0180175
regulation of phospholipase C activity (GO:1900274)						0.883114	0.907054	0.825124	0.462509	0.0150269
negative regulation of keratinocyte proliferation (GO:0010839)						0.883114	0.858761			0.00417346
regulation of protein localization to cell cortex (GO:1904776)						0.883114			0.462509	0.0286882
regulation of centriole replication (GO:0046599)						0.941517	0.858761	0.825124	0.352174	0.0118172
glomerular visceral epithelial cell migration (GO:0090521)						0.941517				0.00447055
maintenance of animal organ identity (GO:0048496)						0.941517		0.825124		0.0441389
negative regulation of smooth muscle contraction (GO:0045986)						0.941517	0.858761			0.0441389
positive regulation of blood-brain barrier permeability (GO:1905605)						0.941517			0.681826	0.0441389
positive regulation of protein localization to cell cortex (GO:1904778)						0.941517			0.681826	0.0441389
lysosomal microautophagy (GO:0016237)						0.941517			0.730086	0.00203187
piecemeal microautophagy of the nucleus (GO:0034727)						0.941517			0.730086	0.00203187
internal protein amino acid acetylation (GO:0006475)						0.941517	0.594476			0.0286882
bundle of His cell to Purkinje myocyte communication (GO:0086069)						0.945078	0.865606	0.72608	0.774269	0.0433421
negative regulation of inclusion body assembly (GO:0090084)						0.95031	0.874799	0.506046		0.0118901
establishment of endothelial intestinal barrier (GO:0090557)						0.952206	0.879308	0.796092	0.812992	0.00296066
positive regulation of transcription elongation from RNA polymerase II promoter (GO:0032968)						0.952206		0.528351	0.812992	0.00296066
microtubule anchoring (GO:0034453)						0.952206	0.886676	0.825124	0.83053	0.000671408
regulation of mRNA metabolic process (GO:1903311)						0.959032		0.886212	0.390181	0.000151323
nuclear migration (GO:0007097)						0.959747		0.825124	0.419611	0.000281379
protein localization to cell-cell junction (GO:0150105)						0.96502		0.825124	0.462509	6.31734e-05
histone H4-K5 acetylation (GO:0043981)							0.669588	0.900002	0.243233	0.0150269
histone H4-K8 acetylation (GO:0043982)							0.669588	0.900002	0.243233	0.0150269
histone H4-K16 acetylation (GO:0043984)							0.749025	0.825124	0.19178	0.00272642
positive regulation of protein localization to centrosome (GO:1904781)							0.764202		0.730086	0.0180175
regulation of chromatin assembly or disassembly (GO:0001672)							0.764202	0.825124		0.0180175
entry of bacterium into host cell (GO:0035635)							0.797805	0.825124	0.75351	0.0286882
astral microtubule organization (GO:0030953)							0.846149		0.239926	0.0433421
camera-type eye morphogenesis (GO:0048593)							0.858761		0.605321	0.00296066
regulation of ventricular cardiac muscle cell action potential (GO:0098911)							0.858761		0.352174	0.000671408
negative regulation of hippo signaling (GO:0035331)							0.858761	0.886212	0.681826	0.000151323
negative regulation of histone methylation (GO:0031061)							0.858761	0.886212	0.188646	0.0075215
positive regulation of heterochromatin assembly (GO:0031453)							0.858761		0.681826	1.40687e-05
negative regulation of organ growth (GO:0046621)							0.858761		0.681826	0.0441389
bundle of His cell-Purkinje myocyte adhesion involved in cell communication (GO:0086073)							0.858761		0.708012	0.010147
positive regulation of nuclear cell cycle DNA replication (GO:0010571)							0.858761		0.708012	0.010147
cardiac muscle cell-cardiac muscle cell adhesion (GO:0086042)							0.858761		0.41211	0.0180175
desmosome organization (GO:0002934)							0.858761		0.730086	0.00203187
regulation of Rab protein signal transduction (GO:0032483)							0.858761		0.41211	0.0180175
positive regulation of cell migration by vascular endothelial growth factor signaling pathway (GO:0038089)							0.858761		0.198454	0.0286882
TORC1 signaling (GO:0038202)							0.858761	0.825124	0.75351	0.00417346
positive regulation of DNA methylation-dependent heterochromatin assembly (GO:0090309)							0.879308		0.605321	3.1919e-05
positive regulation of posttranscriptional gene silencing (GO:0060148)							0.879308		0.129813	0.00296066
pre-replicative complex assembly involved in nuclear cell cycle DNA replication (GO:0006267)								0.67573	0.462509	0.0286882
vesicle transport along actin filament (GO:0030050)								0.796092	0.00177552	0.0118172
actin filament-based transport (GO:0099515)								0.825124	0.00366867	0.00108502
cell fate commitment involved in formation of primary germ layer (GO:0060795)								0.825124	0.681826	0.0441389
cellular response to indole-3-methanol (GO:0071681)								0.825124		0.00447055
response to indole-3-methanol (GO:0071680)								0.825124		0.00447055
adherens junction maintenance (GO:0034334)								0.825124	0.708012	0.010147
regulation of wound healing, spreading of epidermal cells (GO:1903689)								0.825124	0.75351	0.000378716
negative regulation of mRNA polyadenylation (GO:1900364)									0.0555401	0.0286882
negative regulation of mRNA 3'-end processing (GO:0031441)									0.0792599	0.0075215
actin filament network formation (GO:0051639)									0.129813	0.000361993
membrane depolarization during AV node cell action potential (GO:0086045)									0.300056	0.0441389
membrane depolarization during SA node cell action potential (GO:0086046)									0.300056	0.0441389
intermediate filament bundle assembly (GO:0045110)									0.41211	0.00203187
regulation of histone deacetylase activity (GO:1901725)									0.41211	0.0180175
positive regulation of basement membrane assembly involved in embryonic body morphogenesis (GO:1904261)									0.681826	0.00447055
regulation of basement membrane assembly involved in embryonic body morphogenesis (GO:1904259)									0.681826	0.00447055
regulation of mRNA export from nucleus (GO:0010793)									0.708012	0.000757034
regulation of ribonucleoprotein complex localization (GO:2000197)									0.708012	0.000757034
positive regulation of microtubule nucleation (GO:0090063)										3.97533e-06

[truncated: 1 more sheets: all annotations]
