# Supplementary material for: Evolutionary Divergence of Phosphorylation to Regulate Interactive Protein Networks in Lower and Higher Species
Source: Int J Mol Sci. 2022 Nov 20;23(22):14429. doi: 10.3390/ijms232214429 (PMC9697241; doi:10.3390/ijms232214429)
Supplement: Supplementary file 1 [file ijms-23-14429-s001.zip › Table_S10.xlsx]

## Sheet: list of modules
module_nb	genes	s score	pvalue
1	ABLIM3 AGFG1 AKT1 ARHGAP17 ARHGAP35 ATF2 BLOC1S3 CBL CLINT1 CRK EGFR EIF4EBP1 EPN1 EPN3 EPS15 ERF FMN1 FNBP1L FXR1 GAB1 GAPVD1 GRB2 HSP90AB1 HSPB1 INPPL1 IRS1 IRS2 ITGB4 ITSN2 KRT17 MAPK1 MAPK14 MAPK3 MET MPRIP NCK1 PDCD4 PEA15 PEAK1 RABEP1 RAF1 REPS1 RPS6KA1 SH3KBP1 SHC1 SORBS3 SRC STAM STAM2 STAT3 TBC1D2 TFRC TNK2 TSC2 TYK2 WASL	18.1502	0
2	ATXN2L CDCA5 CDK1 CEP131 G3BP2 KIF4A KPNA2 MATR3 MCM2 MCM3 MKI67 NCAPD2 NFATC2IP PCNA PDS5B POLA2 POLE3 RANBP1 RANBP2 RCC2 SP100	14.0656	0
3	AATF CTPS1 CTPS2 EPRS NOB1 NOC2L RIOK2 RPS6 SERBP1	11.0871	0
4	CCNH CD3EAP CDK12 CDK13 CDK9 IWS1 LARP7 MEPCE PAF1 SUPT6H TAF7	10.9636	0
5	DDX23 EFTUD2 FIP1L1 HNRNPA1 PABPN1 PCBP1 SART1 SF3B2 SRSF3 THRAP3 TRA2A TRA2B	8.41719	0
6	HECTD1 HUWE1 KIAA1109 NUCKS1	8.34307	0
7	EHMT1 FAM21A FAM21C WIZ	7.39658	0
8	EXOSC9 SEC16A SETD2 SETX	5.48151	0
9	BAZ2A GNL1 NOL12 RRP8 SIRT2	4.95062	0
10	BABAM1 FAM175B TP53BP1	4.91141	0
11	TJP1 TJP2 WWTR1	4.82741	0
12	DBNL DLG3 LPP MAP1A SCRIB SHANK1	4.56077	0
13	ATRX PHIP RSF1 SCAF11 TPR	4.14175	0
14	ARFGAP3 COPB2 KANK2 KIF1C KIF21A SPTBN2	4.13424	0
15	EEF1G SLMAP STRIP1	2.82293	0
16	AHNAK ANXA2 FTL	0.739904	5.55112e-16

## Sheet: genes to modules
gene	#module	query
ABLIM3	1	O94929
AGFG1	1	P52594
AKT1	1	P31749
ARHGAP17	1	Q68EM7
ARHGAP35	1	Q9NRY4
ATF2	1	P15336
BLOC1S3	1	Q6QNY0
CBL	1	P22681
CLINT1	1	Q14677
CRK	1	P46108
EGFR	1	P00533
EIF4EBP1	1	Q13541
EPN1	1	Q9Y6I3
EPN3	1	Q9H201
EPS15	1	P42566
ERF	1	P50548
FMN1	1	Q68DA7
FNBP1L	1	Q5T0N5
FXR1	1	P51114
GAB1	1	Q13480
GAPVD1	1	Q14C86
GRB2	1	P62993
HSP90AB1	1	P08238
HSPB1	1	P04792
INPPL1	1	O15357
IRS1	1	P35568
IRS2	1	Q9Y4H2
ITGB4	1	P16144
ITSN2	1	Q9NZM3
KRT17	1	Q04695
MAPK1	1	P28482
MAPK14	1	Q16539
MAPK3	1	P27361
MET	1	P08581
MPRIP	1	Q6WCQ1
NCK1	1	P16333
PDCD4	1	Q53EL6
PEA15	1	Q15121
PEAK1	1	Q9H792
RABEP1	1	Q15276
RAF1	1	P04049
REPS1	1	Q96D71
RPS6KA1	1	Q15418
SH3KBP1	1	Q96B97
SHC1	1	P29353
SORBS3	1	O60504
SRC	1	P12931
STAM	1	Q92783
STAM2	1	O75886
STAT3	1	P40763
TBC1D2	1	Q9BYX2
TFRC	1	P02786
TNK2	1	Q07912
TSC2	1	P49815
TYK2	1	P29597
WASL	1	O00401
ATXN2L	2	Q8WWM7
CDCA5	2	Q96FF9
CDK1	2	P06493
CEP131	2	Q9UPN4
G3BP2	2	Q9UN86
KIF4A	2	O95239
KPNA2	2	P52292
MATR3	2	P43243
MCM2	2	P49736
MCM3	2	P25205
MKI67	2	P46013
NCAPD2	2	Q15021
NFATC2IP	2	Q8NCF5
PCNA	2	P12004
PDS5B	2	Q9NTI5
POLA2	2	Q14181
POLE3	2	Q9NRF9
RANBP1	2	P43487
RANBP2	2	P49792
RCC2	2	Q9P258
SP100	2	P23497
AATF	3	Q9NY61
CTPS1	3	P17812
CTPS2	3	Q9NRF8
EPRS	3	P07814
NOB1	3	Q9ULX3
NOC2L	3	Q9Y3T9
RIOK2	3	Q9BVS4
RPS6	3	P62753
SERBP1	3	Q8NC51
CCNH	4	P51946
CD3EAP	4	O15446
CDK12	4	Q9NYV4
CDK13	4	Q14004
CDK9	4	P50750
IWS1	4	Q96ST2
LARP7	4	Q4G0J3
MEPCE	4	Q7L2J0
PAF1	4	Q8N7H5
SUPT6H	4	Q7KZ85
TAF7	4	Q15545
DDX23	5	Q9BUQ8
EFTUD2	5	Q15029
FIP1L1	5	Q6UN15
HNRNPA1	5	P09651
PABPN1	5	Q86U42
PCBP1	5	Q15365
SART1	5	O43290
SF3B2	5	Q13435
SRSF3	5	P84103
THRAP3	5	Q9Y2W1
TRA2A	5	Q13595
TRA2B	5	P62995
HECTD1	6	Q9ULT8
HUWE1	6	Q7Z6Z7
KIAA1109	6	Q2LD37
NUCKS1	6	Q9H1E3
EHMT1	7	Q9H9B1
FAM21A	7	Q641Q2
FAM21C	7	Q9Y4E1
WIZ	7	O95785
EXOSC9	8	Q06265
SEC16A	8	O15027
SETD2	8	Q9BYW2
SETX	8	Q7Z333
BAZ2A	9	Q9UIF9
GNL1	9	P36915
NOL12	9	Q9UGY1
RRP8	9	O43159
SIRT2	9	Q8IXJ6
BABAM1	10	Q9NWV8
FAM175B	10	Q15018
TP53BP1	10	Q12888
TJP1	11	Q07157
TJP2	11	Q9UDY2
WWTR1	11	Q9GZV5
DBNL	12	Q9UJU6
DLG3	12	Q92796
LPP	12	Q93052
MAP1A	12	P78559
SCRIB	12	Q14160
SHANK1	12	Q9Y566
ATRX	13	P46100
PHIP	13	Q8WWQ0
RSF1	13	Q96T23
SCAF11	13	Q99590
TPR	13	P12270
ARFGAP3	14	Q9NP61
COPB2	14	P35606
KANK2	14	Q63ZY3
KIF1C	14	O43896
KIF21A	14	Q7Z4S6
SPTBN2	14	O15020
EEF1G	15	P26641
SLMAP	15	Q14BN4
STRIP1	15	Q5VSL9
AHNAK	16	Q09666
ANXA2	16	P07355
FTL	16
