# Supplementary material for: Evolutionary Divergence of Phosphorylation to Regulate Interactive Protein Networks in Lower and Higher Species
Source: Int J Mol Sci. 2022 Nov 20;23(22):14429. doi: 10.3390/ijms232214429 (PMC9697241; doi:10.3390/ijms232214429)
Supplement: Supplementary file 1 [file ijms-23-14429-s001.zip › Table_S11.xlsx]

## Sheet: list of modules
module_nb	genes	s score	pvalue
1	ABI1 ABLIM1 ABLIM3 ACLY AGFG1 AKT1S1 ARAF ARID4A ATF2 ATF7 ATF7IP BAD BAG3 BRAF CALD1 CBX3 CDKL5 CLTA CWC22 DDX20 DOK1 DPF2 EGFR EIF4B ELMSAN1 EPHA2 EPN1 EPS15 EPS15L1 EPS8 ERF ETV3 GAPVD1 GORASP2 HDAC2 HEATR6 HN1 HSPB1 IRS1 IRS2 IWS1 JUNB KDM1A KDM5C LEO1 LMNA MAPK1 MAPK10 MAPK14 MAPK3 MAPK7 MAPK8 MCM3AP MECP2 MED1 MED13L MED24 MEF2D MPRIP MTOR MYLK NCBP1 NCK1 NCOR2 NFATC3 NUP153 NUP214 NUP50 PA…	23.6375	0
2	AHCTF1 ATR BABAM1 BUB1 BUB1B CDC26 CDC27 CDCA3 CENPF CEP55 CLASP1 DBF4 DSN1 DTL DYNC1LI1 FAM64A HECTD1 HELLS HERC2 KIF15 LMO7 LRRC41 MAPRE1 MCM3 MDC1 NASP NCAPD2 NCAPH PCNA PDS5B RACGAP1 RRM2 SEC22B SKP1 TCOF1 TOP2A TOP2B TRAF7 TRIM33 UBE2J1 UBR4 UBR5 UFL1	12.9748	0
3	ACIN1 SRPK2 SRRM2	8.15329	0
4	FAM21A FAM21C PRB1 PRB2 TEX2	7.83748	0
5	BCL9L KMT2D PRRC2B SETD1A	6.32014	0
6	PARVA UBE4B UBXN7 ZRANB2 ZYX	6.16631	0
7	DDX10 DDX54 FTSJ3 KRI1 MAK16 MYBBP1A NFIA NIFK RSL1D1 TWISTNB UTP14A	6.16072	0
8	CASP2 DENND1A DENND1B EIF4G1 EIF4G2 MADD	5.04247	0
9	ADRM1 KIAA0368 SGTA	4.3082	0
10	CDYL MIER1 WIZ	3.86717	0
11	CTNND1 PALLD TJP1 TJP2 YBX3	3.33288	0
12	PFKFB2 PRKAA1 PRKAB1	3.26395	0
13	CD2AP DPYSL3 INF2	3.26395	0
14	ADAM17 RHBDD1 RHBDF2	3.26395	0
15	ALG3 EIF4ENIF1 LSM14A	2.82293	2.22045e-16
16	PPP1R7 SH2D4A UCK2	2.82293	2.22045e-16
17	MKL1 MKL2 RBM15	2.21971	2.44249e-15
18	KANK2 KIF21A KLC1	2.21971	2.44249e-15

## Sheet: genes to modules
gene	#module	query
ABI1	1	Q8IZP0
ABLIM1	1	O14639
ABLIM3	1	O94929
ACLY	1	P53396
AGFG1	1	P52594
AKT1S1	1	Q96B36
ARAF	1	P10398
ARID4A	1	P29374
ATF2	1	P15336
ATF7	1	P17544
ATF7IP	1	Q6VMQ6
BAD	1	Q92934
BAG3	1	O95817
BRAF	1	P15056
CALD1	1	Q05682
CBX3	1	Q13185
CDKL5	1	O76039
CLTA	1	P09496
CWC22	1	Q9HCG8
DDX20	1	Q9UHI6
DOK1	1	Q99704
DPF2	1	Q92785
EGFR	1	P00533
EIF4B	1	P23588
ELMSAN1	1	Q6PJG2
EPHA2	1	P29317
EPN1	1	Q9Y6I3
EPS15	1	P42566
EPS15L1	1	Q9UBC2
EPS8	1	Q12929
ERF	1	P50548
ETV3	1	P41162
GAPVD1	1	Q14C86
GORASP2	1	Q9H8Y8
HDAC2	1	Q92769
HEATR6	1	Q6AI08
HN1	1	Q9UK76
HSPB1	1	P04792
IRS1	1	P35568
IRS2	1	Q9Y4H2
IWS1	1	Q96ST2
JUNB	1	P17275
KDM1A	1	O60341
KDM5C	1	P41229
LEO1	1	Q8WVC0
LMNA	1	P02545
MAPK1	1	P28482
MAPK10	1	P53779
MAPK14	1	Q16539
MAPK3	1	P27361
MAPK7	1	Q13164
MAPK8	1	P45983
MCM3AP	1	O60318
MECP2	1	P51608
MED1	1	Q15648
MED13L	1	Q71F56
MED24	1	O75448
MEF2D	1	Q14814
MPRIP	1	Q6WCQ1
MTOR	1	P42345
MYLK	1	Q15746
NCBP1	1	Q09161
NCK1	1	P16333
NCOR2	1	Q9Y618
NFATC3	1	Q12968
NUP153	1	P49790
NUP214	1	P35658
NUP50	1	Q9UKX7
PARP1	1	P09874
PEBP1	1	P30086
PHAX	1	Q9H814
PLCB3	1	Q01970
PML	1	P29590
PRCC	1	Q92733
PRKAR2A	1	P13861
PTPN12	1	Q05209
PXN	1	P49023
RBM8A	1	Q9Y5S9
RPRD2	1	Q5VT52
RPS6	1	P62753
RPS6KA1	1	Q15418
RPS6KA3	1	P51812
RPS6KA4	1	O75676
RPS6KA5	1	O75582
RPS6KB1	1	P23443
RXRA	1	P19793
SART1	1	O43290
SF3A1	1	Q15459
SH3KBP1	1	Q96B97
SHC1	1	P29353
SMARCC1	1	Q92922
SMN2	1	Q16637
SNIP1	1	Q8TAD8
SORBS3	1	O60504
SOS1	1	Q07889
SPAG9	1	O60271
SRRM1	1	Q8IYB3
SRSF11	1	Q05519
SRSF2	1	Q01130
SRSF4	1	Q08170
SRSF6	1	Q13247
STAT5B	1	P51692
STMN1	1	P16949
SUFU	1	Q9UMX1
SYNPO2	1	Q9UMS6
SYNRG	1	Q9UMZ2
TAB2	1	Q9NYJ8
TCF12	1	Q99081
TNKS1BP1	1	Q9C0C2
TPR	1	P12270
TRA2B	1	P62995
TRIO	1	O75962
TTF1	1	Q15361
USP6NL	1	Q92738
WBP11	1	Q9Y2W2
WDR62	1	O43379
YBX1	1	P67809
ZC3H11A	1	O75152
AHCTF1	2	Q8WYP5
ATR	2	Q13535
BABAM1	2	Q9NWV8
BUB1	2	O43683
BUB1B	2	O60566
CDC26	2	Q8NHZ8
CDC27	2	P30260
CDCA3	2	Q99618
CENPF	2	P49454
CEP55	2	Q53EZ4
CLASP1	2	Q7Z460
DBF4	2	Q9UBU7
DSN1	2	Q9H410
DTL	2	Q9NZJ0
DYNC1LI1	2	Q9Y6G9
FAM64A	2	Q9BSJ6
HECTD1	2	Q9ULT8
HELLS	2	Q9NRZ9
HERC2	2	O95714
KIF15	2	Q9NS87
LMO7	2	Q8WWI1
LRRC41	2	Q15345
MAPRE1	2	Q15691
MCM3	2	P25205
MDC1	2	Q14676
NASP	2	P49321
NCAPD2	2	Q15021
NCAPH	2	Q15003
PCNA	2	P12004
PDS5B	2	Q9NTI5
RACGAP1	2	Q9H0H5
RRM2	2	P31350
SEC22B	2	O75396
SKP1	2	P63208
TCOF1	2	Q13428
TOP2A	2	P11388
TOP2B	2	Q02880
TRAF7	2	Q6Q0C0
TRIM33	2	Q9UPN9
UBE2J1	2	Q9Y385
UBR4	2	Q5T4S7
UBR5	2	O95071
UFL1	2	O94874
ACIN1	3	Q9UKV3
SRPK2	3	P78362
SRRM2	3	Q9UQ35
FAM21A	4	Q641Q2
FAM21C	4	Q9Y4E1
PRB1	4	P04280
PRB2	4	P02812
TEX2	4	Q8IWB9
BCL9L	5	Q86UU0
KMT2D	5	O14686
PRRC2B	5	Q5JSZ5
SETD1A	5	O15047
PARVA	6	Q9NVD7
UBE4B	6	O95155
UBXN7	6	O94888
ZRANB2	6	O95218
ZYX	6	Q15942
DDX10	7	Q13206
DDX54	7	Q8TDD1
FTSJ3	7	Q8IY81
KRI1	7	Q8N9T8
MAK16	7	Q9BXY0
MYBBP1A	7	Q9BQG0
NFIA	7	Q12857
NIFK	7	Q9BYG3
RSL1D1	7	O76021
TWISTNB	7	Q3B726
UTP14A	7	Q9BVJ6
CASP2	8	P42575
DENND1A	8	Q8TEH3
DENND1B	8	Q6P3S1
EIF4G1	8	Q04637
EIF4G2	8	P78344
MADD	8	Q8WXG6
ADRM1	9	Q16186
KIAA0368	9	Q5VYK3
SGTA	9	O43765
CDYL	10	Q9Y232
MIER1	10	Q8N108
WIZ	10	O95785
CTNND1	11	O60716
PALLD	11	Q8WX93
TJP1	11	Q07157
TJP2	11	Q9UDY2
YBX3	11	P16989
PFKFB2	12	O60825
PRKAA1	12	Q13131
PRKAB1	12	Q9Y478
CD2AP	13	Q9Y5K6
DPYSL3	13	Q14195
INF2	13	Q27J81
ADAM17	14	P78536
RHBDD1	14	Q8TEB9
RHBDF2	14	Q6PJF5
ALG3	15	Q92685
EIF4ENIF1	15	Q9NRA8
LSM14A	15	Q8ND56
PPP1R7	16	Q15435
SH2D4A	16	Q9H788
UCK2	16	Q9BZX2
MKL1	17	Q969V6
MKL2	17	Q9ULH7
RBM15	17	Q96T37
KANK2	18	Q63ZY3
KIF21A	18	Q7Z4S6
KLC1	18	Q07866
