# Supplementary material for: Evolutionary Divergence of Phosphorylation to Regulate Interactive Protein Networks in Lower and Higher Species
Source: Int J Mol Sci. 2022 Nov 20;23(22):14429. doi: 10.3390/ijms232214429 (PMC9697241; doi:10.3390/ijms232214429)
Supplement: Supplementary file 1 [file ijms-23-14429-s001.zip › Table_S12.xlsx]

## Sheet: list of modules
module_nb	genes	s score	pvalue
1	AJUBA BUD13 CEP131 CRK EEF2 EFTUD2 EGFR EIF4EBP1 EIF4G1 FLNA FXR1 GORASP2 HSP90AA1 HSP90AB1 HSPB1 IRS2 JUND KHDRBS1 LMNA MAPK1 MAPK3 MATR3 OPTN PABPN1 PCM1 PEA15 PTBP1 PTGES3 RAF1 ROCK2 RPS6 SART1 SHC1 SRRM1 SRSF11 TGFB1I1 WBP11	13.8827	0
2	CDCA5 HUWE1 LMO7 NUP153 PML RANGAP1	5.84038	0
3	ATAD2 KAT7 MCM2 POLE3 RIF1 TERF1 TP53BP1 UBR5	3.99417	0
4	AKT1S1 RB1CC1 SQSTM1	3.42614	0

## Sheet: genes to modules
gene	#module	query
AJUBA	1	Q96IF1
BUD13	1	Q9BRD0
CEP131	1	Q9UPN4
CRK	1	P46108
EEF2	1	P13639
EFTUD2	1	Q15029
EGFR	1	P00533
EIF4EBP1	1	Q13541
EIF4G1	1	Q04637
FLNA	1	P21333
FXR1	1	P51114
GORASP2	1	Q9H8Y8
HSP90AA1	1	P07900
HSP90AB1	1	P08238
HSPB1	1	P04792
IRS2	1	Q9Y4H2
JUND	1	P17535
KHDRBS1	1	Q07666
LMNA	1	P02545
MAPK1	1	P28482
MAPK3	1	P27361
MATR3	1	P43243
OPTN	1	Q96CV9
PABPN1	1	Q86U42
PCM1	1	Q15154
PEA15	1	Q15121
PTBP1	1	P26599
PTGES3	1	Q15185
RAF1	1	P04049
ROCK2	1	O75116
RPS6	1	P62753
SART1	1	O43290
SHC1	1	P29353
SRRM1	1	Q8IYB3
SRSF11	1	Q05519
TGFB1I1	1	O43294
WBP11	1	Q9Y2W2
CDCA5	2	Q96FF9
HUWE1	2	Q7Z6Z7
LMO7	2	Q8WWI1
NUP153	2	P49790
PML	2	P29590
RANGAP1	2	P46060
ATAD2	3	Q6PL18
KAT7	3	O95251
MCM2	3	P49736
POLE3	3	Q9NRF9
RIF1	3	Q5UIP0
TERF1	3	P54274
TP53BP1	3	Q12888
UBR5	3	O95071
AKT1S1	4	Q96B36
RB1CC1	4	Q8TDY2
SQSTM1	4	Q13501
