# Supplementary material for: Evolutionary Divergence of Phosphorylation to Regulate Interactive Protein Networks in Lower and Higher Species
Source: Int J Mol Sci. 2022 Nov 20;23(22):14429. doi: 10.3390/ijms232214429 (PMC9697241; doi:10.3390/ijms232214429)
Supplement: Supplementary file 1 [file ijms-23-14429-s001.zip › Table_S13.xlsx]

## Sheet: list of modules
module_nb	genes	s score	pvalue
1	ARHGAP35 BCAR1 CBL CTNND1 EGFR EPHA2 EPN1 GAB1 INPPL1 IRS2 ITSN2 MAPK1 PTRF SHC1 STAM STAM2 TFRC TYK2 WASL	6.95986	0
2	CDK1 CDK2 CDK3	4.02935	0

## Sheet: genes to modules
gene	#module	query
ARHGAP35	1	Q9NRY4
BCAR1	1	P56945
CBL	1	P22681
CTNND1	1	O60716
EGFR	1	P00533
EPHA2	1	P29317
EPN1	1	Q9Y6I3
GAB1	1	Q13480
INPPL1	1	O15357
IRS2	1	Q9Y4H2
ITSN2	1	Q9NZM3
MAPK1	1	P28482
PTRF	1	Q6NZI2
SHC1	1	P29353
STAM	1	Q92783
STAM2	1	O75886
TFRC	1	P02786
TYK2	1	P29597
WASL	1	O00401
CDK1	2	P06493
CDK2	2	P24941
CDK3	2	Q00526
