# Supplementary material for: Evolutionary Divergence of Phosphorylation to Regulate Interactive Protein Networks in Lower and Higher Species
Source: Int J Mol Sci. 2022 Nov 20;23(22):14429. doi: 10.3390/ijms232214429 (PMC9697241; doi:10.3390/ijms232214429)
Supplement: Supplementary file 1 [file ijms-23-14429-s001.zip › Table_S14.xlsx]

## Sheet: EGF_1mn
Term	Gene_set	Adjusted P-value
negative regulation of ERBB signaling pathway (GO:1901185)	GO_Biological_Process_2021	1.06101e-05
negative regulation of epidermal growth factor receptor signaling pathway (GO:0042059)	GO_Biological_Process_2021	1.06101e-05
regulation of epidermal growth factor receptor signaling pathway (GO:0042058)	GO_Biological_Process_2021	3.94634e-05
negative regulation of protein metabolic process (GO:0051248)	GO_Biological_Process_2021	0.00122764
ERBB signaling pathway (GO:0038127)	GO_Biological_Process_2021	0.00201866
axonogenesis (GO:0007409)	GO_Biological_Process_2021	0.00280749
membrane organization (GO:0061024)	GO_Biological_Process_2021	0.00280749
positive regulation of intracellular signal transduction (GO:1902533)	GO_Biological_Process_2021	0.00392072
MAPK cascade (GO:0000165)	GO_Biological_Process_2021	0.00522419
positive regulation of cyclin-dependent protein kinase activity (GO:1904031)	GO_Biological_Process_2021	0.00572355
cellular response to cadmium ion (GO:0071276)	GO_Biological_Process_2021	0.00869679
positive regulation of transferase activity (GO:0051347)	GO_Biological_Process_2021	0.00869679
protein localization to cell surface (GO:0034394)	GO_Biological_Process_2021	0.00869679
response to cadmium ion (GO:0046686)	GO_Biological_Process_2021	0.00869679
transmembrane receptor protein tyrosine kinase signaling pathway (GO:0007169)	GO_Biological_Process_2021	0.00921661
ERBB2 signaling pathway (GO:0038128)	GO_Biological_Process_2021	0.00921661
regulation of MAPK cascade (GO:0043408)	GO_Biological_Process_2021	0.00921661
positive regulation of telomerase activity (GO:0051973)	GO_Biological_Process_2021	0.00932324
platelet aggregation (GO:0070527)	GO_Biological_Process_2021	0.00976863
protein stabilization (GO:0050821)	GO_Biological_Process_2021	0.00976863
negative regulation of protein catabolic process (GO:0042177)	GO_Biological_Process_2021	0.0116388
homotypic cell-cell adhesion (GO:0034109)	GO_Biological_Process_2021	0.0116388
axon guidance (GO:0007411)	GO_Biological_Process_2021	0.0116388
negative regulation of apoptotic process (GO:0043066)	GO_Biological_Process_2021	0.0116388
regulation of telomerase activity (GO:0051972)	GO_Biological_Process_2021	0.0116388
positive regulation of nucleocytoplasmic transport (GO:0046824)	GO_Biological_Process_2021	0.0116388
epidermal growth factor receptor signaling pathway (GO:0007173)	GO_Biological_Process_2021	0.0116388
negative regulation of catabolic process (GO:0009895)	GO_Biological_Process_2021	0.0116388
adherens junction organization (GO:0034332)	GO_Biological_Process_2021	0.0116388
regulation of stress-activated MAPK cascade (GO:0032872)	GO_Biological_Process_2021	0.0116388
positive regulation of response to DNA damage stimulus (GO:2001022)	GO_Biological_Process_2021	0.0141804
response to reactive oxygen species (GO:0000302)	GO_Biological_Process_2021	0.0157963
positive regulation of DNA biosynthetic process (GO:2000573)	GO_Biological_Process_2021	0.0163666
cellular response to reactive oxygen species (GO:0034614)	GO_Biological_Process_2021	0.016936
cell-cell junction assembly (GO:0007043)	GO_Biological_Process_2021	0.0180425
positive regulation of cellular process (GO:0048522)	GO_Biological_Process_2021	0.0197233
Fc-gamma receptor signaling pathway involved in phagocytosis (GO:0038096)	GO_Biological_Process_2021	0.0197233
Fc-gamma receptor signaling pathway (GO:0038094)	GO_Biological_Process_2021	0.0197431
Fc receptor mediated stimulatory signaling pathway (GO:0002431)	GO_Biological_Process_2021	0.0203078
regulation of cellular response to heat (GO:1900034)	GO_Biological_Process_2021	0.0225295
cellular protein localization (GO:0034613)	GO_Biological_Process_2021	0.0275554
positive regulation of peptidyl-serine phosphorylation (GO:0033138)	GO_Biological_Process_2021	0.0295854
regulation of apoptotic process (GO:0042981)	GO_Biological_Process_2021	0.0312981
regulation of peptidyl-serine phosphorylation (GO:0033135)	GO_Biological_Process_2021	0.0312981
cell junction assembly (GO:0034329)	GO_Biological_Process_2021	0.0321472
regulation of protein catabolic process (GO:0042176)	GO_Biological_Process_2021	0.0321472
positive regulation of protein phosphorylation (GO:0001934)	GO_Biological_Process_2021	0.0321472
regulation of phosphatidylinositol 3-kinase signaling (GO:0014066)	GO_Biological_Process_2021	0.0321472
negative regulation of programmed cell death (GO:0043069)	GO_Biological_Process_2021	0.0321472
Fc-epsilon receptor signaling pathway (GO:0038095)	GO_Biological_Process_2021	0.0321472
Fc receptor signaling pathway (GO:0038093)	GO_Biological_Process_2021	0.0321472
caveolin-mediated endocytosis (GO:0072584)	GO_Biological_Process_2021	0.0321472
positive regulation of macrophage proliferation (GO:0120041)	GO_Biological_Process_2021	0.0321472
positive regulation of nucleobase-containing compound transport (GO:0032241)	GO_Biological_Process_2021	0.0321472
regulation of guanyl-nucleotide exchange factor activity (GO:1905097)	GO_Biological_Process_2021	0.0321472
negative regulation of transcription by RNA polymerase I (GO:0016479)	GO_Biological_Process_2021	0.0321472
positive regulation of protein kinase C activity (GO:1900020)	GO_Biological_Process_2021	0.0321472
positive regulation of RNA export from nucleus (GO:0046833)	GO_Biological_Process_2021	0.0321472
regulation of protein kinase C activity (GO:1900019)	GO_Biological_Process_2021	0.0321472
regulation of cellular response to stress (GO:0080135)	GO_Biological_Process_2021	0.0330033
regulation of cell migration (GO:0030334)	GO_Biological_Process_2021	0.0339455
cellular response to oxidative stress (GO:0034599)	GO_Biological_Process_2021	0.0344714
platelet degranulation (GO:0002576)	GO_Biological_Process_2021	0.0344714
regulation of macrophage proliferation (GO:0120040)	GO_Biological_Process_2021	0.0344714
positive regulation of tau-protein kinase activity (GO:1902949)	GO_Biological_Process_2021	0.0344714
regulation of nitric oxide mediated signal transduction (GO:0010749)	GO_Biological_Process_2021	0.0344714
cellular response to metal ion (GO:0071248)	GO_Biological_Process_2021	0.0358546
regulation of cell motility (GO:2000145)	GO_Biological_Process_2021	0.0358546
negative regulation of cardiocyte differentiation (GO:1905208)	GO_Biological_Process_2021	0.0358546
receptor-mediated endocytosis of virus by host cell (GO:0019065)	GO_Biological_Process_2021	0.0358546
regulation of transforming growth factor beta activation (GO:1901388)	GO_Biological_Process_2021	0.0358546
regulation of atrial cardiac muscle cell membrane repolarization (GO:0060372)	GO_Biological_Process_2021	0.0358546
positive regulation of integrin-mediated signaling pathway (GO:2001046)	GO_Biological_Process_2021	0.0358546
modulation by symbiont of host apoptotic process (GO:0052150)	GO_Biological_Process_2021	0.0358546
enzyme linked receptor protein signaling pathway (GO:0007167)	GO_Biological_Process_2021	0.0368095
negative regulation of nucleic acid-templated transcription (GO:1903507)	GO_Biological_Process_2021	0.0369642
negative regulation of glucose import (GO:0046325)	GO_Biological_Process_2021	0.0369642
negative regulation of nitrogen compound metabolic process (GO:0051172)	GO_Biological_Process_2021	0.0369642
cell-cell adhesion mediated by cadherin (GO:0044331)	GO_Biological_Process_2021	0.0369642
negative regulation by symbiont of host apoptotic process (GO:0033668)	GO_Biological_Process_2021	0.0369642
negative regulation by symbiont of host programmed cell death (GO:0052041)	GO_Biological_Process_2021	0.0369642
entry of bacterium into host cell (GO:0035635)	GO_Biological_Process_2021	0.0369642
negative regulation of transcription, DNA-templated (GO:0045892)	GO_Biological_Process_2021	0.038711
neutrophil degranulation (GO:0043312)	GO_Biological_Process_2021	0.038711
neutrophil activation involved in immune response (GO:0002283)	GO_Biological_Process_2021	0.038711
neutrophil mediated immunity (GO:0002446)	GO_Biological_Process_2021	0.038711
regulation of DNA-templated transcription in response to stress (GO:0043620)	GO_Biological_Process_2021	0.038711
regulation of endothelial cell development (GO:1901550)	GO_Biological_Process_2021	0.038711
mitotic spindle organization (GO:0007052)	GO_Biological_Process_2021	0.038711
cellular response to growth factor stimulus (GO:0071363)	GO_Biological_Process_2021	0.0387523
positive regulation of protein kinase B signaling (GO:0051897)	GO_Biological_Process_2021	0.0394355
adherens junction assembly (GO:0034333)	GO_Biological_Process_2021	0.0394355
regulation of tau-protein kinase activity (GO:1902947)	GO_Biological_Process_2021	0.0394355
response to dopamine (GO:1903350)	GO_Biological_Process_2021	0.0394355
cellular response to dopamine (GO:1903351)	GO_Biological_Process_2021	0.0394355
negative regulation of transforming growth factor beta production (GO:0071635)	GO_Biological_Process_2021	0.0394355
cellular protein-containing complex assembly (GO:0034622)	GO_Biological_Process_2021	0.0400262
positive regulation of ERK1 and ERK2 cascade (GO:0070374)	GO_Biological_Process_2021	0.0400262
regulation of stress-activated protein kinase signaling cascade (GO:0070302)	GO_Biological_Process_2021	0.0400262
hepatocyte growth factor receptor signaling pathway (GO:0048012)	GO_Biological_Process_2021	0.0400262
regulation of cytoplasmic transport (GO:1903649)	GO_Biological_Process_2021	0.0400262
interleukin-2-mediated signaling pathway (GO:0038110)	GO_Biological_Process_2021	0.0400262
cellular response to interleukin-2 (GO:0071352)	GO_Biological_Process_2021	0.0400262
positive regulation of production of miRNAs involved in gene silencing by miRNA (GO:1903800)	GO_Biological_Process_2021	0.0400262
positive regulation of cellular biosynthetic process (GO:0031328)	GO_Biological_Process_2021	0.0401712
regulated exocytosis (GO:0045055)	GO_Biological_Process_2021	0.0401712
epithelial cell-cell adhesion (GO:0090136)	GO_Biological_Process_2021	0.0401712
actin crosslink formation (GO:0051764)	GO_Biological_Process_2021	0.0401712
regulation of RNA export from nucleus (GO:0046831)	GO_Biological_Process_2021	0.0401712
negative regulation of glucose transmembrane transport (GO:0010829)	GO_Biological_Process_2021	0.0401712
negative regulation of microtubule polymerization (GO:0031115)	GO_Biological_Process_2021	0.0401712
positive regulation of leukocyte proliferation (GO:0070665)	GO_Biological_Process_2021	0.0401712
regulation of nucleobase-containing compound metabolic process (GO:0019219)	GO_Biological_Process_2021	0.0401712
negative regulation of cellular macromolecule biosynthetic process (GO:2000113)	GO_Biological_Process_2021	0.0406253
interleukin-15-mediated signaling pathway (GO:0035723)	GO_Biological_Process_2021	0.0406253
cellular response to interleukin-15 (GO:0071350)	GO_Biological_Process_2021	0.0406253
central nervous system neuron axonogenesis (GO:0021955)	GO_Biological_Process_2021	0.0406253
positive regulation of protein localization to cell surface (GO:2000010)	GO_Biological_Process_2021	0.0406253
cytoplasmic sequestering of protein (GO:0051220)	GO_Biological_Process_2021	0.0406253
regulation of nucleocytoplasmic transport (GO:0046822)	GO_Biological_Process_2021	0.0406253
entry into host (GO:0044409)	GO_Biological_Process_2021	0.0406253
regulation of response to interferon-gamma (GO:0060330)	GO_Biological_Process_2021	0.0423334
response to UV-A (GO:0070141)	GO_Biological_Process_2021	0.0423334
positive regulation of macrophage chemotaxis (GO:0010759)	GO_Biological_Process_2021	0.0423334
regulation of integrin-mediated signaling pathway (GO:2001044)	GO_Biological_Process_2021	0.0423334
central nervous system neuron development (GO:0021954)	GO_Biological_Process_2021	0.0442764
clathrin coat assembly (GO:0048268)	GO_Biological_Process_2021	0.0442764
peptidyl-tyrosine autophosphorylation (GO:0038083)	GO_Biological_Process_2021	0.0442764
regulation of protein kinase B signaling (GO:0051896)	GO_Biological_Process_2021	0.0453565
epiboly involved in wound healing (GO:0090505)	GO_Biological_Process_2021	0.0454346
Golgi to endosome transport (GO:0006895)	GO_Biological_Process_2021	0.0454346
regulation of ERBB signaling pathway (GO:1901184)	GO_Biological_Process_2021	0.0454346
mRNA cis splicing, via spliceosome (GO:0045292)	GO_Biological_Process_2021	0.0454346
positive regulation of cyclin-dependent protein serine/threonine kinase activity (GO:0045737)	GO_Biological_Process_2021	0.0465066
positive regulation of DNA replication (GO:0045740)	GO_Biological_Process_2021	0.0465066
regulation of establishment of endothelial barrier (GO:1903140)	GO_Biological_Process_2021	0.0465066
regulation of Golgi organization (GO:1903358)	GO_Biological_Process_2021	0.0465066
positive regulation of telomere capping (GO:1904355)	GO_Biological_Process_2021	0.0465066
regulation of transcription by RNA polymerase I (GO:0006356)	GO_Biological_Process_2021	0.0471717
regulation of early endosome to late endosome transport (GO:2000641)	GO_Biological_Process_2021	0.0471717
negative regulation of Rho protein signal transduction (GO:0035024)	GO_Biological_Process_2021	0.0471717
positive regulation of phosphoprotein phosphatase activity (GO:0032516)	GO_Biological_Process_2021	0.0471717
microtubule depolymerization (GO:0007019)	GO_Biological_Process_2021	0.0471717
regulation of production of miRNAs involved in gene silencing by miRNA (GO:1903798)	GO_Biological_Process_2021	0.0471717
positive regulation of transcription, DNA-templated (GO:0045893)	GO_Biological_Process_2021	0.0480823
establishment of skin barrier (GO:0061436)	GO_Biological_Process_2021	0.0484272
regulation of water loss via skin (GO:0033561)	GO_Biological_Process_2021	0.0484272
positive regulation of macrophage migration (GO:1905523)	GO_Biological_Process_2021	0.0484272
cardiac ventricle development (GO:0003231)	GO_Biological_Process_2021	0.0499433
regulation of granulocyte chemotaxis (GO:0071622)	GO_Biological_Process_2021	0.0499433
regulation of protein modification by small protein conjugation or removal (GO:1903320)	GO_Biological_Process_2021	0.0499433
regulation of ERK1 and ERK2 cascade (GO:0070372)	GO_Biological_Process_2021	0.0501394
purinergic nucleotide receptor signaling pathway (GO:0035590)	GO_Biological_Process_2021	0.0507394
regulation of cell-substrate junction assembly (GO:0090109)	GO_Biological_Process_2021	0.0507394
cellular response to estradiol stimulus (GO:0071392)	GO_Biological_Process_2021	0.0507394
positive regulation of phosphatase activity (GO:0010922)	GO_Biological_Process_2021	0.0507394
positive regulation of DNA-templated transcription, initiation (GO:2000144)	GO_Biological_Process_2021	0.0514843
regulation of cardiac muscle cell membrane repolarization (GO:0099623)	GO_Biological_Process_2021	0.0514843
chaperone-mediated protein complex assembly (GO:0051131)	GO_Biological_Process_2021	0.0514843
regulation of macrophage chemotaxis (GO:0010758)	GO_Biological_Process_2021	0.0514843
positive regulation of translational initiation (GO:0045948)	GO_Biological_Process_2021	0.0514843
RNA splicing, via transesterification reactions with bulged adenosine as nucleophile (GO:0000377)	GO_Biological_Process_2021	0.0515612
regulation of canonical Wnt signaling pathway (GO:0060828)	GO_Biological_Process_2021	0.0515612
ERK1 and ERK2 cascade (GO:0070371)	GO_Biological_Process_2021	0.0515612
regulation of telomere capping (GO:1904353)	GO_Biological_Process_2021	0.0515612
negative regulation of G protein-coupled receptor signaling pathway (GO:0045744)	GO_Biological_Process_2021	0.0515612
regulation of interferon-gamma-mediated signaling pathway (GO:0060334)	GO_Biological_Process_2021	0.0515612
regulation of mononuclear cell migration (GO:0071675)	GO_Biological_Process_2021	0.0515612
positive regulation of cellular response to transforming growth factor beta stimulus (GO:1903846)	GO_Biological_Process_2021	0.0516303
axon extension (GO:0048675)	GO_Biological_Process_2021	0.0516303
cellular response to catecholamine stimulus (GO:0071870)	GO_Biological_Process_2021	0.0516303
negative regulation of stress fiber assembly (GO:0051497)	GO_Biological_Process_2021	0.0516303
positive regulation of transforming growth factor beta receptor signaling pathway (GO:0030511)	GO_Biological_Process_2021	0.0516303
regulation of monooxygenase activity (GO:0032768)	GO_Biological_Process_2021	0.0516303
wound healing, spreading of cells (GO:0044319)	GO_Biological_Process_2021	0.0516303
positive regulation of peptidyl-threonine phosphorylation (GO:0010800)	GO_Biological_Process_2021	0.0534546
positive regulation of G1/S transition of mitotic cell cycle (GO:1900087)	GO_Biological_Process_2021	0.0536958
negative regulation of proteolysis involved in cellular protein catabolic process (GO:1903051)	GO_Biological_Process_2021	0.0536958
lamellipodium assembly (GO:0030032)	GO_Biological_Process_2021	0.0536958
positive regulation of MAPK cascade (GO:0043410)	GO_Biological_Process_2021	0.0536958
mRNA splicing, via spliceosome (GO:0000398)	GO_Biological_Process_2021	0.0536958
positive regulation of gene silencing by miRNA (GO:2000637)	GO_Biological_Process_2021	0.0536958
negative regulation of protein polymerization (GO:0032272)	GO_Biological_Process_2021	0.0536958
regulation of epidermal growth factor-activated receptor activity (GO:0007176)	GO_Biological_Process_2021	0.0536958
positive regulation of nitric oxide biosynthetic process (GO:0045429)	GO_Biological_Process_2021	0.0536958
stress-activated protein kinase signaling cascade (GO:0031098)	GO_Biological_Process_2021	0.0536958
microtubule polymerization or depolymerization (GO:0031109)	GO_Biological_Process_2021	0.0536958
negative regulation of actin filament bundle assembly (GO:0032232)	GO_Biological_Process_2021	0.0536958
plasma membrane bounded cell projection assembly (GO:0120031)	GO_Biological_Process_2021	0.0536958
receptor clustering (GO:0043113)	GO_Biological_Process_2021	0.0536958
regulation of B cell activation (GO:0050864)	GO_Biological_Process_2021	0.0536958
cellular response to epidermal growth factor stimulus (GO:0071364)	GO_Biological_Process_2021	0.0536958
positive regulation of nitric oxide metabolic process (GO:1904407)	GO_Biological_Process_2021	0.0536958
positive regulation of protein import into nucleus (GO:0042307)	GO_Biological_Process_2021	0.0536958
regulation of microtubule polymerization or depolymerization (GO:0031110)	GO_Biological_Process_2021	0.0536958
protein depolymerization (GO:0051261)	GO_Biological_Process_2021	0.0536958
lamellipodium organization (GO:0097581)	GO_Biological_Process_2021	0.0544305
telomere maintenance via telomerase (GO:0007004)	GO_Biological_Process_2021	0.0544305
regulation of type I interferon-mediated signaling pathway (GO:0060338)	GO_Biological_Process_2021	0.0544305
negative regulation of Notch signaling pathway (GO:0045746)	GO_Biological_Process_2021	0.0544305
RNA-dependent DNA biosynthetic process (GO:0006278)	GO_Biological_Process_2021	0.0544305
positive regulation of phosphate metabolic process (GO:0045937)	GO_Biological_Process_2021	0.0544305
positive regulation of protein import (GO:1904591)	GO_Biological_Process_2021	0.0544305
maintenance of blood-brain barrier (GO:0035633)	GO_Biological_Process_2021	0.0544305
positive regulation of small GTPase mediated signal transduction (GO:0051057)	GO_Biological_Process_2021	0.0544305
morphogenesis of an epithelium (GO:0002009)	GO_Biological_Process_2021	0.0544305
multivesicular body assembly (GO:0036258)	GO_Biological_Process_2021	0.0544305
negative regulation of proteasomal ubiquitin-dependent protein catabolic process (GO:0032435)	GO_Biological_Process_2021	0.0556844
multivesicular body organization (GO:0036257)	GO_Biological_Process_2021	0.0556844
mRNA processing (GO:0006397)	GO_Biological_Process_2021	0.0559629
activation of phospholipase C activity (GO:0007202)	GO_Biological_Process_2021	0.0563788
negative regulation of microtubule polymerization or depolymerization (GO:0031111)	GO_Biological_Process_2021	0.0563788
positive regulation of telomere maintenance (GO:0032206)	GO_Biological_Process_2021	0.0563788
neuron projection extension (GO:1990138)	GO_Biological_Process_2021	0.0573102
positive regulation of telomere maintenance via telomerase (GO:0032212)	GO_Biological_Process_2021	0.0573102
regulation of protein localization to cell surface (GO:2000008)	GO_Biological_Process_2021	0.0573102
negative regulation of extrinsic apoptotic signaling pathway via death domain receptors (GO:1902042)	GO_Biological_Process_2021	0.0582148
positive regulation of protein dephosphorylation (GO:0035307)	GO_Biological_Process_2021	0.0582148
protein insertion into membrane (GO:0051205)	GO_Biological_Process_2021	0.0582148
positive regulation of cell cycle G1/S phase transition (GO:1902808)	GO_Biological_Process_2021	0.0586445
positive regulation of lymphocyte activation (GO:0051251)	GO_Biological_Process_2021	0.0586445
negative regulation of Ras protein signal transduction (GO:0046580)	GO_Biological_Process_2021	0.0586445
semaphorin-plexin signaling pathway (GO:0071526)	GO_Biological_Process_2021	0.0586445
cellular response to oxygen-containing compound (GO:1901701)	GO_Biological_Process_2021	0.0586445
cellular response to heat (GO:0034605)	GO_Biological_Process_2021	0.0586445
telomere maintenance via telomere lengthening (GO:0010833)	GO_Biological_Process_2021	0.0586445
positive regulation of substrate adhesion-dependent cell spreading (GO:1900026)	GO_Biological_Process_2021	0.0586445
positive regulation of telomere maintenance via telomere lengthening (GO:1904358)	GO_Biological_Process_2021	0.0586445
regulation of mRNA processing (GO:0050684)	GO_Biological_Process_2021	0.0586445
regulation of protein import into nucleus (GO:0042306)	GO_Biological_Process_2021	0.0586445
regulation of glucose import (GO:0046324)	GO_Biological_Process_2021	0.0597301
regulation of microtubule cytoskeleton organization (GO:0070507)	GO_Biological_Process_2021	0.0597301
response to estradiol (GO:0032355)	GO_Biological_Process_2021	0.0597741
negative regulation of proteasomal protein catabolic process (GO:1901799)	GO_Biological_Process_2021	0.0597741
positive regulation of potassium ion transport (GO:0043268)	GO_Biological_Process_2021	0.0597741
negative regulation of ubiquitin-dependent protein catabolic process (GO:2000059)	GO_Biological_Process_2021	0.0597741
ventricular septum development (GO:0003281)	GO_Biological_Process_2021	0.0597741
regulation of phosphoprotein phosphatase activity (GO:0043666)	GO_Biological_Process_2021	0.0597741
regulation of protein tyrosine kinase activity (GO:0061097)	GO_Biological_Process_2021	0.0605593
regulation of nitric-oxide synthase activity (GO:0050999)	GO_Biological_Process_2021	0.0605593
regulation of peptidyl-threonine phosphorylation (GO:0010799)	GO_Biological_Process_2021	0.0605593
positive regulation of intrinsic apoptotic signaling pathway (GO:2001244)	GO_Biological_Process_2021	0.061324
regulation of microtubule polymerization (GO:0031113)	GO_Biological_Process_2021	0.061324
regulation of nitric oxide biosynthetic process (GO:0045428)	GO_Biological_Process_2021	0.061324
regulation of response to DNA damage stimulus (GO:2001020)	GO_Biological_Process_2021	0.0620689
positive regulation of cation transmembrane transport (GO:1904064)	GO_Biological_Process_2021	0.0620689
response to growth factor (GO:0070848)	GO_Biological_Process_2021	0.0620689
supramolecular fiber organization (GO:0097435)	GO_Biological_Process_2021	0.0630469
regulation of extrinsic apoptotic signaling pathway via death domain receptors (GO:1902041)	GO_Biological_Process_2021	0.0630469
positive regulation of phospholipase C activity (GO:0010863)	GO_Biological_Process_2021	0.0642643
positive regulation of potassium ion transmembrane transport (GO:1901381)	GO_Biological_Process_2021	0.0652109
mitotic spindle assembly (GO:0090307)	GO_Biological_Process_2021	0.0652109
regulation of DNA repair (GO:0006282)	GO_Biological_Process_2021	0.0658821
positive regulation of RNA metabolic process (GO:0051254)	GO_Biological_Process_2021	0.0658821
protein deacetylation (GO:0006476)	GO_Biological_Process_2021	0.0658821
regulation of cellular protein localization (GO:1903827)	GO_Biological_Process_2021	0.0662796
positive regulation of response to stimulus (GO:0048584)	GO_Biological_Process_2021	0.0662796
posttranscriptional regulation of gene expression (GO:0010608)	GO_Biological_Process_2021	0.0662796
vesicle organization (GO:0016050)	GO_Biological_Process_2021	0.0662796
positive regulation of transcription by RNA polymerase II (GO:0045944)	GO_Biological_Process_2021	0.0677604
positive regulation of DNA repair (GO:0045739)	GO_Biological_Process_2021	0.068315
regulation of protein metabolic process (GO:0051246)	GO_Biological_Process_2021	0.068315
regulation of cellular localization (GO:0060341)	GO_Biological_Process_2021	0.0689213
response to unfolded protein (GO:0006986)	GO_Biological_Process_2021	0.0689213
mitotic cytokinesis (GO:0000281)	GO_Biological_Process_2021	0.0689213
positive regulation of cell morphogenesis involved in differentiation (GO:0010770)	GO_Biological_Process_2021	0.0697733
regulation of cellular component movement (GO:0051270)	GO_Biological_Process_2021	0.0697733
regulation of substrate adhesion-dependent cell spreading (GO:1900024)	GO_Biological_Process_2021	0.070875
regulation of telomere maintenance via telomerase (GO:0032210)	GO_Biological_Process_2021	0.0709129
positive regulation of protein localization to cell periphery (GO:1904377)	GO_Biological_Process_2021	0.0709129
positive regulation of protein localization to plasma membrane (GO:1903078)	GO_Biological_Process_2021	0.0709129
regulation of intrinsic apoptotic signaling pathway (GO:2001242)	GO_Biological_Process_2021	0.0709129
endocytic recycling (GO:0032456)	GO_Biological_Process_2021	0.0709129
positive regulation of B cell activation (GO:0050871)	GO_Biological_Process_2021	0.0709817
regulation of DNA replication (GO:0006275)	GO_Biological_Process_2021	0.0709817
IRE1-mediated unfolded protein response (GO:0036498)	GO_Biological_Process_2021	0.0709817
positive regulation of NIK/NF-kappaB signaling (GO:1901224)	GO_Biological_Process_2021	0.0709817
regulation of alternative mRNA splicing, via spliceosome (GO:0000381)	GO_Biological_Process_2021	0.0709817
regulation of cyclin-dependent protein kinase activity (GO:1904029)	GO_Biological_Process_2021	0.0709817
positive regulation of leukocyte chemotaxis (GO:0002690)	GO_Biological_Process_2021	0.0709817
regulation of focal adhesion assembly (GO:0051893)	GO_Biological_Process_2021	0.0709817
regulation of potassium ion transmembrane transport (GO:1901379)	GO_Biological_Process_2021	0.0709817
regulation of proteasomal protein catabolic process (GO:0061136)	GO_Biological_Process_2021	0.0709817
peptidyl-tyrosine modification (GO:0018212)	GO_Biological_Process_2021	0.0732931
positive regulation of mitotic cell cycle phase transition (GO:1901992)	GO_Biological_Process_2021	0.0755842
organelle organization (GO:0006996)	GO_Biological_Process_2021	0.0759655
positive regulation of apoptotic signaling pathway (GO:2001235)	GO_Biological_Process_2021	0.0763212
organelle assembly (GO:0070925)	GO_Biological_Process_2021	0.0765175
adenylate cyclase-inhibiting G protein-coupled receptor signaling pathway (GO:0007193)	GO_Biological_Process_2021	0.0765175
apical junction assembly (GO:0043297)	GO_Biological_Process_2021	0.0765175
peptidyl-threonine phosphorylation (GO:0018107)	GO_Biological_Process_2021	0.0765175
regulation of DNA-templated transcription, initiation (GO:2000142)	GO_Biological_Process_2021	0.0774955
stress-activated MAPK cascade (GO:0051403)	GO_Biological_Process_2021	0.0783625
regulation of intracellular signal transduction (GO:1902531)	GO_Biological_Process_2021	0.0783625
actin cytoskeleton reorganization (GO:0031532)	GO_Biological_Process_2021	0.0783625
positive regulation of DNA metabolic process (GO:0051054)	GO_Biological_Process_2021	0.0783625
cell cycle G1/S phase transition (GO:0044843)	GO_Biological_Process_2021	0.0783625
positive regulation of Ras protein signal transduction (GO:0046579)	GO_Biological_Process_2021	0.0783625
regulation of innate immune response (GO:0045088)	GO_Biological_Process_2021	0.0793086
regulation of RNA metabolic process (GO:0051252)	GO_Biological_Process_2021	0.0799808
regulation of cell-matrix adhesion (GO:0001952)	GO_Biological_Process_2021	0.0799808
positive regulation of cell cycle (GO:0045787)	GO_Biological_Process_2021	0.0806432
regulation of protein localization (GO:0032880)	GO_Biological_Process_2021	0.0806432
peptidyl-threonine modification (GO:0018210)	GO_Biological_Process_2021	0.0815633
regulation of translational initiation (GO:0006446)	GO_Biological_Process_2021	0.082207
positive regulation of protein localization to nucleus (GO:1900182)	GO_Biological_Process_2021	0.082207
positive regulation of MAP kinase activity (GO:0043406)	GO_Biological_Process_2021	0.0828413
peptidyl-tyrosine phosphorylation (GO:0018108)	GO_Biological_Process_2021	0.0828413
establishment of protein localization to membrane (GO:0090150)	GO_Biological_Process_2021	0.0834665
positive regulation of cell-substrate adhesion (GO:0010811)	GO_Biological_Process_2021	0.0834665
positive regulation of cellular protein localization (GO:1903829)	GO_Biological_Process_2021	0.0838142
regulation of G1/S transition of mitotic cell cycle (GO:2000045)	GO_Biological_Process_2021	0.0838142
nucleic acid metabolic process (GO:0090304)	GO_Biological_Process_2021	0.0838142
cell junction organization (GO:0034330)	GO_Biological_Process_2021	0.0841543
negative regulation of supramolecular fiber organization (GO:1902904)	GO_Biological_Process_2021	0.0841543
cytoskeleton-dependent cytokinesis (GO:0061640)	GO_Biological_Process_2021	0.0841543
positive regulation of cell population proliferation (GO:0008284)	GO_Biological_Process_2021	0.0842893
regulation of Rho protein signal transduction (GO:0035023)	GO_Biological_Process_2021	0.0842893
insulin receptor signaling pathway (GO:0008286)	GO_Biological_Process_2021	0.0842893
regulation of gene expression (GO:0010468)	GO_Biological_Process_2021	0.0842893
regulation of stress fiber assembly (GO:0051492)	GO_Biological_Process_2021	0.0842893
regulation of cytokine-mediated signaling pathway (GO:0001959)	GO_Biological_Process_2021	0.0842893
cellular response to amino acid starvation (GO:0034198)	GO_Biological_Process_2021	0.0842893
mitotic nuclear division (GO:0140014)	GO_Biological_Process_2021	0.0842893
fibroblast growth factor receptor signaling pathway (GO:0008543)	GO_Biological_Process_2021	0.0848706
response to amino acid starvation (GO:1990928)	GO_Biological_Process_2021	0.0848706
positive regulation of gene expression (GO:0010628)	GO_Biological_Process_2021	0.0848921
regulation of RNA splicing (GO:0043484)	GO_Biological_Process_2021	0.0851841
positive regulation of growth (GO:0045927)	GO_Biological_Process_2021	0.0851841
protein phosphorylation (GO:0006468)	GO_Biological_Process_2021	0.0879218
negative regulation of extrinsic apoptotic signaling pathway (GO:2001237)	GO_Biological_Process_2021	0.0879218
skin development (GO:0043588)	GO_Biological_Process_2021	0.0879218
regulation of NIK/NF-kappaB signaling (GO:1901222)	GO_Biological_Process_2021	0.0879218
regulation of organelle organization (GO:0033043)	GO_Biological_Process_2021	0.0879218
regulation of protein localization to plasma membrane (GO:1903076)	GO_Biological_Process_2021	0.0879218
regulation of cyclin-dependent protein serine/threonine kinase activity (GO:0000079)	GO_Biological_Process_2021	0.0895139
cell-cell junction organization (GO:0045216)	GO_Biological_Process_2021	0.0895139
regulation of Notch signaling pathway (GO:0008593)	GO_Biological_Process_2021	0.0903017
positive regulation of nucleic acid-templated transcription (GO:1903508)	GO_Biological_Process_2021	0.0907411
spindle assembly (GO:0051225)	GO_Biological_Process_2021	0.090816
G1/S transition of mitotic cell cycle (GO:0000082)	GO_Biological_Process_2021	0.0915913
regulation of Ras protein signal transduction (GO:0046578)	GO_Biological_Process_2021	0.0923612
post-Golgi vesicle-mediated transport (GO:0006892)	GO_Biological_Process_2021	0.0951912
positive regulation of binding (GO:0051099)	GO_Biological_Process_2021	0.0956647
regulation of mRNA splicing, via spliceosome (GO:0048024)	GO_Biological_Process_2021	0.0956647
cellular response to fibroblast growth factor stimulus (GO:0044344)	GO_Biological_Process_2021	0.0968708
positive regulation of transmembrane receptor protein serine/threonine kinase signaling pathway (GO:0090100)	GO_Biological_Process_2021	0.0968708
regulation of peptidyl-tyrosine phosphorylation (GO:0050730)	GO_Biological_Process_2021	0.0968708
regulation of epithelial cell proliferation (GO:0050678)	GO_Biological_Process_2021	0.0976044
regulation of kinase activity (GO:0043549)	GO_Biological_Process_2021	0.0983331
regulation of vesicle-mediated transport (GO:0060627)	GO_Biological_Process_2021	0.10006
regulation of MAP kinase activity (GO:0043405)	GO_Biological_Process_2021	0.100775
response to UV (GO:0009411)	GO_Biological_Process_2021	0.10248
regulation of transforming growth factor beta receptor signaling pathway (GO:0017015)	GO_Biological_Process_2021	0.102602
cell-matrix adhesion (GO:0007160)	GO_Biological_Process_2021	0.102602
positive regulation of translation (GO:0045727)	GO_Biological_Process_2021	0.102602
positive regulation of protein localization to membrane (GO:1905477)	GO_Biological_Process_2021	0.103297
positive regulation of cell growth (GO:0030307)	GO_Biological_Process_2021	0.10341
calcium-mediated signaling (GO:0019722)	GO_Biological_Process_2021	0.10341
regulation of proteasomal ubiquitin-dependent protein catabolic process (GO:0032434)	GO_Biological_Process_2021	0.10341
regulation of JNK cascade (GO:0046328)	GO_Biological_Process_2021	0.10603
small GTPase mediated signal transduction (GO:0007264)	GO_Biological_Process_2021	0.106408
positive regulation of protein serine/threonine kinase activity (GO:0071902)	GO_Biological_Process_2021	0.106408
regulation of protein ubiquitination (GO:0031396)	GO_Biological_Process_2021	0.10899
regulation of cytoskeleton organization (GO:0051493)	GO_Biological_Process_2021	0.11155
negative regulation of cell motility (GO:2000146)	GO_Biological_Process_2021	0.112834
positive regulation of kinase activity (GO:0033674)	GO_Biological_Process_2021	0.112834
cytosolic transport (GO:0016482)	GO_Biological_Process_2021	0.114411
macroautophagy (GO:0016236)	GO_Biological_Process_2021	0.11753
cytoskeleton organization (GO:0007010)	GO_Biological_Process_2021	0.11753
epithelium development (GO:0060429)	GO_Biological_Process_2021	0.119073
positive regulation of epithelial cell proliferation (GO:0050679)	GO_Biological_Process_2021	0.119358
cellular response to organic substance (GO:0071310)	GO_Biological_Process_2021	0.119358
defense response to symbiont (GO:0140546)	GO_Biological_Process_2021	0.119959
regulation of phosphorylation (GO:0042325)	GO_Biological_Process_2021	0.120557
microtubule cytoskeleton organization involved in mitosis (GO:1902850)	GO_Biological_Process_2021	0.122584
plasma membrane bounded cell projection organization (GO:0120036)	GO_Biological_Process_2021	0.122584
positive regulation of macromolecule biosynthetic process (GO:0010557)	GO_Biological_Process_2021	0.122584
cellular response to insulin stimulus (GO:0032869)	GO_Biological_Process_2021	0.122584
muscle contraction (GO:0006936)	GO_Biological_Process_2021	0.122584
positive regulation of canonical Wnt signaling pathway (GO:0090263)	GO_Biological_Process_2021	0.122839
G2/M transition of mitotic cell cycle (GO:0000086)	GO_Biological_Process_2021	0.122839
cell cycle G2/M phase transition (GO:0044839)	GO_Biological_Process_2021	0.123411
RNA metabolic process (GO:0016070)	GO_Biological_Process_2021	0.124546
defense response to virus (GO:0051607)	GO_Biological_Process_2021	0.124546
protein localization to plasma membrane (GO:0072659)	GO_Biological_Process_2021	0.126548
ribonucleoprotein complex assembly (GO:0022618)	GO_Biological_Process_2021	0.126548
protein localization to cell periphery (GO:1990778)	GO_Biological_Process_2021	0.129729
Ras protein signal transduction (GO:0007265)	GO_Biological_Process_2021	0.130668
regulation of transcription, DNA-templated (GO:0006355)	GO_Biological_Process_2021	0.130668
receptor-mediated endocytosis (GO:0006898)	GO_Biological_Process_2021	0.130668
negative regulation of DNA-binding transcription factor activity (GO:0043433)	GO_Biological_Process_2021	0.130668
neuron development (GO:0048666)	GO_Biological_Process_2021	0.130668
negative regulation of cell migration (GO:0030336)	GO_Biological_Process_2021	0.131196
positive regulation of intracellular protein transport (GO:0090316)	GO_Biological_Process_2021	0.134287
cellular response to organic cyclic compound (GO:0071407)	GO_Biological_Process_2021	0.135651
actin filament organization (GO:0007015)	GO_Biological_Process_2021	0.137006
positive regulation of Wnt signaling pathway (GO:0030177)	GO_Biological_Process_2021	0.137506
positive regulation of protein kinase activity (GO:0045860)	GO_Biological_Process_2021	0.138004
regulation of cell differentiation (GO:0045595)	GO_Biological_Process_2021	0.138989
peptidyl-serine phosphorylation (GO:0018105)	GO_Biological_Process_2021	0.138989
cellular response to starvation (GO:0009267)	GO_Biological_Process_2021	0.139962
T cell receptor signaling pathway (GO:0050852)	GO_Biological_Process_2021	0.139962
protein autophosphorylation (GO:0046777)	GO_Biological_Process_2021	0.140444
negative regulation of canonical Wnt signaling pathway (GO:0090090)	GO_Biological_Process_2021	0.145041
peptidyl-serine modification (GO:0018209)	GO_Biological_Process_2021	0.147959
positive regulation of I-kappaB kinase/NF-kappaB signaling (GO:0043123)	GO_Biological_Process_2021	0.148591
neuron projection development (GO:0031175)	GO_Biological_Process_2021	0.148591
regulation of cell population proliferation (GO:0042127)	GO_Biological_Process_2021	0.148591
defense response to bacterium (GO:0042742)	GO_Biological_Process_2021	0.152164
positive regulation of developmental process (GO:0051094)	GO_Biological_Process_2021	0.152597
antigen receptor-mediated signaling pathway (GO:0050851)	GO_Biological_Process_2021	0.158607
negative regulation of cell differentiation (GO:0045596)	GO_Biological_Process_2021	0.162577
negative regulation of Wnt signaling pathway (GO:0030178)	GO_Biological_Process_2021	0.162577
negative regulation of macromolecule metabolic process (GO:0010605)	GO_Biological_Process_2021	0.164539
protein localization to membrane (GO:0072657)	GO_Biological_Process_2021	0.164925
regulation of macromolecule metabolic process (GO:0060255)	GO_Biological_Process_2021	0.168418
mitotic cell cycle phase transition (GO:0044772)	GO_Biological_Process_2021	0.174957
negative regulation of multicellular organismal process (GO:0051241)	GO_Biological_Process_2021	0.177941
positive regulation of protein modification process (GO:0031401)	GO_Biological_Process_2021	0.177941
regulation of cell growth (GO:0001558)	GO_Biological_Process_2021	0.179796
cellular response to lipid (GO:0071396)	GO_Biological_Process_2021	0.180881
positive regulation of cell motility (GO:2000147)	GO_Biological_Process_2021	0.181959
regulation of I-kappaB kinase/NF-kappaB signaling (GO:0043122)	GO_Biological_Process_2021	0.183779
cilium organization (GO:0044782)	GO_Biological_Process_2021	0.186329
apoptotic process (GO:0006915)	GO_Biological_Process_2021	0.188116
anterograde trans-synaptic signaling (GO:0098916)	GO_Biological_Process_2021	0.197234
positive regulation of signal transduction (GO:0009967)	GO_Biological_Process_2021	0.202592
positive regulation of phosphorylation (GO:0042327)	GO_Biological_Process_2021	0.202842
positive regulation of cell differentiation (GO:0045597)	GO_Biological_Process_2021	0.205968
cellular component assembly (GO:0022607)	GO_Biological_Process_2021	0.207637
regulation of protein phosphorylation (GO:0001932)	GO_Biological_Process_2021	0.21045
negative regulation of signal transduction (GO:0009968)	GO_Biological_Process_2021	0.21045
protein deubiquitination (GO:0016579)	GO_Biological_Process_2021	0.21045
positive regulation of cell migration (GO:0030335)	GO_Biological_Process_2021	0.211374
protein modification by small protein removal (GO:0070646)	GO_Biological_Process_2021	0.215789
positive regulation of programmed cell death (GO:0043068)	GO_Biological_Process_2021	0.22223
regulation of cell cycle (GO:0051726)	GO_Biological_Process_2021	0.228586
chemical synaptic transmission (GO:0007268)	GO_Biological_Process_2021	0.234858
positive regulation of apoptotic process (GO:0043065)	GO_Biological_Process_2021	0.23702
cilium assembly (GO:0060271)	GO_Biological_Process_2021	0.239163
positive regulation of macromolecule metabolic process (GO:0010604)	GO_Biological_Process_2021	0.284043
regulation of transcription by RNA polymerase II (GO:0006357)	GO_Biological_Process_2021	0.28977
phosphorylation (GO:0016310)	GO_Biological_Process_2021	0.292741
cellular response to cytokine stimulus (GO:0071345)	GO_Biological_Process_2021	0.34111
cytokine-mediated signaling pathway (GO:0019221)	GO_Biological_Process_2021	0.416102
cellular protein modification process (GO:0006464)	GO_Biological_Process_2021	0.591284
Adherens junction	KEGG_2021_Human	3.47422e-05
Focal adhesion	KEGG_2021_Human	3.47422e-05
Estrogen signaling pathway	KEGG_2021_Human	0.000198083
Glioma	KEGG_2021_Human	0.00105292
ErbB signaling pathway	KEGG_2021_Human	0.00108959
Endocytosis	KEGG_2021_Human	0.00108959
Prostate cancer	KEGG_2021_Human	0.00129865
MAPK signaling pathway	KEGG_2021_Human	0.00148616
MicroRNAs in cancer	KEGG_2021_Human	0.00162105
Relaxin signaling pathway	KEGG_2021_Human	0.00211898
Breast cancer	KEGG_2021_Human	0.00249334
Phospholipase D signaling pathway	KEGG_2021_Human	0.00249334
Gastric cancer	KEGG_2021_Human	0.00249334
Hepatocellular carcinoma	KEGG_2021_Human	0.00329329
Bladder cancer	KEGG_2021_Human	0.00462996
Proteoglycans in cancer	KEGG_2021_Human	0.00515157
Rap1 signaling pathway	KEGG_2021_Human	0.00520018
Regulation of actin cytoskeleton	KEGG_2021_Human	0.00547406
Ras signaling pathway	KEGG_2021_Human	0.00620999
Chemical carcinogenesis	KEGG_2021_Human	0.00629152
Endometrial cancer	KEGG_2021_Human	0.00629152
Shigellosis	KEGG_2021_Human	0.00629152
Salmonella infection	KEGG_2021_Human	0.00629152
Central carbon metabolism in cancer	KEGG_2021_Human	0.0078946
Prolactin signaling pathway	KEGG_2021_Human	0.0078946
Melanoma	KEGG_2021_Human	0.0078946
Non-small cell lung cancer	KEGG_2021_Human	0.0078946
Chronic myeloid leukemia	KEGG_2021_Human	0.00811339
Pancreatic cancer	KEGG_2021_Human	0.00811339
Bacterial invasion of epithelial cells	KEGG_2021_Human	0.00811339
Colorectal cancer	KEGG_2021_Human	0.00976393
Gap junction	KEGG_2021_Human	0.00981245
PD-L1 expression and PD-1 checkpoint pathway in cancer	KEGG_2021_Human	0.00981245
GnRH signaling pathway	KEGG_2021_Human	0.010301
IL-17 signaling pathway	KEGG_2021_Human	0.010301
Choline metabolism in cancer	KEGG_2021_Human	0.0106728
PI3K-Akt signaling pathway	KEGG_2021_Human	0.0106728
Progesterone-mediated oocyte maturation	KEGG_2021_Human	0.0107124
Parathyroid hormone synthesis, secretion and action	KEGG_2021_Human	0.0116185
Th17 cell differentiation	KEGG_2021_Human	0.0116185
HIF-1 signaling pathway	KEGG_2021_Human	0.0117531
Leukocyte transendothelial migration	KEGG_2021_Human	0.0125238
Growth hormone synthesis, secretion and action	KEGG_2021_Human	0.0129986
Neurotrophin signaling pathway	KEGG_2021_Human	0.0129986
FoxO signaling pathway	KEGG_2021_Human	0.0149892
Natural killer cell mediated cytotoxicity	KEGG_2021_Human	0.0149892
Insulin signaling pathway	KEGG_2021_Human	0.0160024
Spliceosome	KEGG_2021_Human	0.0186744
Oxytocin signaling pathway	KEGG_2021_Human	0.019099
Cushing syndrome	KEGG_2021_Human	0.019099
Hepatitis C	KEGG_2021_Human	0.0191933
JAK-STAT signaling pathway	KEGG_2021_Human	0.0199964
Pathways in cancer	KEGG_2021_Human	0.0229765
NOD-like receptor signaling pathway	KEGG_2021_Human	0.0238267
Alcoholism	KEGG_2021_Human	0.0246461
Chemokine signaling pathway	KEGG_2021_Human	0.0257202
Lipid and atherosclerosis	KEGG_2021_Human	0.0313427
Human cytomegalovirus infection	KEGG_2021_Human	0.033574
Coronavirus disease	KEGG_2021_Human	0.0349733
Aldosterone-regulated sodium reabsorption	KEGG_2021_Human	0.0645427
Thyroid cancer	KEGG_2021_Human	0.0645427
Human papillomavirus infection	KEGG_2021_Human	0.0645799
Ferroptosis	KEGG_2021_Human	0.0691396
Type II diabetes mellitus	KEGG_2021_Human	0.0762072
VEGF signaling pathway	KEGG_2021_Human	0.0957436
Long-term depression	KEGG_2021_Human	0.095853
GnRH secretion	KEGG_2021_Human	0.100557
Acute myeloid leukemia	KEGG_2021_Human	0.102098
Long-term potentiation	KEGG_2021_Human	0.102098
Fc epsilon RI signaling pathway	KEGG_2021_Human	0.102101
Renal cell carcinoma	KEGG_2021_Human	0.102102
Epithelial cell signaling in Helicobacter pylori infection	KEGG_2021_Human	0.102103
Pertussis	KEGG_2021_Human	0.108874
Leishmaniasis	KEGG_2021_Human	0.108874
Antigen processing and presentation	KEGG_2021_Human	0.108874
B cell receptor signaling pathway	KEGG_2021_Human	0.111441
Th1 and Th2 cell differentiation	KEGG_2021_Human	0.12386
TGF-beta signaling pathway	KEGG_2021_Human	0.12386
Circadian entrainment	KEGG_2021_Human	0.12386
Fc gamma R-mediated phagocytosis	KEGG_2021_Human	0.12386
AGE-RAGE signaling pathway in diabetic complications	KEGG_2021_Human	0.12386
Melanogenesis	KEGG_2021_Human	0.12386
Amoebiasis	KEGG_2021_Human	0.12386
Chagas disease	KEGG_2021_Human	0.12386
T cell receptor signaling pathway	KEGG_2021_Human	0.12386
Toll-like receptor signaling pathway	KEGG_2021_Human	0.12386
C-type lectin receptor signaling pathway	KEGG_2021_Human	0.12386
TNF signaling pathway	KEGG_2021_Human	0.127883
Toxoplasmosis	KEGG_2021_Human	0.127883
Serotonergic synapse	KEGG_2021_Human	0.127883
Cholinergic synapse	KEGG_2021_Human	0.127883
Glutamatergic synapse	KEGG_2021_Human	0.127883
Sphingolipid signaling pathway	KEGG_2021_Human	0.131796
Thyroid hormone signaling pathway	KEGG_2021_Human	0.132481
Platelet activation	KEGG_2021_Human	0.134177
Osteoclast differentiation	KEGG_2021_Human	0.135831
Oocyte meiosis	KEGG_2021_Human	0.13644
Vascular smooth muscle contraction	KEGG_2021_Human	0.138723
Apelin signaling pathway	KEGG_2021_Human	0.138723
Autophagy	KEGG_2021_Human	0.138723
Yersinia infection	KEGG_2021_Human	0.138723
Fluid shear stress and atherosclerosis	KEGG_2021_Human	0.139259
Apoptosis	KEGG_2021_Human	0.14029
Signaling pathways regulating pluripotency of stem cells	KEGG_2021_Human	0.14029
Retrograde endocannabinoid signaling	KEGG_2021_Human	0.143529
Adrenergic signaling in cardiomyocytes	KEGG_2021_Human	0.143983
mTOR signaling pathway	KEGG_2021_Human	0.14621
Cellular senescence	KEGG_2021_Human	0.146622
Necroptosis	KEGG_2021_Human	0.147896
Hepatitis B	KEGG_2021_Human	0.14914
cGMP-PKG signaling pathway	KEGG_2021_Human	0.152059
Protein processing in endoplasmic reticulum	KEGG_2021_Human	0.153537
Influenza A	KEGG_2021_Human	0.153537
Tuberculosis	KEGG_2021_Human	0.158769
Axon guidance	KEGG_2021_Human	0.159012
Neutrophil extracellular trap formation	KEGG_2021_Human	0.163255
Kaposi sarcoma-associated herpesvirus infection	KEGG_2021_Human	0.165026
Pathogenic Escherichia coli infection	KEGG_2021_Human	0.166757
Viral carcinogenesis	KEGG_2021_Human	0.169992
Human immunodeficiency virus 1 infection	KEGG_2021_Human	0.175429
cAMP signaling pathway	KEGG_2021_Human	0.176985
Human T-cell leukemia virus 1 infection	KEGG_2021_Human	0.177763
Calcium signaling pathway	KEGG_2021_Human	0.191646
Prion disease	KEGG_2021_Human	0.213477
Amyotrophic lateral sclerosis	KEGG_2021_Human	0.272586
Alzheimer disease	KEGG_2021_Human	0.27361
Pathways of neurodegeneration	KEGG_2021_Human	0.335544
EGF/EGFR signaling pathway WP437	WikiPathway_2021_Human	5.65352e-09
Focal Adhesion WP306	WikiPathway_2021_Human	3.93599e-05
Hypothesized Pathways in Pathogenesis of Cardiovascular Disease WP3668	WikiPathway_2021_Human	5.99123e-05
Ebola Virus Pathway on Host WP4217	WikiPathway_2021_Human	0.000142733
TCA Cycle Nutrient Utilization and Invasiveness of Ovarian Cancer WP2868	WikiPathway_2021_Human	0.00021048
IL-4 signaling pathway WP395	WikiPathway_2021_Human	0.000318183
AGE/RAGE pathway WP2324	WikiPathway_2021_Human	0.000382905
Association Between Physico-Chemical Features and Toxicity Associated Pathways WP3680	WikiPathway_2021_Human	0.000382905
VEGFA-VEGFR2 Signaling Pathway WP3888	WikiPathway_2021_Human	0.000382905
RAC1/PAK1/p38/MMP2 Pathway WP3303	WikiPathway_2021_Human	0.000382905
Leptin signaling pathway WP2034	WikiPathway_2021_Human	0.000444774
Prolactin Signaling Pathway WP2037	WikiPathway_2021_Human	0.000444774
Regulatory circuits of the STAT3 signaling pathway WP4538	WikiPathway_2021_Human	0.000444774
EGFR Tyrosine Kinase Inhibitor Resistance WP4806	WikiPathway_2021_Human	0.000484281
MAPK Signaling Pathway WP382	WikiPathway_2021_Human	0.000484281
ErbB signaling pathway WP673	WikiPathway_2021_Human	0.000573156
ERK Pathway in Huntington's Disease WP3853	WikiPathway_2021_Human	0.000646785
Integrin-mediated Cell Adhesion WP185	WikiPathway_2021_Human	0.00069522
MFAP5 effect on permeability and motility of endothelial cells via cytoskeleton rearrangement WP4560	WikiPathway_2021_Human	0.000841991
Gastrin signaling pathway WP4659	WikiPathway_2021_Human	0.000896694
Relationship between inflammation, COX-2 and EGFR WP4483	WikiPathway_2021_Human	0.00148852
EPO Receptor Signaling WP581	WikiPathway_2021_Human	0.0015385
Nanoparticle-mediated activation of receptor signaling WP2643	WikiPathway_2021_Human	0.00168108
Regulation of Actin Cytoskeleton WP51	WikiPathway_2021_Human	0.00168108
Breast cancer pathway WP4262	WikiPathway_2021_Human	0.00174366
Alpha 6 Beta 4 signaling pathway WP244	WikiPathway_2021_Human	0.00210755
BDNF-TrkB Signaling WP3676	WikiPathway_2021_Human	0.00215526
Ras signaling WP4223	WikiPathway_2021_Human	0.00260215
IL-5 signaling pathway WP127	WikiPathway_2021_Human	0.00260215
Bladder cancer WP2828	WikiPathway_2021_Human	0.00260215
PDGF Pathway WP2526	WikiPathway_2021_Human	0.00260215
IL-2 signaling pathway WP49	WikiPathway_2021_Human	0.00277984
IL-6 signaling pathway WP364	WikiPathway_2021_Human	0.00282568
Aryl Hydrocarbon Receptor Netpath WP2586	WikiPathway_2021_Human	0.00313877
IL-3 signaling pathway WP286	WikiPathway_2021_Human	0.00345929
Kit receptor signaling pathway WP304	WikiPathway_2021_Human	0.00486886
Endometrial cancer WP4155	WikiPathway_2021_Human	0.00539651
Oncostatin M Signaling Pathway WP2374	WikiPathway_2021_Human	0.0055906
Melanoma WP4685	WikiPathway_2021_Human	0.00595686
Non-small cell lung cancer WP4255	WikiPathway_2021_Human	0.00650372
Focal Adhesion-PI3K-Akt-mTOR-signaling pathway WP3932	WikiPathway_2021_Human	0.00756078
Glioblastoma signaling pathways WP2261	WikiPathway_2021_Human	0.0080078
Pancreatic adenocarcinoma pathway WP4263	WikiPathway_2021_Human	0.00897739
Androgen receptor signaling pathway WP138	WikiPathway_2021_Human	0.00897739
T-cell receptor (TCR) signaling pathway WP69	WikiPathway_2021_Human	0.00897739
PI3K-Akt signaling pathway WP4172	WikiPathway_2021_Human	0.0093481
B Cell Receptor Signaling Pathway WP23	WikiPathway_2021_Human	0.00995769
DNA damage response (only ATM dependent) WP710	WikiPathway_2021_Human	0.0124731
ESC Pluripotency Pathways WP3931	WikiPathway_2021_Human	0.0135537
Spinal Cord Injury WP2431	WikiPathway_2021_Human	0.0137329
Fragile X Syndrome WP4549	WikiPathway_2021_Human	0.0141388
Angiopoietin Like Protein 8 Regulatory Pathway WP3915	WikiPathway_2021_Human	0.016114
TGF-beta Signaling Pathway WP366	WikiPathway_2021_Human	0.016114
Brain-derived neurotrophic factor (BDNF) signaling pathway WP2380	WikiPathway_2021_Human	0.0187215
Integrated breast cancer pathway WP1984	WikiPathway_2021_Human	0.0204063
Insulin Signaling WP481	WikiPathway_2021_Human	0.0217379
Epithelial to mesenchymal transition in colorectal cancer WP4239	WikiPathway_2021_Human	0.0217379
Chemokine signaling pathway WP3929	WikiPathway_2021_Human	0.0224034
Bile acids synthesis and enterohepatic circulation WP4389	WikiPathway_2021_Human	0.0262341
MAPK and NFkB signaling pathways inhibited by Yersinia YopJ WP3849	WikiPathway_2021_Human	0.0262341
MFAP5-mediated ovarian cancer cell motility and invasiveness WP3301	WikiPathway_2021_Human	0.0274925
Osteopontin Signaling WP1434	WikiPathway_2021_Human	0.0274925
Interactome of polycomb repressive complex 2 (PRC2) WP2916	WikiPathway_2021_Human	0.0327403
MAPK pathway in congenital thyroid cancer WP4928	WikiPathway_2021_Human	0.0327403
IL-9 signaling pathway WP22	WikiPathway_2021_Human	0.0337189
MAP3K1 role in promoting and blocking gonadal determination WP4872	WikiPathway_2021_Human	0.0337189
4-hydroxytamoxifen, Dexamethasone, and Retinoic Acids Regulation of p27 Expression WP3879	WikiPathway_2021_Human	0.0341365
Inhibition of exosome biogenesis and secretion by Manumycin A in CRPC cells WP4301	WikiPathway_2021_Human	0.0341365
TGF-B Signaling in Thyroid Cells for Epithelial-Mesenchymal Transition WP3859	WikiPathway_2021_Human	0.0341365
Serotonin Receptor 4/6/7 and NR3C Signaling WP734	WikiPathway_2021_Human	0.0345178
LTF danger signal response pathway WP4478	WikiPathway_2021_Human	0.0345178
Extracellular vesicles in the crosstalk of cardiac cells WP4300	WikiPathway_2021_Human	0.0345178
Serotonin Receptor 2 and ELK-SRF/GATA4 signaling WP732	WikiPathway_2021_Human	0.0353384
BMP Signaling Pathway in Eyelid Development WP3927	WikiPathway_2021_Human	0.0353384
Type II diabetes mellitus WP1584	WikiPathway_2021_Human	0.0383233
Ebstein-Barr virus LMP1 signaling WP262	WikiPathway_2021_Human	0.0390091
Estrogen signaling pathway WP712	WikiPathway_2021_Human	0.0390091
Angiogenesis WP1539	WikiPathway_2021_Human	0.0396588
Kallmann's Syndrome WP5074	WikiPathway_2021_Human	0.0396588
IL-7 signaling pathway WP205	WikiPathway_2021_Human	0.039784
Signal Transduction of S1P Receptor WP26	WikiPathway_2021_Human	0.039784
Physiological and pathological hypertrophy of the heart WP1528	WikiPathway_2021_Human	0.039784
IL-18 signaling pathway WP4754	WikiPathway_2021_Human	0.0409116
FGFR3 signaling in chondrocyte proliferation and terminal differentiation WP4767	WikiPathway_2021_Human	0.0414172
Follicle Stimulating Hormone (FSH) signaling pathway WP2035	WikiPathway_2021_Human	0.0414172
Cannabinoid receptor signaling WP3869	WikiPathway_2021_Human	0.0429205
PDGFR-beta pathway WP3972	WikiPathway_2021_Human	0.0429205
RAS and bradykinin pathways in COVID-19 WP4969	WikiPathway_2021_Human	0.0429205
Extracellular vesicle-mediated signaling in recipient cells WP2870	WikiPathway_2021_Human	0.0429205
Toll-like Receptor Signaling related to MyD88 WP3858	WikiPathway_2021_Human	0.0429205
Gastric Cancer Network 2 WP2363	WikiPathway_2021_Human	0.0429205
IL17 signaling pathway WP2112	WikiPathway_2021_Human	0.0429205
Mammary gland development pathway - Pregnancy and lactation (Stage 3 of 4) WP2817	WikiPathway_2021_Human	0.0429205
MAPK Cascade WP422	WikiPathway_2021_Human	0.0429205
miRNA regulation of prostate cancer signaling pathways WP3981	WikiPathway_2021_Human	0.0429205
Disruption of postsynaptic signaling by CNV WP4875	WikiPathway_2021_Human	0.0429205
Endothelin Pathways WP2197	WikiPathway_2021_Human	0.0429205
Prion disease pathway WP3995	WikiPathway_2021_Human	0.0429205
Regucalcin in proximal tubule epithelial kidney cells WP4838	WikiPathway_2021_Human	0.0429205
Resistin as a regulator of inflammation WP4481	WikiPathway_2021_Human	0.0429205
Signaling of Hepatocyte Growth Factor Receptor WP313	WikiPathway_2021_Human	0.0429205
CAMKK2 Pathway WP4874	WikiPathway_2021_Human	0.0429205
p38 MAPK Signaling Pathway WP400	WikiPathway_2021_Human	0.0429205
FBXL10 enhancement of MAP/ERK signaling in diffuse large B-cell lymphoma WP4553	WikiPathway_2021_Human	0.0434798
Nuclear Receptors Meta-Pathway WP2882	WikiPathway_2021_Human	0.0434798
Host-pathogen interaction of human coronaviruses - MAPK signaling WP4877	WikiPathway_2021_Human	0.0441238
Neovascularisation processes WP4331	WikiPathway_2021_Human	0.0449078
mBDNF and proBDNF regulation of GABA neurotransmission WP4829	WikiPathway_2021_Human	0.0456762
Kisspeptin/kisspeptin receptor system in the ovary WP4871	WikiPathway_2021_Human	0.0464297
Ferroptosis WP4313	WikiPathway_2021_Human	0.0471684
TNF related weak inducer of apoptosis (TWEAK) Signaling Pathway WP2036	WikiPathway_2021_Human	0.0486037
Common Pathways Underlying Drug Addiction WP2636	WikiPathway_2021_Human	0.0486037
Vitamin A and carotenoid metabolism WP716	WikiPathway_2021_Human	0.0493009
Interleukin-11 Signaling Pathway WP2332	WikiPathway_2021_Human	0.0495504
Heart Development WP1591	WikiPathway_2021_Human	0.0495504
Aryl Hydrocarbon Receptor Pathway WP2873	WikiPathway_2021_Human	0.0500215
Translation inhibitors in chronically activated PDGFRA cells WP4566	WikiPathway_2021_Human	0.0500215
Envelope proteins and their potential roles in EDMD physiopathology WP4535	WikiPathway_2021_Human	0.0500215
Regulation of Microtubule Cytoskeleton WP2038	WikiPathway_2021_Human	0.0500215
Thymic Stromal LymphoPoietin (TSLP) Signaling Pathway WP2203	WikiPathway_2021_Human	0.0506629
Structural Pathway of Interleukin 1 (IL-1) WP2637	WikiPathway_2021_Human	0.0523405
Synaptic signaling pathways associated with autism spectrum disorder WP4539	WikiPathway_2021_Human	0.0525194
Photodynamic therapy-induced AP-1 survival signaling. WP3611	WikiPathway_2021_Human	0.0525194
Wnt Signaling Pathway WP363	WikiPathway_2021_Human	0.0537034
Netrin-UNC5B signaling pathway WP4747	WikiPathway_2021_Human	0.0537034
Apoptosis-related network due to altered Notch3 in ovarian cancer WP2864	WikiPathway_2021_Human	0.0542802
IL-1 signaling pathway WP195	WikiPathway_2021_Human	0.0549748
Cardiac Hypertrophic Response WP2795	WikiPathway_2021_Human	0.0549748
RANKL/RANK signaling pathway WP2018	WikiPathway_2021_Human	0.0549748
MET in type 1 papillary renal cell carcinoma WP4205	WikiPathway_2021_Human	0.0584262
Thyroid stimulating hormone (TSH) signaling pathway WP2032	WikiPathway_2021_Human	0.064679
Non-genomic actions of 1,25 dihydroxyvitamin D3 WP4341	WikiPathway_2021_Human	0.0689147
Primary focal segmental glomerulosclerosis (FSGS) WP2572	WikiPathway_2021_Human	0.0692264
Chromosomal and microsatellite instability in colorectal cancer WP4216	WikiPathway_2021_Human	0.0692264
Head and Neck Squamous Cell Carcinoma WP4674	WikiPathway_2021_Human	0.0692264
Joubert Syndrome WP4656	WikiPathway_2021_Human	0.0714562
Alzheimer's disease WP2059	WikiPathway_2021_Human	0.0772531
MicroRNAs in cardiomyocyte hypertrophy WP1544	WikiPathway_2021_Human	0.0775865
Pathways in clear cell renal cell carcinoma WP4018	WikiPathway_2021_Human	0.0779144
Acute viral myocarditis WP4298	WikiPathway_2021_Human	0.078237
Retinoblastoma gene in cancer WP2446	WikiPathway_2021_Human	0.0785542
Apoptosis Modulation and Signaling WP1772	WikiPathway_2021_Human	0.0805948
TNF-alpha signaling pathway WP231	WikiPathway_2021_Human	0.0817448
Corticotropin-releasing hormone signaling pathway WP2355	WikiPathway_2021_Human	0.082027
Thyroid hormones production and their peripheral downstream signaling effects WP4746	WikiPathway_2021_Human	0.0831472
Pathways Regulating Hippo Signaling WP4540	WikiPathway_2021_Human	0.0850842
Wnt signaling pathway and pluripotency WP399	WikiPathway_2021_Human	0.0878153
Toll-like Receptor Signaling Pathway WP75	WikiPathway_2021_Human	0.0880422
Senescence and Autophagy in Cancer WP615	WikiPathway_2021_Human	0.0890789
Osteoblast differentiation WP4787	WikiPathway_2021_Human	0.0989302
Hippo-Merlin Signaling Dysregulation WP4541	WikiPathway_2021_Human	0.0998617
22q11.2 copy number variation syndrome WP4657	WikiPathway_2021_Human	0.107829
Regulation of toll-like receptor signaling pathway WP1449	WikiPathway_2021_Human	0.113308
NRF2 pathway WP2884	WikiPathway_2021_Human	0.117915
Hepatitis B infection WP4666	WikiPathway_2021_Human	0.121681

## Sheet: EGF_5mn
Term	Gene_set	Adjusted P-value
transmembrane receptor protein tyrosine kinase signaling pathway (GO:0007169)	GO_Biological_Process_2021	3.83541e-07
MAPK cascade (GO:0000165)	GO_Biological_Process_2021	4.23046e-06
positive regulation of cellular process (GO:0048522)	GO_Biological_Process_2021	1.18412e-05
axon guidance (GO:0007411)	GO_Biological_Process_2021	3.64175e-05
regulation of intracellular signal transduction (GO:1902531)	GO_Biological_Process_2021	3.64175e-05
regulation of cell population proliferation (GO:0042127)	GO_Biological_Process_2021	3.64175e-05
Fc-gamma receptor signaling pathway involved in phagocytosis (GO:0038096)	GO_Biological_Process_2021	3.64175e-05
Fc-gamma receptor signaling pathway (GO:0038094)	GO_Biological_Process_2021	3.64175e-05
positive regulation of small GTPase mediated signal transduction (GO:0051057)	GO_Biological_Process_2021	3.64175e-05
Fc receptor mediated stimulatory signaling pathway (GO:0002431)	GO_Biological_Process_2021	3.64175e-05
negative regulation of apoptotic process (GO:0043066)	GO_Biological_Process_2021	4.0665e-05
axonogenesis (GO:0007409)	GO_Biological_Process_2021	4.0665e-05
regulation of Ras protein signal transduction (GO:0046578)	GO_Biological_Process_2021	5.94531e-05
entry into host (GO:0044409)	GO_Biological_Process_2021	0.000136597
regulation of phosphatidylinositol 3-kinase signaling (GO:0014066)	GO_Biological_Process_2021	0.000145381
regulation of cytoskeleton organization (GO:0051493)	GO_Biological_Process_2021	0.000178763
regulation of protein kinase B signaling (GO:0051896)	GO_Biological_Process_2021	0.000203751
positive regulation of cell population proliferation (GO:0008284)	GO_Biological_Process_2021	0.000238807
cellular response to insulin stimulus (GO:0032869)	GO_Biological_Process_2021	0.000300855
apoptotic process (GO:0006915)	GO_Biological_Process_2021	0.000324762
positive regulation of Ras protein signal transduction (GO:0046579)	GO_Biological_Process_2021	0.000343154
ERBB signaling pathway (GO:0038127)	GO_Biological_Process_2021	0.000394522
vascular endothelial growth factor receptor signaling pathway (GO:0048010)	GO_Biological_Process_2021	0.00040072
negative regulation of programmed cell death (GO:0043069)	GO_Biological_Process_2021	0.000429608
insulin receptor signaling pathway (GO:0008286)	GO_Biological_Process_2021	0.000518766
peptidyl-serine phosphorylation (GO:0018105)	GO_Biological_Process_2021	0.000552943
cellular response to growth factor stimulus (GO:0071363)	GO_Biological_Process_2021	0.000566203
positive regulation of protein kinase B signaling (GO:0051897)	GO_Biological_Process_2021	0.00059777
negative regulation of insulin receptor signaling pathway (GO:0046627)	GO_Biological_Process_2021	0.000618142
cellular response to cadmium ion (GO:0071276)	GO_Biological_Process_2021	0.000618142
positive regulation of gene silencing by miRNA (GO:2000637)	GO_Biological_Process_2021	0.000618142
peptidyl-serine modification (GO:0018209)	GO_Biological_Process_2021	0.000649411
negative regulation of cellular response to insulin stimulus (GO:1900077)	GO_Biological_Process_2021	0.000649411
response to cadmium ion (GO:0046686)	GO_Biological_Process_2021	0.000702012
ERBB2 signaling pathway (GO:0038128)	GO_Biological_Process_2021	0.000889156
caveolin-mediated endocytosis (GO:0072584)	GO_Biological_Process_2021	0.000889156
regulation of cyclase activity (GO:0031279)	GO_Biological_Process_2021	0.000889156
positive regulation of macrophage proliferation (GO:0120041)	GO_Biological_Process_2021	0.000889156
regulation of glucose import (GO:0046324)	GO_Biological_Process_2021	0.00126536
regulation of macrophage proliferation (GO:0120040)	GO_Biological_Process_2021	0.00126536
protein phosphorylation (GO:0006468)	GO_Biological_Process_2021	0.0013516
negative regulation of ERBB signaling pathway (GO:1901185)	GO_Biological_Process_2021	0.00151212
Fc-epsilon receptor signaling pathway (GO:0038095)	GO_Biological_Process_2021	0.00156656
Fc receptor signaling pathway (GO:0038093)	GO_Biological_Process_2021	0.00157258
modulation by symbiont of host apoptotic process (GO:0052150)	GO_Biological_Process_2021	0.00157258
negative regulation of epidermal growth factor receptor signaling pathway (GO:0042059)	GO_Biological_Process_2021	0.00183994
regulation of insulin receptor signaling pathway (GO:0046626)	GO_Biological_Process_2021	0.00188459
entry of bacterium into host cell (GO:0035635)	GO_Biological_Process_2021	0.00188459
negative regulation by symbiont of host apoptotic process (GO:0033668)	GO_Biological_Process_2021	0.00188459
negative regulation by symbiont of host programmed cell death (GO:0052041)	GO_Biological_Process_2021	0.00188459
epidermal growth factor receptor signaling pathway (GO:0007173)	GO_Biological_Process_2021	0.00201853
regulation of apoptotic process (GO:0042981)	GO_Biological_Process_2021	0.00201853
adherens junction organization (GO:0034332)	GO_Biological_Process_2021	0.00212265
regulation of stress-activated MAPK cascade (GO:0032872)	GO_Biological_Process_2021	0.00212265
positive regulation of reactive oxygen species metabolic process (GO:2000379)	GO_Biological_Process_2021	0.00212265
positive regulation of macromolecule biosynthetic process (GO:0010557)	GO_Biological_Process_2021	0.00212265
positive regulation of fatty acid beta-oxidation (GO:0032000)	GO_Biological_Process_2021	0.00212265
regulation of cell motility (GO:2000145)	GO_Biological_Process_2021	0.0023365
cellular response to dopamine (GO:1903351)	GO_Biological_Process_2021	0.00251729
response to dopamine (GO:1903350)	GO_Biological_Process_2021	0.00251729
regulation of reactive oxygen species metabolic process (GO:2000377)	GO_Biological_Process_2021	0.00283624
regulation of cytoplasmic transport (GO:1903649)	GO_Biological_Process_2021	0.00283624
regulation of stress-activated protein kinase signaling cascade (GO:0070302)	GO_Biological_Process_2021	0.00283624
insulin-like growth factor receptor signaling pathway (GO:0048009)	GO_Biological_Process_2021	0.00283624
positive regulation of posttranscriptional gene silencing (GO:0060148)	GO_Biological_Process_2021	0.00283624
response to reactive oxygen species (GO:0000302)	GO_Biological_Process_2021	0.00307962
epithelial cell-cell adhesion (GO:0090136)	GO_Biological_Process_2021	0.00320192
positive regulation of fatty acid oxidation (GO:0046321)	GO_Biological_Process_2021	0.00320192
positive regulation of leukocyte proliferation (GO:0070665)	GO_Biological_Process_2021	0.00320192
negative regulation of kinase activity (GO:0033673)	GO_Biological_Process_2021	0.00331589
stress-activated MAPK cascade (GO:0051403)	GO_Biological_Process_2021	0.00331589
cellular response to reactive oxygen species (GO:0034614)	GO_Biological_Process_2021	0.00342832
negative regulation of hippo signaling (GO:0035331)	GO_Biological_Process_2021	0.00343098
cellular response to interleukin-15 (GO:0071350)	GO_Biological_Process_2021	0.00343098
positive regulation of cellular carbohydrate metabolic process (GO:0010676)	GO_Biological_Process_2021	0.00343098
interleukin-15-mediated signaling pathway (GO:0035723)	GO_Biological_Process_2021	0.00343098
cell-cell junction assembly (GO:0007043)	GO_Biological_Process_2021	0.00366035
regulation of epidermal growth factor receptor signaling pathway (GO:0042058)	GO_Biological_Process_2021	0.00366035
regulation of fatty acid beta-oxidation (GO:0031998)	GO_Biological_Process_2021	0.00366035
positive regulation of cyclase activity (GO:0031281)	GO_Biological_Process_2021	0.00366035
positive regulation of glucose metabolic process (GO:0010907)	GO_Biological_Process_2021	0.00366035
positive regulation of glycogen biosynthetic process (GO:0045725)	GO_Biological_Process_2021	0.00366035
positive regulation of macrophage chemotaxis (GO:0010759)	GO_Biological_Process_2021	0.00366035
regulation of MAPK cascade (GO:0043408)	GO_Biological_Process_2021	0.00375814
peptidyl-tyrosine autophosphorylation (GO:0038083)	GO_Biological_Process_2021	0.00402393
positive regulation of glycogen metabolic process (GO:0070875)	GO_Biological_Process_2021	0.00402393
protein localization to cell-cell junction (GO:0150105)	GO_Biological_Process_2021	0.00402393
positive regulation of ERK1 and ERK2 cascade (GO:0070374)	GO_Biological_Process_2021	0.00410258
positive regulation of small molecule metabolic process (GO:0062013)	GO_Biological_Process_2021	0.00448946
regulation of translation (GO:0006417)	GO_Biological_Process_2021	0.00453241
fibroblast growth factor receptor signaling pathway (GO:0008543)	GO_Biological_Process_2021	0.00453241
positive regulation of cellular biosynthetic process (GO:0031328)	GO_Biological_Process_2021	0.00465744
cellular response to oxygen-containing compound (GO:1901701)	GO_Biological_Process_2021	0.00470271
regulation of Golgi organization (GO:1903358)	GO_Biological_Process_2021	0.00476036
positive regulation of telomere capping (GO:1904355)	GO_Biological_Process_2021	0.00476036
regulation of organelle organization (GO:0033043)	GO_Biological_Process_2021	0.00518957
regulation of early endosome to late endosome transport (GO:2000641)	GO_Biological_Process_2021	0.00523801
cell-cell junction organization (GO:0045216)	GO_Biological_Process_2021	0.00546372
cellular response to interleukin-7 (GO:0098761)	GO_Biological_Process_2021	0.00561492
positive regulation of macrophage migration (GO:1905523)	GO_Biological_Process_2021	0.00561492
interleukin-7-mediated signaling pathway (GO:0038111)	GO_Biological_Process_2021	0.00561492
response to insulin (GO:0032868)	GO_Biological_Process_2021	0.00563159
regulation of granulocyte chemotaxis (GO:0071622)	GO_Biological_Process_2021	0.00605078
regulation of hippo signaling (GO:0035330)	GO_Biological_Process_2021	0.00605078
positive regulation of intracellular signal transduction (GO:1902533)	GO_Biological_Process_2021	0.00683914
regulation of actin cytoskeleton organization (GO:0032956)	GO_Biological_Process_2021	0.00683914
cellular response to fibroblast growth factor stimulus (GO:0044344)	GO_Biological_Process_2021	0.00693672
regulation of macrophage chemotaxis (GO:0010758)	GO_Biological_Process_2021	0.00693672
positive regulation of lipid catabolic process (GO:0050996)	GO_Biological_Process_2021	0.00693672
protein localization to cell junction (GO:1902414)	GO_Biological_Process_2021	0.00693672
positive regulation of protein phosphorylation (GO:0001934)	GO_Biological_Process_2021	0.00732104
regulation of mononuclear cell migration (GO:0071675)	GO_Biological_Process_2021	0.00732104
ERK1 and ERK2 cascade (GO:0070371)	GO_Biological_Process_2021	0.00732104
regulation of telomere capping (GO:1904353)	GO_Biological_Process_2021	0.00732104
regulation of vesicle-mediated transport (GO:0060627)	GO_Biological_Process_2021	0.00736033
regulation of peptidyl-serine phosphorylation (GO:0033135)	GO_Biological_Process_2021	0.00774496
cellular response to catecholamine stimulus (GO:0071870)	GO_Biological_Process_2021	0.00777146
regulation of glycogen biosynthetic process (GO:0005979)	GO_Biological_Process_2021	0.0088987
positive regulation of glucose import (GO:0046326)	GO_Biological_Process_2021	0.0088987
TOR signaling (GO:0031929)	GO_Biological_Process_2021	0.0088987
positive regulation of cellular metabolic process (GO:0031325)	GO_Biological_Process_2021	0.00905856
cellular response to peptide hormone stimulus (GO:0071375)	GO_Biological_Process_2021	0.00915749
small GTPase mediated signal transduction (GO:0007264)	GO_Biological_Process_2021	0.00915749
stress-activated protein kinase signaling cascade (GO:0031098)	GO_Biological_Process_2021	0.00928822
regulation of ERK1 and ERK2 cascade (GO:0070372)	GO_Biological_Process_2021	0.0096758
membrane organization (GO:0061024)	GO_Biological_Process_2021	0.0102032
cytokine-mediated signaling pathway (GO:0019221)	GO_Biological_Process_2021	0.0109919
maintenance of blood-brain barrier (GO:0035633)	GO_Biological_Process_2021	0.0111069
regulation of cellular response to stress (GO:0080135)	GO_Biological_Process_2021	0.0118717
positive regulation of glucose transmembrane transport (GO:0010828)	GO_Biological_Process_2021	0.0123416
positive regulation of telomere maintenance (GO:0032206)	GO_Biological_Process_2021	0.0123416
regulation of mRNA catabolic process (GO:0061013)	GO_Biological_Process_2021	0.0127586
positive regulation of telomere maintenance via telomerase (GO:0032212)	GO_Biological_Process_2021	0.0128637
cellular response to organic substance (GO:0071310)	GO_Biological_Process_2021	0.0128637
cellular response to oxidative stress (GO:0034599)	GO_Biological_Process_2021	0.0131206
regulation of protein phosphorylation (GO:0001932)	GO_Biological_Process_2021	0.0131206
regulation of glucose metabolic process (GO:0010906)	GO_Biological_Process_2021	0.0131206
cellular response to vascular endothelial growth factor stimulus (GO:0035924)	GO_Biological_Process_2021	0.0131206
positive regulation of telomerase activity (GO:0051973)	GO_Biological_Process_2021	0.0131206
negative regulation of signal transduction (GO:0009968)	GO_Biological_Process_2021	0.0131331
positive regulation of MAPK cascade (GO:0043410)	GO_Biological_Process_2021	0.0142842
platelet aggregation (GO:0070527)	GO_Biological_Process_2021	0.0142842
positive regulation of telomere maintenance via telomere lengthening (GO:1904358)	GO_Biological_Process_2021	0.0142842
cellular response to metal ion (GO:0071248)	GO_Biological_Process_2021	0.0143158
transmembrane receptor protein serine/threonine kinase signaling pathway (GO:0007178)	GO_Biological_Process_2021	0.0147706
regulation of actin cytoskeleton reorganization (GO:2000249)	GO_Biological_Process_2021	0.0147706
positive regulation of catalytic activity (GO:0043085)	GO_Biological_Process_2021	0.0171129
positive regulation of cellular catabolic process (GO:0031331)	GO_Biological_Process_2021	0.0171462
positive regulation of gene expression (GO:0010628)	GO_Biological_Process_2021	0.0171795
Ras protein signal transduction (GO:0007265)	GO_Biological_Process_2021	0.0172576
response to growth factor (GO:0070848)	GO_Biological_Process_2021	0.0174907
positive regulation of transferase activity (GO:0051347)	GO_Biological_Process_2021	0.0191313
homotypic cell-cell adhesion (GO:0034109)	GO_Biological_Process_2021	0.0198354
negative regulation of protein phosphorylation (GO:0001933)	GO_Biological_Process_2021	0.0203482
cellular response to radiation (GO:0071478)	GO_Biological_Process_2021	0.0204629
regulation of telomerase activity (GO:0051972)	GO_Biological_Process_2021	0.0212277
regulation of signal transduction by p53 class mediator (GO:1901796)	GO_Biological_Process_2021	0.0214632
cellular response to ionizing radiation (GO:0071479)	GO_Biological_Process_2021	0.0226385
positive regulation of blood vessel endothelial cell migration (GO:0043536)	GO_Biological_Process_2021	0.0226385
regulation of cellular component movement (GO:0051270)	GO_Biological_Process_2021	0.0243669
inositol lipid-mediated signaling (GO:0048017)	GO_Biological_Process_2021	0.0251705
regulation of telomere maintenance via telomerase (GO:0032210)	GO_Biological_Process_2021	0.0258219
signal transduction in response to DNA damage (GO:0042770)	GO_Biological_Process_2021	0.0258219
negative regulation of cysteine-type endopeptidase activity (GO:2000117)	GO_Biological_Process_2021	0.0264742
IRE1-mediated unfolded protein response (GO:0036498)	GO_Biological_Process_2021	0.0264742
positive regulation of leukocyte chemotaxis (GO:0002690)	GO_Biological_Process_2021	0.0272906
negative regulation of cysteine-type endopeptidase activity involved in apoptotic process (GO:0043154)	GO_Biological_Process_2021	0.0277809
regulation of blood vessel endothelial cell migration (GO:0043535)	GO_Biological_Process_2021	0.0277809
positive regulation of response to DNA damage stimulus (GO:2001022)	GO_Biological_Process_2021	0.0277809
peptidyl-threonine phosphorylation (GO:0018107)	GO_Biological_Process_2021	0.0327005
positive regulation of DNA biosynthetic process (GO:2000573)	GO_Biological_Process_2021	0.0335668
actin cytoskeleton reorganization (GO:0031532)	GO_Biological_Process_2021	0.0355205
negative regulation of intracellular signal transduction (GO:1902532)	GO_Biological_Process_2021	0.0374148
regulation of signal transduction (GO:0009966)	GO_Biological_Process_2021	0.0374148
regulation of gene silencing by miRNA (GO:0060964)	GO_Biological_Process_2021	0.0390915
peptidyl-threonine modification (GO:0018210)	GO_Biological_Process_2021	0.0390915
regulation of translational initiation (GO:0006446)	GO_Biological_Process_2021	0.0399956
peptidyl-tyrosine phosphorylation (GO:0018108)	GO_Biological_Process_2021	0.0407924
carbohydrate homeostasis (GO:0033500)	GO_Biological_Process_2021	0.0407924
establishment of protein localization to membrane (GO:0090150)	GO_Biological_Process_2021	0.0407924
wound healing (GO:0042060)	GO_Biological_Process_2021	0.0407924
phosphatidylinositol-mediated signaling (GO:0048015)	GO_Biological_Process_2021	0.0407924
regulation of TOR signaling (GO:0032006)	GO_Biological_Process_2021	0.0407924
myeloid leukocyte differentiation (GO:0002573)	GO_Biological_Process_2021	0.0407924
response to ionizing radiation (GO:0010212)	GO_Biological_Process_2021	0.0407924
positive regulation of protein modification process (GO:0031401)	GO_Biological_Process_2021	0.0407924
regulation of actin filament-based process (GO:0032970)	GO_Biological_Process_2021	0.0407924
regulation of cell migration (GO:0030334)	GO_Biological_Process_2021	0.0407924
negative regulation of PERK-mediated unfolded protein response (GO:1903898)	GO_Biological_Process_2021	0.0407924
regulation of growth rate (GO:0040009)	GO_Biological_Process_2021	0.0407924
chemokine (C-X-C motif) ligand 12 signaling pathway (GO:0038146)	GO_Biological_Process_2021	0.0407924
regulation of mitophagy (GO:1901524)	GO_Biological_Process_2021	0.0407924
p38MAPK cascade (GO:0038066)	GO_Biological_Process_2021	0.0407924
regulation of protein kinase C activity (GO:1900019)	GO_Biological_Process_2021	0.0407924
positive regulation of blood-brain barrier permeability (GO:1905605)	GO_Biological_Process_2021	0.0407924
positive regulation of CD4-positive, alpha-beta T cell proliferation (GO:2000563)	GO_Biological_Process_2021	0.0407924
positive regulation of endothelial cell chemotaxis by VEGF-activated vascular endothelial growth factor receptor signaling pathway (GO:0038033)	GO_Biological_Process_2021	0.0407924
positive regulation of epithelial to mesenchymal transition involved in endocardial cushion formation (GO:1905007)	GO_Biological_Process_2021	0.0407924
positive regulation of protein kinase C activity (GO:1900020)	GO_Biological_Process_2021	0.0407924
tricuspid valve development (GO:0003175)	GO_Biological_Process_2021	0.0407924
tricuspid valve morphogenesis (GO:0003186)	GO_Biological_Process_2021	0.0407924
positive regulation of translation in response to stress (GO:0032056)	GO_Biological_Process_2021	0.0407924
cellular response to amino acid starvation (GO:0034198)	GO_Biological_Process_2021	0.0410218
response to amino acid starvation (GO:1990928)	GO_Biological_Process_2021	0.0415451
positive regulation of lymphocyte proliferation (GO:0050671)	GO_Biological_Process_2021	0.0415451
cellular response to lipid (GO:0071396)	GO_Biological_Process_2021	0.0415451
actomyosin structure organization (GO:0031032)	GO_Biological_Process_2021	0.0419312
positive regulation of growth (GO:0045927)	GO_Biological_Process_2021	0.0419312
RNA transport (GO:0050658)	GO_Biological_Process_2021	0.0419312
regulation of cellular response to heat (GO:1900034)	GO_Biological_Process_2021	0.0442958
adherens junction maintenance (GO:0034334)	GO_Biological_Process_2021	0.0442958
regulation of cardiac muscle hypertrophy in response to stress (GO:1903242)	GO_Biological_Process_2021	0.0442958
bundle of His cell-Purkinje myocyte adhesion involved in cell communication (GO:0086073)	GO_Biological_Process_2021	0.0442958
regulation of cellular response to hypoxia (GO:1900037)	GO_Biological_Process_2021	0.0442958
cellular response to lipoteichoic acid (GO:0071223)	GO_Biological_Process_2021	0.0442958
regulation of long-chain fatty acid import across plasma membrane (GO:0010746)	GO_Biological_Process_2021	0.0442958
regulation of nitric oxide mediated signal transduction (GO:0010749)	GO_Biological_Process_2021	0.0442958
positive regulation of endoplasmic reticulum stress-induced intrinsic apoptotic signaling pathway (GO:1902237)	GO_Biological_Process_2021	0.0442958
positive regulation of histone phosphorylation (GO:0033129)	GO_Biological_Process_2021	0.0442958
response to lipoteichoic acid (GO:0070391)	GO_Biological_Process_2021	0.0442958
signal complex assembly (GO:0007172)	GO_Biological_Process_2021	0.0442958
TORC2 signaling (GO:0038203)	GO_Biological_Process_2021	0.0442958
ventricular compact myocardium morphogenesis (GO:0003223)	GO_Biological_Process_2021	0.0442958
glucose homeostasis (GO:0042593)	GO_Biological_Process_2021	0.0491987
positive regulation of endothelial cell migration (GO:0010595)	GO_Biological_Process_2021	0.0491987
negative regulation of cardiocyte differentiation (GO:1905208)	GO_Biological_Process_2021	0.0491987
receptor-mediated endocytosis of virus by host cell (GO:0019065)	GO_Biological_Process_2021	0.0491987
regulation of blood-brain barrier permeability (GO:1905603)	GO_Biological_Process_2021	0.0491987
cardiac muscle cell-cardiac muscle cell adhesion (GO:0086042)	GO_Biological_Process_2021	0.0491987
regulation of cytoplasmic mRNA processing body assembly (GO:0010603)	GO_Biological_Process_2021	0.0491987
desmosome organization (GO:0002934)	GO_Biological_Process_2021	0.0491987
positive regulation of cardiac epithelial to mesenchymal transition (GO:0062043)	GO_Biological_Process_2021	0.0491987
regulation of T cell tolerance induction (GO:0002664)	GO_Biological_Process_2021	0.0491987
marginal zone B cell differentiation (GO:0002315)	GO_Biological_Process_2021	0.0491987
regulation of cysteine-type endopeptidase activity involved in apoptotic process (GO:0043281)	GO_Biological_Process_2021	0.0501552
transforming growth factor beta receptor signaling pathway (GO:0007179)	GO_Biological_Process_2021	0.0501552
negative regulation of protein kinase activity (GO:0006469)	GO_Biological_Process_2021	0.0510113
positive regulation of phosphorylation (GO:0042327)	GO_Biological_Process_2021	0.0511427
positive regulation of peptidyl-serine phosphorylation (GO:0033138)	GO_Biological_Process_2021	0.0511427
regulation of kinase activity (GO:0043549)	GO_Biological_Process_2021	0.0511427
hemopoiesis (GO:0030097)	GO_Biological_Process_2021	0.0511427
protein localization to presynapse (GO:1905383)	GO_Biological_Process_2021	0.0511427
negative regulation of B cell apoptotic process (GO:0002903)	GO_Biological_Process_2021	0.0511427
anterograde axonal protein transport (GO:0099641)	GO_Biological_Process_2021	0.0511427
negative regulation of glucose import (GO:0046325)	GO_Biological_Process_2021	0.0511427
axo-dendritic protein transport (GO:0099640)	GO_Biological_Process_2021	0.0511427
cell-cell adhesion mediated by cadherin (GO:0044331)	GO_Biological_Process_2021	0.0511427
regulation of epithelial to mesenchymal transition involved in endocardial cushion formation (GO:1905005)	GO_Biological_Process_2021	0.0511427
DNA damage induced protein phosphorylation (GO:0006975)	GO_Biological_Process_2021	0.0511427
regulation of osteoclast development (GO:2001204)	GO_Biological_Process_2021	0.0511427
positive regulation of cell migration by vascular endothelial growth factor signaling pathway (GO:0038089)	GO_Biological_Process_2021	0.0511427
fusion of virus membrane with host plasma membrane (GO:0019064)	GO_Biological_Process_2021	0.0511427
rRNA base methylation (GO:0070475)	GO_Biological_Process_2021	0.0511427
positive regulation of myotube differentiation (GO:0010831)	GO_Biological_Process_2021	0.0511427
positive regulation of oligodendrocyte differentiation (GO:0048714)	GO_Biological_Process_2021	0.0511427
stress-induced premature senescence (GO:0090400)	GO_Biological_Process_2021	0.0511427
membrane fusion involved in viral entry into host cell (GO:0039663)	GO_Biological_Process_2021	0.0511427
positive regulation of cell differentiation (GO:0045597)	GO_Biological_Process_2021	0.051378
neutrophil degranulation (GO:0043312)	GO_Biological_Process_2021	0.0547224
cellular response to cytokine stimulus (GO:0071345)	GO_Biological_Process_2021	0.0548857
neutrophil activation involved in immune response (GO:0002283)	GO_Biological_Process_2021	0.0551176
cell-matrix adhesion (GO:0007160)	GO_Biological_Process_2021	0.0551176
anoikis (GO:0043276)	GO_Biological_Process_2021	0.0551176
bundle of His cell to Purkinje myocyte communication (GO:0086069)	GO_Biological_Process_2021	0.0551176
regulation of DNA-templated transcription in response to stress (GO:0043620)	GO_Biological_Process_2021	0.0551176
regulation of endothelial cell development (GO:1901550)	GO_Biological_Process_2021	0.0551176
regulation of PERK-mediated unfolded protein response (GO:1903897)	GO_Biological_Process_2021	0.0551176
positive regulation of cell-cell adhesion mediated by cadherin (GO:2000049)	GO_Biological_Process_2021	0.0551176
neutrophil mediated immunity (GO:0002446)	GO_Biological_Process_2021	0.0552498
calcium-mediated signaling (GO:0019722)	GO_Biological_Process_2021	0.0562688
cell junction assembly (GO:0034329)	GO_Biological_Process_2021	0.0562688
positive regulation of cell growth (GO:0030307)	GO_Biological_Process_2021	0.0562688
regulation of insulin secretion (GO:0050796)	GO_Biological_Process_2021	0.0573115
protein poly-ADP-ribosylation (GO:0070212)	GO_Biological_Process_2021	0.0573115
adherens junction assembly (GO:0034333)	GO_Biological_Process_2021	0.0573115
negative regulation of lymphocyte apoptotic process (GO:0070229)	GO_Biological_Process_2021	0.0573115
negative regulation of phosphatidylinositol 3-kinase signaling (GO:0014067)	GO_Biological_Process_2021	0.0573115
negative regulation of transcription from RNA polymerase II promoter in response to stress (GO:0097201)	GO_Biological_Process_2021	0.0573115
negative regulation of transmembrane transport (GO:0034763)	GO_Biological_Process_2021	0.0573115
regulation of histone phosphorylation (GO:0033127)	GO_Biological_Process_2021	0.0573115
nucleic acid transport (GO:0050657)	GO_Biological_Process_2021	0.0573115
positive regulation of cell activation (GO:0050867)	GO_Biological_Process_2021	0.0573115
positive regulation of mesenchymal cell proliferation (GO:0002053)	GO_Biological_Process_2021	0.0573115
positive regulation of myoblast fusion (GO:1901741)	GO_Biological_Process_2021	0.0573115
myelin maintenance (GO:0043217)	GO_Biological_Process_2021	0.0573115
myeloid dendritic cell differentiation (GO:0043011)	GO_Biological_Process_2021	0.0573115
protein localization to nucleus (GO:0034504)	GO_Biological_Process_2021	0.0573115
regulation of protein kinase activity (GO:0045859)	GO_Biological_Process_2021	0.0602582
atrial septum morphogenesis (GO:0060413)	GO_Biological_Process_2021	0.0602582
regulation of CD4-positive, alpha-beta T cell proliferation (GO:2000561)	GO_Biological_Process_2021	0.0602582
cell-cell junction maintenance (GO:0045217)	GO_Biological_Process_2021	0.0602582
cellular response to interleukin-2 (GO:0071352)	GO_Biological_Process_2021	0.0602582
Notch signaling involved in heart development (GO:0061314)	GO_Biological_Process_2021	0.0602582
regulation of mesenchymal cell proliferation (GO:0010464)	GO_Biological_Process_2021	0.0602582
establishment of endothelial intestinal barrier (GO:0090557)	GO_Biological_Process_2021	0.0602582
response to sterol (GO:0036314)	GO_Biological_Process_2021	0.0602582
positive regulation of keratinocyte proliferation (GO:0010838)	GO_Biological_Process_2021	0.0602582
interleukin-2-mediated signaling pathway (GO:0038110)	GO_Biological_Process_2021	0.0602582
positive regulation of production of miRNAs involved in gene silencing by miRNA (GO:1903800)	GO_Biological_Process_2021	0.0602582
activation of protein kinase activity (GO:0032147)	GO_Biological_Process_2021	0.0623786
negative regulation of cell motility (GO:2000146)	GO_Biological_Process_2021	0.0623786
cellular response to transforming growth factor beta stimulus (GO:0071560)	GO_Biological_Process_2021	0.0623786
regulation of protein-containing complex assembly (GO:0043254)	GO_Biological_Process_2021	0.0629328
positive regulation of angiogenesis (GO:0045766)	GO_Biological_Process_2021	0.0629328
negative regulation of cardiac muscle hypertrophy (GO:0010614)	GO_Biological_Process_2021	0.0629328
regulation of B cell apoptotic process (GO:0002902)	GO_Biological_Process_2021	0.0629328
negative regulation of glucose transmembrane transport (GO:0010829)	GO_Biological_Process_2021	0.0629328
negative regulation of receptor internalization (GO:0002091)	GO_Biological_Process_2021	0.0629328
regulation of myoblast fusion (GO:1901739)	GO_Biological_Process_2021	0.0629328
P-body assembly (GO:0033962)	GO_Biological_Process_2021	0.0629328
regulation of ventricular cardiac muscle cell action potential (GO:0098911)	GO_Biological_Process_2021	0.0629328
positive regulation of vascular permeability (GO:0043117)	GO_Biological_Process_2021	0.0629328
negative regulation of endoplasmic reticulum unfolded protein response (GO:1900102)	GO_Biological_Process_2021	0.0659925
regulation of cell aging (GO:0090342)	GO_Biological_Process_2021	0.0659925
negative regulation of locomotion (GO:0040013)	GO_Biological_Process_2021	0.0659925
pathway-restricted SMAD protein phosphorylation (GO:0060389)	GO_Biological_Process_2021	0.0659925
embryonic hemopoiesis (GO:0035162)	GO_Biological_Process_2021	0.0659925
positive regulation of CD4-positive, alpha-beta T cell activation (GO:2000516)	GO_Biological_Process_2021	0.0659925
positive regulation of cell aging (GO:0090343)	GO_Biological_Process_2021	0.0659925
positive regulation of insulin receptor signaling pathway (GO:0046628)	GO_Biological_Process_2021	0.0659925
positive regulation of mRNA metabolic process (GO:1903313)	GO_Biological_Process_2021	0.0659925
mature B cell differentiation involved in immune response (GO:0002313)	GO_Biological_Process_2021	0.0659925
positive regulation of epithelial cell proliferation (GO:0050679)	GO_Biological_Process_2021	0.0671409
regulation of phosphorylation (GO:0042325)	GO_Biological_Process_2021	0.0682412
circulatory system development (GO:0072359)	GO_Biological_Process_2021	0.0682412
atrial septum development (GO:0003283)	GO_Biological_Process_2021	0.0682412
atrioventricular valve development (GO:0003171)	GO_Biological_Process_2021	0.0682412
branching involved in blood vessel morphogenesis (GO:0001569)	GO_Biological_Process_2021	0.0682412
cardiac left ventricle morphogenesis (GO:0003214)	GO_Biological_Process_2021	0.0682412
peptidyl-serine dephosphorylation (GO:0070262)	GO_Biological_Process_2021	0.0682412
positive regulation of alpha-beta T cell differentiation (GO:0046638)	GO_Biological_Process_2021	0.0682412
positive regulation of cellular response to insulin stimulus (GO:1900078)	GO_Biological_Process_2021	0.0682412
response to UV-A (GO:0070141)	GO_Biological_Process_2021	0.0682412
secondary palate development (GO:0062009)	GO_Biological_Process_2021	0.0682412
myeloid dendritic cell activation (GO:0001773)	GO_Biological_Process_2021	0.0682412
negative regulation of cellular process (GO:0048523)	GO_Biological_Process_2021	0.0709238
negative regulation of cellular component movement (GO:0051271)	GO_Biological_Process_2021	0.0709238
regulation of endothelial cell chemotaxis (GO:2001026)	GO_Biological_Process_2021	0.0709238
neurotrophin TRK receptor signaling pathway (GO:0048011)	GO_Biological_Process_2021	0.0709238
clathrin coat assembly (GO:0048268)	GO_Biological_Process_2021	0.0709238
contractile actin filament bundle assembly (GO:0030038)	GO_Biological_Process_2021	0.0709238
embryonic cranial skeleton morphogenesis (GO:0048701)	GO_Biological_Process_2021	0.0709238
positive regulation of endothelial cell chemotaxis (GO:2001028)	GO_Biological_Process_2021	0.0709238
stress fiber assembly (GO:0043149)	GO_Biological_Process_2021	0.0709238
positive regulation of sprouting angiogenesis (GO:1903672)	GO_Biological_Process_2021	0.0709238
cellular protein localization (GO:0034613)	GO_Biological_Process_2021	0.0719217
regulation of ERBB signaling pathway (GO:1901184)	GO_Biological_Process_2021	0.074283
dendritic cell chemotaxis (GO:0002407)	GO_Biological_Process_2021	0.074283
positive regulation of alpha-beta T cell proliferation (GO:0046641)	GO_Biological_Process_2021	0.074283
Golgi to endosome transport (GO:0006895)	GO_Biological_Process_2021	0.074283
positive regulation of syncytium formation by plasma membrane fusion (GO:0060143)	GO_Biological_Process_2021	0.074283
regulation of cellular component organization (GO:0051128)	GO_Biological_Process_2021	0.0766611
enzyme linked receptor protein signaling pathway (GO:0007167)	GO_Biological_Process_2021	0.0766611
pulmonary valve morphogenesis (GO:0003184)	GO_Biological_Process_2021	0.0766611
negative regulation of insulin secretion (GO:0046676)	GO_Biological_Process_2021	0.0766611
cell surface receptor signaling pathway involved in heart development (GO:0061311)	GO_Biological_Process_2021	0.0766611
regulation of establishment of endothelial barrier (GO:1903140)	GO_Biological_Process_2021	0.0766611
cellular response to fatty acid (GO:0071398)	GO_Biological_Process_2021	0.0766611
embryo development ending in birth or egg hatching (GO:0009792)	GO_Biological_Process_2021	0.0766611
positive regulation of cyclin-dependent protein serine/threonine kinase activity (GO:0045737)	GO_Biological_Process_2021	0.0766611
positive regulation of DNA replication (GO:0045740)	GO_Biological_Process_2021	0.0766611
receptor-mediated endocytosis (GO:0006898)	GO_Biological_Process_2021	0.0782692
cellular response to DNA damage stimulus (GO:0006974)	GO_Biological_Process_2021	0.0782692
3'-UTR-mediated mRNA stabilization (GO:0070935)	GO_Biological_Process_2021	0.0782692
pulmonary valve development (GO:0003177)	GO_Biological_Process_2021	0.0782692
negative regulation of peptide hormone secretion (GO:0090278)	GO_Biological_Process_2021	0.0782692
dendritic cell migration (GO:0036336)	GO_Biological_Process_2021	0.0782692
regulation of oxidative stress-induced intrinsic apoptotic signaling pathway (GO:1902175)	GO_Biological_Process_2021	0.0782692
regulation of production of miRNAs involved in gene silencing by miRNA (GO:1903798)	GO_Biological_Process_2021	0.0782692
positive chemotaxis (GO:0050918)	GO_Biological_Process_2021	0.0782692
positive regulation of glial cell differentiation (GO:0045687)	GO_Biological_Process_2021	0.0782692
intermediate filament organization (GO:0045109)	GO_Biological_Process_2021	0.0782692
positive regulation of myoblast differentiation (GO:0045663)	GO_Biological_Process_2021	0.0782692
positive regulation of response to endoplasmic reticulum stress (GO:1905898)	GO_Biological_Process_2021	0.0782692
regulation of mRNA stability (GO:0043488)	GO_Biological_Process_2021	0.079163
atrioventricular valve morphogenesis (GO:0003181)	GO_Biological_Process_2021	0.080384
regulation of bicellular tight junction assembly (GO:2000810)	GO_Biological_Process_2021	0.080384
regulation of cell-cell adhesion mediated by cadherin (GO:2000047)	GO_Biological_Process_2021	0.080384
cardiac atrium morphogenesis (GO:0003209)	GO_Biological_Process_2021	0.080384
negative regulation of oxidative stress-induced intrinsic apoptotic signaling pathway (GO:1902176)	GO_Biological_Process_2021	0.080384
regulation of oligodendrocyte differentiation (GO:0048713)	GO_Biological_Process_2021	0.080384
endocardial cushion morphogenesis (GO:0003203)	GO_Biological_Process_2021	0.080384
response to cholesterol (GO:0070723)	GO_Biological_Process_2021	0.080384
response to fatty acid (GO:0070542)	GO_Biological_Process_2021	0.080384
brain development (GO:0007420)	GO_Biological_Process_2021	0.0809798
regulation of protein kinase A signaling (GO:0010738)	GO_Biological_Process_2021	0.083442
positive regulation of cyclin-dependent protein kinase activity (GO:1904031)	GO_Biological_Process_2021	0.083442
positive regulation of peptidyl-lysine acetylation (GO:2000758)	GO_Biological_Process_2021	0.083442
post-transcriptional gene silencing by RNA (GO:0035194)	GO_Biological_Process_2021	0.083442
regulation of cell differentiation (GO:0045595)	GO_Biological_Process_2021	0.0858115
regulation of cell-substrate junction assembly (GO:0090109)	GO_Biological_Process_2021	0.0859776
negative regulation of peptidyl-serine phosphorylation (GO:0033137)	GO_Biological_Process_2021	0.0859776
cellular response to estradiol stimulus (GO:0071392)	GO_Biological_Process_2021	0.0859776
negative regulation of response to wounding (GO:1903035)	GO_Biological_Process_2021	0.0859776
neurotrophin signaling pathway (GO:0038179)	GO_Biological_Process_2021	0.0859776
stress granule assembly (GO:0034063)	GO_Biological_Process_2021	0.0859776
cellular response to starvation (GO:0009267)	GO_Biological_Process_2021	0.0862552
protein autophosphorylation (GO:0046777)	GO_Biological_Process_2021	0.0870207
negative regulation of cell population proliferation (GO:0008285)	GO_Biological_Process_2021	0.0886371
regulation of endoplasmic reticulum stress-induced intrinsic apoptotic signaling pathway (GO:1902235)	GO_Biological_Process_2021	0.0886371
osteoclast differentiation (GO:0030316)	GO_Biological_Process_2021	0.0886371
rRNA methylation (GO:0031167)	GO_Biological_Process_2021	0.0886371
heart development (GO:0007507)	GO_Biological_Process_2021	0.090654
positive regulation of macromolecule metabolic process (GO:0010604)	GO_Biological_Process_2021	0.090654
positive regulation of histone acetylation (GO:0035066)	GO_Biological_Process_2021	0.091886
cellular protein-containing complex assembly (GO:0034622)	GO_Biological_Process_2021	0.093925
DNA-templated transcription, initiation (GO:0006352)	GO_Biological_Process_2021	0.093925
negative regulation of stress fiber assembly (GO:0051497)	GO_Biological_Process_2021	0.094156
regulation of keratinocyte proliferation (GO:0010837)	GO_Biological_Process_2021	0.094156
dendritic cell differentiation (GO:0097028)	GO_Biological_Process_2021	0.094156
regulation of monooxygenase activity (GO:0032768)	GO_Biological_Process_2021	0.094156
protein kinase B signaling (GO:0043491)	GO_Biological_Process_2021	0.094156
rRNA processing (GO:0006364)	GO_Biological_Process_2021	0.0961131
regulation of cardiac muscle cell action potential (GO:0098901)	GO_Biological_Process_2021	0.0961131
cardiac conduction system development (GO:0003161)	GO_Biological_Process_2021	0.0961131
regulation of myotube differentiation (GO:0010830)	GO_Biological_Process_2021	0.0961131
outflow tract septum morphogenesis (GO:0003148)	GO_Biological_Process_2021	0.0961131
response to hexose (GO:0009746)	GO_Biological_Process_2021	0.0961131
ribosomal large subunit assembly (GO:0000027)	GO_Biological_Process_2021	0.0961131
positive regulation of peptidyl-threonine phosphorylation (GO:0010800)	GO_Biological_Process_2021	0.0961131
phosphorylation (GO:0016310)	GO_Biological_Process_2021	0.0961399
negative regulation of macroautophagy (GO:0016242)	GO_Biological_Process_2021	0.0980159
negative regulation of receptor-mediated endocytosis (GO:0048261)	GO_Biological_Process_2021	0.0980159
positive regulation of G1/S transition of mitotic cell cycle (GO:1900087)	GO_Biological_Process_2021	0.0980159
hippo signaling (GO:0035329)	GO_Biological_Process_2021	0.0980159
lamellipodium assembly (GO:0030032)	GO_Biological_Process_2021	0.0980159
maturation of LSU-rRNA (GO:0000470)	GO_Biological_Process_2021	0.0980159
positive regulation of developmental process (GO:0051094)	GO_Biological_Process_2021	0.0980159
regulation of cardiac muscle cell contraction (GO:0086004)	GO_Biological_Process_2021	0.0997896
regulation of cell junction assembly (GO:1901888)	GO_Biological_Process_2021	0.0997896
regulation of epidermal growth factor-activated receptor activity (GO:0007176)	GO_Biological_Process_2021	0.0997896
cellular senescence (GO:0090398)	GO_Biological_Process_2021	0.0997896
positive regulation of erythrocyte differentiation (GO:0045648)	GO_Biological_Process_2021	0.0997896
positive regulation of muscle cell differentiation (GO:0051149)	GO_Biological_Process_2021	0.0997896
positive regulation of striated muscle cell differentiation (GO:0051155)	GO_Biological_Process_2021	0.0997896
negative regulation of actin filament bundle assembly (GO:0032232)	GO_Biological_Process_2021	0.0997896
negative regulation of oxidative stress-induced cell death (GO:1903202)	GO_Biological_Process_2021	0.102208
cellular response to epidermal growth factor stimulus (GO:0071364)	GO_Biological_Process_2021	0.102208
positive regulation of phosphatidylinositol 3-kinase activity (GO:0043552)	GO_Biological_Process_2021	0.102208
ventricular septum morphogenesis (GO:0060412)	GO_Biological_Process_2021	0.102208
protein localization to cell surface (GO:0034394)	GO_Biological_Process_2021	0.102208
negative regulation of transferase activity (GO:0051348)	GO_Biological_Process_2021	0.104565
negative regulation of wound healing (GO:0061045)	GO_Biological_Process_2021	0.104565
establishment of endothelial barrier (GO:0061028)	GO_Biological_Process_2021	0.104565
lamellipodium organization (GO:0097581)	GO_Biological_Process_2021	0.104565
protein ADP-ribosylation (GO:0006471)	GO_Biological_Process_2021	0.104565
negative regulation of Wnt signaling pathway (GO:0030178)	GO_Biological_Process_2021	0.105691
negative regulation of cytoskeleton organization (GO:0051494)	GO_Biological_Process_2021	0.105691
negative regulation of Notch signaling pathway (GO:0045746)	GO_Biological_Process_2021	0.105691
positive regulation of B cell proliferation (GO:0030890)	GO_Biological_Process_2021	0.105691
response to alcohol (GO:0097305)	GO_Biological_Process_2021	0.105691
heterotypic cell-cell adhesion (GO:0034113)	GO_Biological_Process_2021	0.105691
positive regulation of lipid kinase activity (GO:0090218)	GO_Biological_Process_2021	0.105691
positive regulation of phosphate metabolic process (GO:0045937)	GO_Biological_Process_2021	0.105691
primary neural tube formation (GO:0014020)	GO_Biological_Process_2021	0.105691
morphogenesis of an epithelium (GO:0002009)	GO_Biological_Process_2021	0.105691
cellular protein modification process (GO:0006464)	GO_Biological_Process_2021	0.107228
negative regulation of macromolecule metabolic process (GO:0010605)	GO_Biological_Process_2021	0.107682
activation of protein kinase B activity (GO:0032148)	GO_Biological_Process_2021	0.107687
peptide cross-linking (GO:0018149)	GO_Biological_Process_2021	0.107687
embryonic skeletal system morphogenesis (GO:0048704)	GO_Biological_Process_2021	0.107687
tube closure (GO:0060606)	GO_Biological_Process_2021	0.107687
activation of phospholipase C activity (GO:0007202)	GO_Biological_Process_2021	0.109624
regulation of cellular amide metabolic process (GO:0034248)	GO_Biological_Process_2021	0.109624
regulation of chemotaxis (GO:0050920)	GO_Biological_Process_2021	0.109624
gene silencing by miRNA (GO:0035195)	GO_Biological_Process_2021	0.109624
skeletal muscle organ development (GO:0060538)	GO_Biological_Process_2021	0.109624
transcription initiation from RNA polymerase I promoter (GO:0006361)	GO_Biological_Process_2021	0.109624
regulation of histone acetylation (GO:0035065)	GO_Biological_Process_2021	0.111978
regulation of sprouting angiogenesis (GO:1903670)	GO_Biological_Process_2021	0.111978
positive regulation of histone modification (GO:0031058)	GO_Biological_Process_2021	0.111978
vasculogenesis (GO:0001570)	GO_Biological_Process_2021	0.111978
negative regulation of extrinsic apoptotic signaling pathway via death domain receptors (GO:1902042)	GO_Biological_Process_2021	0.113333
neural tube closure (GO:0001843)	GO_Biological_Process_2021	0.113333
regulation of myoblast differentiation (GO:0045661)	GO_Biological_Process_2021	0.113333
phosphatidylinositol 3-kinase signaling (GO:0014065)	GO_Biological_Process_2021	0.113333
positive regulation of interleukin-12 production (GO:0032735)	GO_Biological_Process_2021	0.113333
transcription by RNA polymerase I (GO:0006360)	GO_Biological_Process_2021	0.113333
ventricular cardiac muscle tissue morphogenesis (GO:0055010)	GO_Biological_Process_2021	0.113333
protein insertion into membrane (GO:0051205)	GO_Biological_Process_2021	0.113333
cellular response to virus (GO:0098586)	GO_Biological_Process_2021	0.115585
regulation of muscle cell differentiation (GO:0051147)	GO_Biological_Process_2021	0.115585
regulation of phosphatidylinositol 3-kinase activity (GO:0043551)	GO_Biological_Process_2021	0.115585
positive regulation of cell cycle G1/S phase transition (GO:1902808)	GO_Biological_Process_2021	0.115585
activation of adenylate cyclase activity (GO:0007190)	GO_Biological_Process_2021	0.117552
regulation of receptor internalization (GO:0002090)	GO_Biological_Process_2021	0.117552
positive regulation of cytokine-mediated signaling pathway (GO:0001961)	GO_Biological_Process_2021	0.117552
retina homeostasis (GO:0001895)	GO_Biological_Process_2021	0.117552
positive regulation of substrate adhesion-dependent cell spreading (GO:1900026)	GO_Biological_Process_2021	0.117552
regulation of gene expression (GO:0010468)	GO_Biological_Process_2021	0.11914
anterograde axonal transport (GO:0008089)	GO_Biological_Process_2021	0.119716
regulation of erythrocyte differentiation (GO:0045646)	GO_Biological_Process_2021	0.119716
positive regulation of myeloid cell differentiation (GO:0045639)	GO_Biological_Process_2021	0.119716
regulation of cell growth (GO:0001558)	GO_Biological_Process_2021	0.121304
regulation of cell communication (GO:0010646)	GO_Biological_Process_2021	0.12135
negative regulation of TOR signaling (GO:0032007)	GO_Biological_Process_2021	0.12135
response to estradiol (GO:0032355)	GO_Biological_Process_2021	0.12135
positive regulation of insulin secretion (GO:0032024)	GO_Biological_Process_2021	0.12135
ventricular septum development (GO:0003281)	GO_Biological_Process_2021	0.12135
positive regulation of cell motility (GO:2000147)	GO_Biological_Process_2021	0.122213
negative regulation of cellular metabolic process (GO:0031324)	GO_Biological_Process_2021	0.122213
regulation of cellular component biogenesis (GO:0044087)	GO_Biological_Process_2021	0.122213
negative regulation of protein secretion (GO:0050709)	GO_Biological_Process_2021	0.122213
regulation of heart rate by cardiac conduction (GO:0086091)	GO_Biological_Process_2021	0.122213
regulation of nitric-oxide synthase activity (GO:0050999)	GO_Biological_Process_2021	0.122213
regulation of peptidyl-threonine phosphorylation (GO:0010799)	GO_Biological_Process_2021	0.122213
regulation of protein tyrosine kinase activity (GO:0061097)	GO_Biological_Process_2021	0.122213
response to peptide (GO:1901652)	GO_Biological_Process_2021	0.122213
negative regulation of protein kinase B signaling (GO:0051898)	GO_Biological_Process_2021	0.124484
positive regulation of intrinsic apoptotic signaling pathway (GO:2001244)	GO_Biological_Process_2021	0.124484
ribosomal small subunit biogenesis (GO:0042274)	GO_Biological_Process_2021	0.124484
regulation of cell development (GO:0060284)	GO_Biological_Process_2021	0.125988
regulation of filopodium assembly (GO:0051489)	GO_Biological_Process_2021	0.125988
regulation of response to DNA damage stimulus (GO:2001020)	GO_Biological_Process_2021	0.125988
hexose metabolic process (GO:0019318)	GO_Biological_Process_2021	0.125988
keratinocyte differentiation (GO:0030216)	GO_Biological_Process_2021	0.125988
positive regulation of TOR signaling (GO:0032008)	GO_Biological_Process_2021	0.125988
negative regulation of protein catabolic process (GO:0042177)	GO_Biological_Process_2021	0.128186
regulation of extrinsic apoptotic signaling pathway via death domain receptors (GO:1902041)	GO_Biological_Process_2021	0.128186
positive regulation of epithelial to mesenchymal transition (GO:0010718)	GO_Biological_Process_2021	0.128186
regulation of cytokine production involved in inflammatory response (GO:1900015)	GO_Biological_Process_2021	0.130105
heart looping (GO:0001947)	GO_Biological_Process_2021	0.130105
positive regulation of peptide hormone secretion (GO:0090277)	GO_Biological_Process_2021	0.130105
positive regulation of phospholipase C activity (GO:0010863)	GO_Biological_Process_2021	0.130105
branching morphogenesis of an epithelial tube (GO:0048754)	GO_Biological_Process_2021	0.131739
cardiac ventricle morphogenesis (GO:0003208)	GO_Biological_Process_2021	0.131739
neurogenesis (GO:0022008)	GO_Biological_Process_2021	0.131739
positive regulation of mRNA catabolic process (GO:0061014)	GO_Biological_Process_2021	0.131739
mRNA stabilization (GO:0048255)	GO_Biological_Process_2021	0.131739
regulation of DNA repair (GO:0006282)	GO_Biological_Process_2021	0.133837
positive regulation of chemotaxis (GO:0050921)	GO_Biological_Process_2021	0.133837
positive regulation of RNA metabolic process (GO:0051254)	GO_Biological_Process_2021	0.133837
positive regulation of nucleic acid-templated transcription (GO:1903508)	GO_Biological_Process_2021	0.135401
regulation of B cell proliferation (GO:0030888)	GO_Biological_Process_2021	0.135401
positive regulation of response to stimulus (GO:0048584)	GO_Biological_Process_2021	0.135401
posttranscriptional regulation of gene expression (GO:0010608)	GO_Biological_Process_2021	0.135401
vesicle organization (GO:0016050)	GO_Biological_Process_2021	0.135401
anterograde trans-synaptic signaling (GO:0098916)	GO_Biological_Process_2021	0.136065
determination of heart left/right asymmetry (GO:0061371)	GO_Biological_Process_2021	0.136929
embryonic heart tube morphogenesis (GO:0003143)	GO_Biological_Process_2021	0.136929
positive regulation of cell-cell adhesion (GO:0022409)	GO_Biological_Process_2021	0.136929
regulation of wound healing (GO:0061041)	GO_Biological_Process_2021	0.136929
positive regulation of DNA repair (GO:0045739)	GO_Biological_Process_2021	0.139188
myelination (GO:0042552)	GO_Biological_Process_2021	0.139188
negative regulation of catabolic process (GO:0009895)	GO_Biological_Process_2021	0.140141
receptor internalization (GO:0031623)	GO_Biological_Process_2021	0.140141
regulation of cellular protein metabolic process (GO:0032268)	GO_Biological_Process_2021	0.140141
cellular response to mechanical stimulus (GO:0071260)	GO_Biological_Process_2021	0.140141
positive regulation of actin filament polymerization (GO:0030838)	GO_Biological_Process_2021	0.140141
response to glucose (GO:0009749)	GO_Biological_Process_2021	0.140141
response to unfolded protein (GO:0006986)	GO_Biological_Process_2021	0.140141
regulation of canonical Wnt signaling pathway (GO:0060828)	GO_Biological_Process_2021	0.140954
positive regulation of cell morphogenesis involved in differentiation (GO:0010770)	GO_Biological_Process_2021	0.142083
ribosome assembly (GO:0042255)	GO_Biological_Process_2021	0.142083
positive regulation of transcription, DNA-templated (GO:0045893)	GO_Biological_Process_2021	0.142427
regulation of interleukin-12 production (GO:0032655)	GO_Biological_Process_2021	0.142972
regulation of protein modification process (GO:0031399)	GO_Biological_Process_2021	0.142972
regulation of substrate adhesion-dependent cell spreading (GO:1900024)	GO_Biological_Process_2021	0.142972
mitotic metaphase plate congression (GO:0007080)	GO_Biological_Process_2021	0.142972
mitotic nuclear membrane organization (GO:0101024)	GO_Biological_Process_2021	0.142972
mitotic nuclear membrane reassembly (GO:0007084)	GO_Biological_Process_2021	0.142972
negative regulation of protein metabolic process (GO:0051248)	GO_Biological_Process_2021	0.144087
negative regulation of protein-containing complex assembly (GO:0031333)	GO_Biological_Process_2021	0.144087
endocytic recycling (GO:0032456)	GO_Biological_Process_2021	0.144087
response to peptide hormone (GO:0043434)	GO_Biological_Process_2021	0.144087
positive regulation of protein localization to cell periphery (GO:1904377)	GO_Biological_Process_2021	0.144087
positive regulation of protein localization to plasma membrane (GO:1903078)	GO_Biological_Process_2021	0.144087
cardiac muscle tissue development (GO:0048738)	GO_Biological_Process_2021	0.145174
regulation of DNA replication (GO:0006275)	GO_Biological_Process_2021	0.145174
epidermal cell differentiation (GO:0009913)	GO_Biological_Process_2021	0.145174
positive regulation of B cell activation (GO:0050871)	GO_Biological_Process_2021	0.145174
positive regulation of macroautophagy (GO:0016239)	GO_Biological_Process_2021	0.145174
positive regulation of NIK/NF-kappaB signaling (GO:1901224)	GO_Biological_Process_2021	0.145174
regulation of alternative mRNA splicing, via spliceosome (GO:0000381)	GO_Biological_Process_2021	0.146739
regulation of focal adhesion assembly (GO:0051893)	GO_Biological_Process_2021	0.146739
negative regulation of viral genome replication (GO:0045071)	GO_Biological_Process_2021	0.146739
nuclear membrane reassembly (GO:0031468)	GO_Biological_Process_2021	0.146739
central nervous system development (GO:0007417)	GO_Biological_Process_2021	0.148195
positive regulation of cell migration (GO:0030335)	GO_Biological_Process_2021	0.148855
blood vessel morphogenesis (GO:0048514)	GO_Biological_Process_2021	0.150563
peptidyl-tyrosine modification (GO:0018212)	GO_Biological_Process_2021	0.150563
positive regulation of interleukin-1 beta production (GO:0032731)	GO_Biological_Process_2021	0.150563
ribosomal large subunit biogenesis (GO:0042273)	GO_Biological_Process_2021	0.152834
receptor metabolic process (GO:0043112)	GO_Biological_Process_2021	0.1543
RNA modification (GO:0009451)	GO_Biological_Process_2021	0.1543
positive regulation of mitotic cell cycle phase transition (GO:1901992)	GO_Biological_Process_2021	0.1543
muscle organ development (GO:0007517)	GO_Biological_Process_2021	0.1543
adenylate cyclase-inhibiting G protein-coupled receptor signaling pathway (GO:0007193)	GO_Biological_Process_2021	0.157954
apical junction assembly (GO:0043297)	GO_Biological_Process_2021	0.157954
Notch signaling pathway (GO:0007219)	GO_Biological_Process_2021	0.157954
ribonucleoprotein complex biogenesis (GO:0022613)	GO_Biological_Process_2021	0.157954
RNA methylation (GO:0001510)	GO_Biological_Process_2021	0.157954
regulation of endocytosis (GO:0030100)	GO_Biological_Process_2021	0.160155
positive regulation of transcription by RNA polymerase II (GO:0045944)	GO_Biological_Process_2021	0.161608
glucose metabolic process (GO:0006006)	GO_Biological_Process_2021	0.161798
positive regulation of interleukin-1 production (GO:0032732)	GO_Biological_Process_2021	0.161798
positive regulation of DNA metabolic process (GO:0051054)	GO_Biological_Process_2021	0.163967
negative regulation of intrinsic apoptotic signaling pathway (GO:2001243)	GO_Biological_Process_2021	0.16557
plasma membrane organization (GO:0007009)	GO_Biological_Process_2021	0.16557
lipid homeostasis (GO:0055088)	GO_Biological_Process_2021	0.16557
BMP signaling pathway (GO:0030509)	GO_Biological_Process_2021	0.166678
regulation of cell-matrix adhesion (GO:0001952)	GO_Biological_Process_2021	0.166678
regulation of cellular catabolic process (GO:0031329)	GO_Biological_Process_2021	0.166678
chemical homeostasis (GO:0048878)	GO_Biological_Process_2021	0.166678
regulation of cell cycle (GO:0051726)	GO_Biological_Process_2021	0.166678
embryonic organ development (GO:0048568)	GO_Biological_Process_2021	0.168159
positive regulation of cell cycle (GO:0045787)	GO_Biological_Process_2021	0.168159
positive regulation of T cell proliferation (GO:0042102)	GO_Biological_Process_2021	0.168159
regulation of viral genome replication (GO:0045069)	GO_Biological_Process_2021	0.170256
negative regulation of transforming growth factor beta receptor signaling pathway (GO:0030512)	GO_Biological_Process_2021	0.17234
chemical synaptic transmission (GO:0007268)	GO_Biological_Process_2021	0.173279
cell chemotaxis (GO:0060326)	GO_Biological_Process_2021	0.173279
cellular response to decreased oxygen levels (GO:0036294)	GO_Biological_Process_2021	0.173279
positive regulation of MAP kinase activity (GO:0043406)	GO_Biological_Process_2021	0.173279
positive regulation of protein polymerization (GO:0032273)	GO_Biological_Process_2021	0.173279
negative regulation of viral process (GO:0048525)	GO_Biological_Process_2021	0.174761
regulation of plasma membrane bounded cell projection assembly (GO:0120032)	GO_Biological_Process_2021	0.174761
positive regulation of cell-substrate adhesion (GO:0010811)	GO_Biological_Process_2021	0.174761
cellular response to BMP stimulus (GO:0071773)	GO_Biological_Process_2021	0.176225
regulation of G1/S transition of mitotic cell cycle (GO:2000045)	GO_Biological_Process_2021	0.176225
nucleic acid metabolic process (GO:0090304)	GO_Biological_Process_2021	0.176225
cell junction organization (GO:0034330)	GO_Biological_Process_2021	0.177954
positive regulation of protein secretion (GO:0050714)	GO_Biological_Process_2021	0.177954
regulation of actin filament polymerization (GO:0030833)	GO_Biological_Process_2021	0.179381
regulation of hydrolase activity (GO:0051336)	GO_Biological_Process_2021	0.179381
regulation of Rho protein signal transduction (GO:0035023)	GO_Biological_Process_2021	0.179381
regulation of stress fiber assembly (GO:0051492)	GO_Biological_Process_2021	0.181366
integrin-mediated signaling pathway (GO:0007229)	GO_Biological_Process_2021	0.183049
positive regulation of T cell activation (GO:0050870)	GO_Biological_Process_2021	0.183049
negative regulation of gene expression (GO:0010629)	GO_Biological_Process_2021	0.183283
regulation of epithelial to mesenchymal transition (GO:0010717)	GO_Biological_Process_2021	0.183843
establishment of protein localization to organelle (GO:0072594)	GO_Biological_Process_2021	0.183843
regulation of T cell proliferation (GO:0042129)	GO_Biological_Process_2021	0.183843
protein import into nucleus (GO:0006606)	GO_Biological_Process_2021	0.183843
regulation of organelle assembly (GO:1902115)	GO_Biological_Process_2021	0.184909
import into nucleus (GO:0051170)	GO_Biological_Process_2021	0.184909
positive regulation of phosphatidylinositol 3-kinase signaling (GO:0014068)	GO_Biological_Process_2021	0.184909
positive regulation of tumor necrosis factor production (GO:0032760)	GO_Biological_Process_2021	0.184909
negative regulation of cellular component organization (GO:0051129)	GO_Biological_Process_2021	0.190047
negative regulation of extrinsic apoptotic signaling pathway (GO:2001237)	GO_Biological_Process_2021	0.190047
regulation of NIK/NF-kappaB signaling (GO:1901222)	GO_Biological_Process_2021	0.190047
regulation of protein localization to plasma membrane (GO:1903076)	GO_Biological_Process_2021	0.190047
skin development (GO:0043588)	GO_Biological_Process_2021	0.190047
intracellular protein transport (GO:0006886)	GO_Biological_Process_2021	0.191338
positive regulation of cellular amide metabolic process (GO:0034250)	GO_Biological_Process_2021	0.191338
positive regulation of tumor necrosis factor superfamily cytokine production (GO:1903557)	GO_Biological_Process_2021	0.191338
regulation of cyclin-dependent protein serine/threonine kinase activity (GO:0000079)	GO_Biological_Process_2021	0.192612
ephrin receptor signaling pathway (GO:0048013)	GO_Biological_Process_2021	0.192612
positive regulation of cytoskeleton organization (GO:0051495)	GO_Biological_Process_2021	0.192612
regulation of interleukin-1 beta production (GO:0032651)	GO_Biological_Process_2021	0.19387
regulation of Notch signaling pathway (GO:0008593)	GO_Biological_Process_2021	0.19387
epidermis development (GO:0008544)	GO_Biological_Process_2021	0.19387
positive regulation of multicellular organismal process (GO:0051240)	GO_Biological_Process_2021	0.197178
negative regulation of cellular amide metabolic process (GO:0034249)	GO_Biological_Process_2021	0.199359
negative regulation of phosphorylation (GO:0042326)	GO_Biological_Process_2021	0.199359
protein targeting to membrane (GO:0006612)	GO_Biological_Process_2021	0.201169
supramolecular fiber organization (GO:0097435)	GO_Biological_Process_2021	0.201325
second-messenger-mediated signaling (GO:0019932)	GO_Biological_Process_2021	0.204138
post-Golgi vesicle-mediated transport (GO:0006892)	GO_Biological_Process_2021	0.204138
protein import (GO:0017038)	GO_Biological_Process_2021	0.204138
negative regulation of translation (GO:0017148)	GO_Biological_Process_2021	0.204984
regulation of mRNA splicing, via spliceosome (GO:0048024)	GO_Biological_Process_2021	0.204984
positive regulation of autophagy (GO:0010508)	GO_Biological_Process_2021	0.204984
SRP-dependent cotranslational protein targeting to membrane (GO:0006614)	GO_Biological_Process_2021	0.204984
positive regulation of supramolecular fiber organization (GO:1902905)	GO_Biological_Process_2021	0.206743
regulation of transcription by RNA polymerase II (GO:0006357)	GO_Biological_Process_2021	0.207067
regulation of lipid metabolic process (GO:0019216)	GO_Biological_Process_2021	0.207249
regulation of peptidyl-tyrosine phosphorylation (GO:0050730)	GO_Biological_Process_2021	0.207249
positive regulation of cellular component biogenesis (GO:0044089)	GO_Biological_Process_2021	0.207249
T cell activation (GO:0042110)	GO_Biological_Process_2021	0.207249
regulation of epithelial cell proliferation (GO:0050678)	GO_Biological_Process_2021	0.20867
cytoplasmic translation (GO:0002181)	GO_Biological_Process_2021	0.20867
negative regulation of cell death (GO:0060548)	GO_Biological_Process_2021	0.209457
negative regulation of cellular protein metabolic process (GO:0032269)	GO_Biological_Process_2021	0.209457
cotranslational protein targeting to membrane (GO:0006613)	GO_Biological_Process_2021	0.209457
interleukin-1-mediated signaling pathway (GO:0070498)	GO_Biological_Process_2021	0.209457
regulation of MAP kinase activity (GO:0043405)	GO_Biological_Process_2021	0.214861
positive regulation of cold-induced thermogenesis (GO:0120162)	GO_Biological_Process_2021	0.214861
regulation of transcription, DNA-templated (GO:0006355)	GO_Biological_Process_2021	0.215832
response to UV (GO:0009411)	GO_Biological_Process_2021	0.218212
regulation of transforming growth factor beta receptor signaling pathway (GO:0017015)	GO_Biological_Process_2021	0.219551
positive regulation of translation (GO:0045727)	GO_Biological_Process_2021	0.219551
positive regulation of protein localization to membrane (GO:1905477)	GO_Biological_Process_2021	0.221202
regulation of cell death (GO:0010941)	GO_Biological_Process_2021	0.221548
regulation of protein catabolic process (GO:0042176)	GO_Biological_Process_2021	0.221548
positive regulation of cellular protein metabolic process (GO:0032270)	GO_Biological_Process_2021	0.221548
positive regulation of vasculature development (GO:1904018)	GO_Biological_Process_2021	0.221548
mitotic sister chromatid segregation (GO:0000070)	GO_Biological_Process_2021	0.221548
protein targeting to ER (GO:0045047)	GO_Biological_Process_2021	0.223174
activation of GTPase activity (GO:0090630)	GO_Biological_Process_2021	0.226399
regulation of JNK cascade (GO:0046328)	GO_Biological_Process_2021	0.226399
positive regulation of protein serine/threonine kinase activity (GO:0071902)	GO_Biological_Process_2021	0.227999
negative regulation of transmembrane receptor protein serine/threonine kinase signaling pathway (GO:0090101)	GO_Biological_Process_2021	0.231505
response to endoplasmic reticulum stress (GO:0034976)	GO_Biological_Process_2021	0.234986
regulation of Wnt signaling pathway (GO:0030111)	GO_Biological_Process_2021	0.236547
regulation of macroautophagy (GO:0016241)	GO_Biological_Process_2021	0.238099
nuclear-transcribed mRNA catabolic process, nonsense-mediated decay (GO:0000184)	GO_Biological_Process_2021	0.2393
positive regulation of metabolic process (GO:0009893)	GO_Biological_Process_2021	0.2393
positive regulation of cellular component organization (GO:0051130)	GO_Biological_Process_2021	0.24049
positive regulation of kinase activity (GO:0033674)	GO_Biological_Process_2021	0.24049
cellular response to lectin (GO:1990858)	GO_Biological_Process_2021	0.241325
cellular response to molecule of bacterial origin (GO:0071219)	GO_Biological_Process_2021	0.241325
stimulatory C-type lectin receptor signaling pathway (GO:0002223)	GO_Biological_Process_2021	0.241325
cytosolic transport (GO:0016482)	GO_Biological_Process_2021	0.242837
negative regulation of response to external stimulus (GO:0032102)	GO_Biological_Process_2021	0.245313
regulation of protein binding (GO:0043393)	GO_Biological_Process_2021	0.245313
positive regulation of protein-containing complex assembly (GO:0031334)	GO_Biological_Process_2021	0.245313
organelle organization (GO:0006996)	GO_Biological_Process_2021	0.245313
innate immune response activating cell surface receptor signaling pathway (GO:0002220)	GO_Biological_Process_2021	0.246628
cellular response to lipopolysaccharide (GO:0071222)	GO_Biological_Process_2021	0.247756
cytoskeleton organization (GO:0007010)	GO_Biological_Process_2021	0.247756
epithelium development (GO:0060429)	GO_Biological_Process_2021	0.251036
regulation of tumor necrosis factor production (GO:0032680)	GO_Biological_Process_2021	0.254291
protein targeting (GO:0006605)	GO_Biological_Process_2021	0.255372
platelet degranulation (GO:0002576)	GO_Biological_Process_2021	0.255372
negative regulation of growth (GO:0045926)	GO_Biological_Process_2021	0.256803
microtubule cytoskeleton organization involved in mitosis (GO:1902850)	GO_Biological_Process_2021	0.260002
muscle contraction (GO:0006936)	GO_Biological_Process_2021	0.261411
regulation of primary metabolic process (GO:0080090)	GO_Biological_Process_2021	0.26172
regulation of response to external stimulus (GO:0032101)	GO_Biological_Process_2021	0.26172
positive regulation of canonical Wnt signaling pathway (GO:0090263)	GO_Biological_Process_2021	0.26172
G2/M transition of mitotic cell cycle (GO:0000086)	GO_Biological_Process_2021	0.26172
nervous system development (GO:0007399)	GO_Biological_Process_2021	0.262383
cell cycle G2/M phase transition (GO:0044839)	GO_Biological_Process_2021	0.262383
cellular response to hypoxia (GO:0071456)	GO_Biological_Process_2021	0.262383
regulation of cell adhesion (GO:0030155)	GO_Biological_Process_2021	0.265134
RNA metabolic process (GO:0016070)	GO_Biological_Process_2021	0.265134
negative regulation of inflammatory response to antigenic stimulus (GO:0002862)	GO_Biological_Process_2021	0.269575
ribonucleoprotein complex assembly (GO:0022618)	GO_Biological_Process_2021	0.269575
regulation of inflammatory response to antigenic stimulus (GO:0002861)	GO_Biological_Process_2021	0.270918
protein dephosphorylation (GO:0006470)	GO_Biological_Process_2021	0.273959
transcription initiation from RNA polymerase II promoter (GO:0006367)	GO_Biological_Process_2021	0.275283
regulation of cellular macromolecule biosynthetic process (GO:2000112)	GO_Biological_Process_2021	0.277149
protein localization to organelle (GO:0033365)	GO_Biological_Process_2021	0.277909
negative regulation of cell migration (GO:0030336)	GO_Biological_Process_2021	0.280888
positive regulation of cytosolic calcium ion concentration (GO:0007204)	GO_Biological_Process_2021	0.28551
regulation of cytosolic calcium ion concentration (GO:0051480)	GO_Biological_Process_2021	0.286781
regulation of cytokine production (GO:0001817)	GO_Biological_Process_2021	0.288913
cellular response to organic cyclic compound (GO:0071407)	GO_Biological_Process_2021	0.288913
response to cytokine (GO:0034097)	GO_Biological_Process_2021	0.288913
actin filament organization (GO:0007015)	GO_Biological_Process_2021	0.291799
positive regulation of Wnt signaling pathway (GO:0030177)	GO_Biological_Process_2021	0.293036
positive regulation of protein kinase activity (GO:0045860)	GO_Biological_Process_2021	0.294267
cellular response to interleukin-1 (GO:0071347)	GO_Biological_Process_2021	0.295491
mitotic spindle organization (GO:0007052)	GO_Biological_Process_2021	0.298319
T cell receptor signaling pathway (GO:0050852)	GO_Biological_Process_2021	0.299524
response to lipopolysaccharide (GO:0032496)	GO_Biological_Process_2021	0.300723
peptide biosynthetic process (GO:0043043)	GO_Biological_Process_2021	0.304686
rRNA metabolic process (GO:0016072)	GO_Biological_Process_2021	0.304686
negative regulation of canonical Wnt signaling pathway (GO:0090090)	GO_Biological_Process_2021	0.3086
adenylate cyclase-modulating G protein-coupled receptor signaling pathway (GO:0007188)	GO_Biological_Process_2021	0.3086
cell-cell adhesion via plasma-membrane adhesion molecules (GO:0098742)	GO_Biological_Process_2021	0.315988
nuclear-transcribed mRNA catabolic process (GO:0000956)	GO_Biological_Process_2021	0.317117
defense response to bacterium (GO:0042742)	GO_Biological_Process_2021	0.324378
negative regulation of immune response (GO:0050777)	GO_Biological_Process_2021	0.326995
protein stabilization (GO:0050821)	GO_Biological_Process_2021	0.328079
regulated exocytosis (GO:0045055)	GO_Biological_Process_2021	0.329157
negative regulation of cellular macromolecule biosynthetic process (GO:2000113)	GO_Biological_Process_2021	0.332186
antigen receptor-mediated signaling pathway (GO:0050851)	GO_Biological_Process_2021	0.335781
regulation of GTPase activity (GO:0043087)	GO_Biological_Process_2021	0.341268
negative regulation of cell differentiation (GO:0045596)	GO_Biological_Process_2021	0.343762
ribosome biogenesis (GO:0042254)	GO_Biological_Process_2021	0.344776
regulation of programmed cell death (GO:0043067)	GO_Biological_Process_2021	0.34724
ncRNA processing (GO:0034470)	GO_Biological_Process_2021	0.356885
regulation of angiogenesis (GO:0045765)	GO_Biological_Process_2021	0.359274
mitotic cell cycle phase transition (GO:0044772)	GO_Biological_Process_2021	0.367288
negative regulation of inflammatory response (GO:0050728)	GO_Biological_Process_2021	0.370523
phosphate-containing compound metabolic process (GO:0006796)	GO_Biological_Process_2021	0.370523
negative regulation of multicellular organismal process (GO:0051241)	GO_Biological_Process_2021	0.371851
positive regulation of GTPase activity (GO:0043547)	GO_Biological_Process_2021	0.371851
translation (GO:0006412)	GO_Biological_Process_2021	0.371851
regulation of I-kappaB kinase/NF-kappaB signaling (GO:0043122)	GO_Biological_Process_2021	0.385025
inflammatory response (GO:0006954)	GO_Biological_Process_2021	0.392575
regulation of autophagy (GO:0010506)	GO_Biological_Process_2021	0.393398
positive regulation of signal transduction (GO:0009967)	GO_Biological_Process_2021	0.420155
plasma membrane bounded cell projection assembly (GO:0120031)	GO_Biological_Process_2021	0.451721
positive regulation of programmed cell death (GO:0043068)	GO_Biological_Process_2021	0.460662
positive regulation of apoptotic process (GO:0043065)	GO_Biological_Process_2021	0.487668
cellular macromolecule biosynthetic process (GO:0034645)	GO_Biological_Process_2021	0.491503
transcription by RNA polymerase II (GO:0006366)	GO_Biological_Process_2021	0.497487
positive regulation of cytokine production (GO:0001819)	GO_Biological_Process_2021	0.513007
gene expression (GO:0010467)	GO_Biological_Process_2021	0.53411
protein transport (GO:0015031)	GO_Biological_Process_2021	0.54641
cellular protein metabolic process (GO:0044267)	GO_Biological_Process_2021	0.590645
organelle assembly (GO:0070925)	GO_Biological_Process_2021	0.596942
regulation of nucleic acid-templated transcription (GO:1903506)	GO_Biological_Process_2021	0.600524
negative regulation of nucleic acid-templated transcription (GO:1903507)	GO_Biological_Process_2021	0.628068
negative regulation of transcription, DNA-templated (GO:0045892)	GO_Biological_Process_2021	0.870187
Insulin signaling pathway	KEGG_2021_Human	3.00512e-11
Growth hormone synthesis, secretion and action	KEGG_2021_Human	1.30797e-10
Neurotrophin signaling pathway	KEGG_2021_Human	1.30797e-10
FoxO signaling pathway	KEGG_2021_Human	2.35519e-10
ErbB signaling pathway	KEGG_2021_Human	2.40701e-10
mTOR signaling pathway	KEGG_2021_Human	6.78977e-10
Adherens junction	KEGG_2021_Human	2.76467e-09
Chronic myeloid leukemia	KEGG_2021_Human	3.94634e-09
Relaxin signaling pathway	KEGG_2021_Human	3.96223e-09
Focal adhesion	KEGG_2021_Human	4.41718e-09
Estrogen signaling pathway	KEGG_2021_Human	4.94211e-09
MAPK signaling pathway	KEGG_2021_Human	4.94211e-09
MicroRNAs in cancer	KEGG_2021_Human	7.63105e-09
Human cytomegalovirus infection	KEGG_2021_Human	8.56717e-09
Prolactin signaling pathway	KEGG_2021_Human	7.06011e-08
Non-small cell lung cancer	KEGG_2021_Human	7.86277e-08
Glioma	KEGG_2021_Human	9.49331e-08
Breast cancer	KEGG_2021_Human	1.76416e-07
Phospholipase D signaling pathway	KEGG_2021_Human	1.76416e-07
Gastric cancer	KEGG_2021_Human	1.76416e-07
Colorectal cancer	KEGG_2021_Human	1.76416e-07
Gap junction	KEGG_2021_Human	1.93506e-07
PD-L1 expression and PD-1 checkpoint pathway in cancer	KEGG_2021_Human	1.98167e-07
GnRH signaling pathway	KEGG_2021_Human	2.47573e-07
Choline metabolism in cancer	KEGG_2021_Human	3.1843e-07
Hepatocellular carcinoma	KEGG_2021_Human	3.1843e-07
T cell receptor signaling pathway	KEGG_2021_Human	4.30694e-07
Pathways in cancer	KEGG_2021_Human	5.91175e-07
Endometrial cancer	KEGG_2021_Human	6.88239e-07
Chemokine signaling pathway	KEGG_2021_Human	6.88239e-07
VEGF signaling pathway	KEGG_2021_Human	7.15988e-07
Thyroid hormone signaling pathway	KEGG_2021_Human	8.96571e-07
Proteoglycans in cancer	KEGG_2021_Human	9.77037e-07
Rap1 signaling pathway	KEGG_2021_Human	1.11672e-06
Fc epsilon RI signaling pathway	KEGG_2021_Human	1.30223e-06
Regulation of actin cytoskeleton	KEGG_2021_Human	1.32603e-06
Renal cell carcinoma	KEGG_2021_Human	1.32603e-06
Autophagy	KEGG_2021_Human	1.57505e-06
Pancreatic cancer	KEGG_2021_Human	2.04585e-06
Chemical carcinogenesis	KEGG_2021_Human	2.27304e-06
PI3K-Akt signaling pathway	KEGG_2021_Human	2.28881e-06
Cellular senescence	KEGG_2021_Human	3.05797e-06
Hepatitis B	KEGG_2021_Human	3.72486e-06
Bladder cancer	KEGG_2021_Human	5.51693e-06
Prostate cancer	KEGG_2021_Human	5.98793e-06
Progesterone-mediated oocyte maturation	KEGG_2021_Human	6.8116e-06
Type II diabetes mellitus	KEGG_2021_Human	8.25949e-06
Parathyroid hormone synthesis, secretion and action	KEGG_2021_Human	8.70579e-06
Human immunodeficiency virus 1 infection	KEGG_2021_Human	1.55379e-05
Human papillomavirus infection	KEGG_2021_Human	1.58097e-05
Osteoclast differentiation	KEGG_2021_Human	1.99002e-05
Natural killer cell mediated cytotoxicity	KEGG_2021_Human	2.27066e-05
Ras signaling pathway	KEGG_2021_Human	2.407e-05
Yersinia infection	KEGG_2021_Human	2.71941e-05
Acute myeloid leukemia	KEGG_2021_Human	3.11787e-05
Long-term potentiation	KEGG_2021_Human	3.11787e-05
Shigellosis	KEGG_2021_Human	3.11787e-05
Signaling pathways regulating pluripotency of stem cells	KEGG_2021_Human	3.11787e-05
Central carbon metabolism in cancer	KEGG_2021_Human	3.56457e-05
Melanoma	KEGG_2021_Human	3.921e-05
Hepatitis C	KEGG_2021_Human	4.65759e-05
B cell receptor signaling pathway	KEGG_2021_Human	6.05313e-05
cGMP-PKG signaling pathway	KEGG_2021_Human	6.07049e-05
Axon guidance	KEGG_2021_Human	9.02181e-05
Th1 and Th2 cell differentiation	KEGG_2021_Human	9.5361e-05
Alcoholism	KEGG_2021_Human	9.70466e-05
Fc gamma R-mediated phagocytosis	KEGG_2021_Human	0.000113853
Pathogenic Escherichia coli infection	KEGG_2021_Human	0.000123805
AGE-RAGE signaling pathway in diabetic complications	KEGG_2021_Human	0.000124547
Chagas disease	KEGG_2021_Human	0.000132644
Aldosterone-regulated sodium reabsorption	KEGG_2021_Human	0.000135392
C-type lectin receptor signaling pathway	KEGG_2021_Human	0.000139114
Th17 cell differentiation	KEGG_2021_Human	0.000153294
Insulin resistance	KEGG_2021_Human	0.0001568
HIF-1 signaling pathway	KEGG_2021_Human	0.00016036
Leukocyte transendothelial migration	KEGG_2021_Human	0.000188379
Sphingolipid signaling pathway	KEGG_2021_Human	0.000219589
Thermogenesis	KEGG_2021_Human	0.000230497
Coronavirus disease	KEGG_2021_Human	0.000230497
Oocyte meiosis	KEGG_2021_Human	0.000288618
Apelin signaling pathway	KEGG_2021_Human	0.000359239
Apoptosis	KEGG_2021_Human	0.000407113
Long-term depression	KEGG_2021_Human	0.000493238
Oxytocin signaling pathway	KEGG_2021_Human	0.000541665
GnRH secretion	KEGG_2021_Human	0.000582993
Epithelial cell signaling in Helicobacter pylori infection	KEGG_2021_Human	0.000750461
Tuberculosis	KEGG_2021_Human	0.000933677
Pertussis	KEGG_2021_Human	0.000933677
Bacterial invasion of epithelial cells	KEGG_2021_Human	0.000948556
Leishmaniasis	KEGG_2021_Human	0.000948556
Neutrophil extracellular trap formation	KEGG_2021_Human	0.00108363
Kaposi sarcoma-associated herpesvirus infection	KEGG_2021_Human	0.00115924
Diabetic cardiomyopathy	KEGG_2021_Human	0.00138462
Alzheimer disease	KEGG_2021_Human	0.0015897
TGF-beta signaling pathway	KEGG_2021_Human	0.0015897
IL-17 signaling pathway	KEGG_2021_Human	0.0015897
Melanogenesis	KEGG_2021_Human	0.00193619
Longevity regulating pathway	KEGG_2021_Human	0.00197164
Toll-like receptor signaling pathway	KEGG_2021_Human	0.00206397
TNF signaling pathway	KEGG_2021_Human	0.0025028
Toxoplasmosis	KEGG_2021_Human	0.0025028
Serotonergic synapse	KEGG_2021_Human	0.00254215
Salmonella infection	KEGG_2021_Human	0.00265439
Endocytosis	KEGG_2021_Human	0.00274618
AMPK signaling pathway	KEGG_2021_Human	0.00293214
Platelet activation	KEGG_2021_Human	0.00318875
Vascular smooth muscle contraction	KEGG_2021_Human	0.00382628
Thyroid cancer	KEGG_2021_Human	0.00382628
Pathways of neurodegeneration	KEGG_2021_Human	0.00422667
Retrograde endocannabinoid signaling	KEGG_2021_Human	0.00506577
Adrenergic signaling in cardiomyocytes	KEGG_2021_Human	0.0052127
Cushing syndrome	KEGG_2021_Human	0.00561258
Non-alcoholic fatty liver disease	KEGG_2021_Human	0.00561258
JAK-STAT signaling pathway	KEGG_2021_Human	0.00629282
Influenza A	KEGG_2021_Human	0.00736669
Regulation of lipolysis in adipocytes	KEGG_2021_Human	0.00775577
NOD-like receptor signaling pathway	KEGG_2021_Human	0.00833595
Viral carcinogenesis	KEGG_2021_Human	0.0113156
Adipocytokine signaling pathway	KEGG_2021_Human	0.0117244
Lipid and atherosclerosis	KEGG_2021_Human	0.0130028
cAMP signaling pathway	KEGG_2021_Human	0.0130581
Human T-cell leukemia virus 1 infection	KEGG_2021_Human	0.0134424
Arrhythmogenic right ventricular cardiomyopathy	KEGG_2021_Human	0.0139986
Staphylococcus aureus infection	KEGG_2021_Human	0.0206919
Circadian entrainment	KEGG_2021_Human	0.0213481
Amoebiasis	KEGG_2021_Human	0.0232048
Prion disease	KEGG_2021_Human	0.0232048
Cholinergic synapse	KEGG_2021_Human	0.0277439
Glutamatergic synapse	KEGG_2021_Human	0.0279836
Hippo signaling pathway	KEGG_2021_Human	0.0533818
Calcium signaling pathway	KEGG_2021_Human	0.104127
Intestinal immune network for IgA production	KEGG_2021_Human	0.10992
Vibrio cholerae infection	KEGG_2021_Human	0.11341
Notch signaling pathway	KEGG_2021_Human	0.131625
Cytokine-cytokine receptor interaction	KEGG_2021_Human	0.142352
RIG-I-like receptor signaling pathway	KEGG_2021_Human	0.152176
p53 signaling pathway	KEGG_2021_Human	0.157066
Hypertrophic cardiomyopathy	KEGG_2021_Human	0.188999
Amyotrophic lateral sclerosis	KEGG_2021_Human	0.19292
Dilated cardiomyopathy	KEGG_2021_Human	0.197534
Inflammatory mediator regulation of TRP channels	KEGG_2021_Human	0.199821
Viral protein interaction with cytokine and cytokine receptor	KEGG_2021_Human	0.202061
Dopaminergic synapse	KEGG_2021_Human	0.256604
Fluid shear stress and atherosclerosis	KEGG_2021_Human	0.266496
Spinocerebellar ataxia	KEGG_2021_Human	0.271208
Ribosome	KEGG_2021_Human	0.29327
Tight junction	KEGG_2021_Human	0.308235
RNA transport	KEGG_2021_Human	0.331442
Transcriptional misregulation in cancer	KEGG_2021_Human	0.337875
Epstein-Barr virus infection	KEGG_2021_Human	0.349719
Herpes simplex virus 1 infection	KEGG_2021_Human	0.653592
Brain-derived neurotrophic factor (BDNF) signaling pathway WP2380	WikiPathway_2021_Human	2.53863e-14
Insulin Signaling WP481	WikiPathway_2021_Human	2.68405e-14
Gastrin signaling pathway WP4659	WikiPathway_2021_Human	2.68405e-14
EGF/EGFR signaling pathway WP437	WikiPathway_2021_Human	2.68405e-14
Angiopoietin Like Protein 8 Regulatory Pathway WP3915	WikiPathway_2021_Human	1.10567e-13
Kit receptor signaling pathway WP304	WikiPathway_2021_Human	1.39645e-13
Oncostatin M Signaling Pathway WP2374	WikiPathway_2021_Human	3.01804e-13
Leptin signaling pathway WP2034	WikiPathway_2021_Human	1.0292e-12
Prolactin Signaling Pathway WP2037	WikiPathway_2021_Human	1.0292e-12
EPO Receptor Signaling WP581	WikiPathway_2021_Human	1.54159e-12
VEGFA-VEGFR2 Signaling Pathway WP3888	WikiPathway_2021_Human	2.45402e-12
Alpha 6 Beta 4 signaling pathway WP244	WikiPathway_2021_Human	8.25449e-12
Epithelial to mesenchymal transition in colorectal cancer WP4239	WikiPathway_2021_Human	1.66647e-11
IL-5 signaling pathway WP127	WikiPathway_2021_Human	3.05485e-11
T-cell receptor (TCR) signaling pathway WP69	WikiPathway_2021_Human	1.92815e-10
ErbB signaling pathway WP673	WikiPathway_2021_Human	1.97887e-10
Follicle Stimulating Hormone (FSH) signaling pathway WP2035	WikiPathway_2021_Human	2.20919e-10
IL-4 signaling pathway WP395	WikiPathway_2021_Human	2.20919e-10
B Cell Receptor Signaling Pathway WP23	WikiPathway_2021_Human	2.80812e-10
Integrin-mediated Cell Adhesion WP185	WikiPathway_2021_Human	3.70797e-10
AGE/RAGE pathway WP2324	WikiPathway_2021_Human	8.17528e-10
RAC1/PAK1/p38/MMP2 Pathway WP3303	WikiPathway_2021_Human	9.68436e-10
Head and Neck Squamous Cell Carcinoma WP4674	WikiPathway_2021_Human	1.545e-09
Focal Adhesion WP306	WikiPathway_2021_Human	2.42069e-09
IL-2 signaling pathway WP49	WikiPathway_2021_Human	2.66031e-09
Glioblastoma signaling pathways WP2261	WikiPathway_2021_Human	3.14529e-09
Interleukin-11 Signaling Pathway WP2332	WikiPathway_2021_Human	3.30449e-09
EGFR Tyrosine Kinase Inhibitor Resistance WP4806	WikiPathway_2021_Human	3.46895e-09
Thyroid hormones production and their peripheral downstream signaling effects WP4746	WikiPathway_2021_Human	8.03449e-09
Hypothesized Pathways in Pathogenesis of Cardiovascular Disease WP3668	WikiPathway_2021_Human	1.24384e-08
MAPK Signaling Pathway WP382	WikiPathway_2021_Human	1.27603e-08
Nanoparticle-mediated activation of receptor signaling WP2643	WikiPathway_2021_Human	2.14711e-08
Association Between Physico-Chemical Features and Toxicity Associated Pathways WP3680	WikiPathway_2021_Human	3.26487e-08
Thyroid stimulating hormone (TSH) signaling pathway WP2032	WikiPathway_2021_Human	3.26487e-08
MAPK Cascade WP422	WikiPathway_2021_Human	4.70426e-08
Non-small cell lung cancer WP4255	WikiPathway_2021_Human	5.07209e-08
Signaling of Hepatocyte Growth Factor Receptor WP313	WikiPathway_2021_Human	5.07209e-08
BDNF-TrkB Signaling WP3676	WikiPathway_2021_Human	5.07209e-08
Focal Adhesion-PI3K-Akt-mTOR-signaling pathway WP3932	WikiPathway_2021_Human	6.2496e-08
Host-pathogen interaction of human coronaviruses - MAPK signaling WP4877	WikiPathway_2021_Human	6.50819e-08
PDGF Pathway WP2526	WikiPathway_2021_Human	1.10144e-07
Breast cancer pathway WP4262	WikiPathway_2021_Human	1.62757e-07
Translation inhibitors in chronically activated PDGFRA cells WP4566	WikiPathway_2021_Human	2.16764e-07
Chemokine signaling pathway WP3929	WikiPathway_2021_Human	2.39683e-07
MFAP5 effect on permeability and motility of endothelial cells via cytoskeleton rearrangement WP4560	WikiPathway_2021_Human	2.53743e-07
IL-3 signaling pathway WP286	WikiPathway_2021_Human	2.80578e-07
TCA Cycle Nutrient Utilization and Invasiveness of Ovarian Cancer WP2868	WikiPathway_2021_Human	4.14639e-07
Interferon type I signaling pathways WP585	WikiPathway_2021_Human	4.42518e-07
MET in type 1 papillary renal cell carcinoma WP4205	WikiPathway_2021_Human	6.80958e-07
Endometrial cancer WP4155	WikiPathway_2021_Human	9.31167e-07
FGFR3 signaling in chondrocyte proliferation and terminal differentiation WP4767	WikiPathway_2021_Human	1.26666e-06
Melanoma WP4685	WikiPathway_2021_Human	1.31765e-06
TGF-beta Signaling Pathway WP366	WikiPathway_2021_Human	1.36294e-06
PDGFR-beta pathway WP3972	WikiPathway_2021_Human	1.61407e-06
PI3K-Akt signaling pathway WP4172	WikiPathway_2021_Human	1.89115e-06
Insulin signaling in adipocytes (diabetic condition) WP3635	WikiPathway_2021_Human	1.90627e-06
Insulin signaling in adipocytes (normal condition) WP3634	WikiPathway_2021_Human	1.90627e-06
Regulatory circuits of the STAT3 signaling pathway WP4538	WikiPathway_2021_Human	2.35587e-06
Regulation of Actin Cytoskeleton WP51	WikiPathway_2021_Human	2.60015e-06
Hepatitis B infection WP4666	WikiPathway_2021_Human	2.76347e-06
p38 MAPK Signaling Pathway WP400	WikiPathway_2021_Human	2.76885e-06
Pancreatic adenocarcinoma pathway WP4263	WikiPathway_2021_Human	4.26027e-06
TNF related weak inducer of apoptosis (TWEAK) Signaling Pathway WP2036	WikiPathway_2021_Human	6.39241e-06
Bile acids synthesis and enterohepatic circulation WP4389	WikiPathway_2021_Human	6.63102e-06
IL-6 signaling pathway WP364	WikiPathway_2021_Human	6.82081e-06
Ras signaling WP4223	WikiPathway_2021_Human	7.65658e-06
Thymic Stromal LymphoPoietin (TSLP) Signaling Pathway WP2203	WikiPathway_2021_Human	9.50594e-06
Thermogenesis WP4321	WikiPathway_2021_Human	1.01302e-05
ERK Pathway in Huntington's Disease WP3853	WikiPathway_2021_Human	1.26648e-05
Netrin-UNC5B signaling pathway WP4747	WikiPathway_2021_Human	1.37054e-05
MAPK pathway in congenital thyroid cancer WP4928	WikiPathway_2021_Human	1.51262e-05
Cardiac Hypertrophic Response WP2795	WikiPathway_2021_Human	1.64947e-05
Fragile X Syndrome WP4549	WikiPathway_2021_Human	1.64947e-05
IL-9 signaling pathway WP22	WikiPathway_2021_Human	1.75972e-05
4-hydroxytamoxifen, Dexamethasone, and Retinoic Acids Regulation of p27 Expression WP3879	WikiPathway_2021_Human	2.0531e-05
Inhibition of exosome biogenesis and secretion by Manumycin A in CRPC cells WP4301	WikiPathway_2021_Human	2.0531e-05
T-Cell antigen Receptor (TCR) pathway during Staphylococcus aureus infection WP3863	WikiPathway_2021_Human	2.52865e-05
Serotonin Receptor 2 and ELK-SRF/GATA4 signaling WP732	WikiPathway_2021_Human	2.7866e-05
Integrated breast cancer pathway WP1984	WikiPathway_2021_Human	4.62438e-05
Chromosomal and microsatellite instability in colorectal cancer WP4216	WikiPathway_2021_Human	4.67004e-05
Relationship between inflammation, COX-2 and EGFR WP4483	WikiPathway_2021_Human	5.37446e-05
MicroRNAs in cardiomyocyte hypertrophy WP1544	WikiPathway_2021_Human	7.94306e-05
Cannabinoid receptor signaling WP3869	WikiPathway_2021_Human	8.2841e-05
Extracellular vesicle-mediated signaling in recipient cells WP2870	WikiPathway_2021_Human	9.0817e-05
TNF-alpha signaling pathway WP231	WikiPathway_2021_Human	0.000109626
Corticotropin-releasing hormone signaling pathway WP2355	WikiPathway_2021_Human	0.000113049
Disruption of postsynaptic signaling by CNV WP4875	WikiPathway_2021_Human	0.000114684
miRNA regulation of prostate cancer signaling pathways WP3981	WikiPathway_2021_Human	0.000114684
Resistin as a regulator of inflammation WP4481	WikiPathway_2021_Human	0.000114684
CAMKK2 Pathway WP4874	WikiPathway_2021_Human	0.000124203
Neovascularisation processes WP4331	WikiPathway_2021_Human	0.000158485
Pilocytic astrocytoma WP2253	WikiPathway_2021_Human	0.000158485
Kisspeptin/kisspeptin receptor system in the ovary WP4871	WikiPathway_2021_Human	0.000182234
Bladder cancer WP2828	WikiPathway_2021_Human	0.000194629
DNA damage response (only ATM dependent) WP710	WikiPathway_2021_Human	0.000197201
Common Pathways Underlying Drug Addiction WP2636	WikiPathway_2021_Human	0.000220791
Genes controlling nephrogenesis WP4823	WikiPathway_2021_Human	0.000234561
ESC Pluripotency Pathways WP3931	WikiPathway_2021_Human	0.000234945
Osteoblast differentiation WP4787	WikiPathway_2021_Human	0.000248499
Aryl Hydrocarbon Receptor Netpath WP2586	WikiPathway_2021_Human	0.000275883
Envelope proteins and their potential roles in EDMD physiopathology WP4535	WikiPathway_2021_Human	0.000275883
Structural Pathway of Interleukin 1 (IL-1) WP2637	WikiPathway_2021_Human	0.000326904
Hepatitis C and Hepatocellular Carcinoma WP3646	WikiPathway_2021_Human	0.000326904
Ebola Virus Pathway on Host WP4217	WikiPathway_2021_Human	0.000333756
Synaptic signaling pathways associated with autism spectrum disorder WP4539	WikiPathway_2021_Human	0.000340648
IL-1 signaling pathway WP195	WikiPathway_2021_Human	0.000444189
RANKL/RANK signaling pathway WP2018	WikiPathway_2021_Human	0.000444189
MAPK and NFkB signaling pathways inhibited by Yersinia YopJ WP3849	WikiPathway_2021_Human	0.000589298
MFAP5-mediated ovarian cancer cell motility and invasiveness WP3301	WikiPathway_2021_Human	0.000682871
Osteopontin Signaling WP1434	WikiPathway_2021_Human	0.000682871
Non-genomic actions of 1,25 dihydroxyvitamin D3 WP4341	WikiPathway_2021_Human	0.000911316
Canonical and non-canonical TGF-B signaling WP3874	WikiPathway_2021_Human	0.00115288
Leptin Insulin Overlap WP3935	WikiPathway_2021_Human	0.00115288
TGF-B Signaling in Thyroid Cells for Epithelial-Mesenchymal Transition WP3859	WikiPathway_2021_Human	0.0012839
Serotonin Receptor 4/6/7 and NR3C Signaling WP734	WikiPathway_2021_Human	0.00140834
Extracellular vesicles in the crosstalk of cardiac cells WP4300	WikiPathway_2021_Human	0.00140834
Acute viral myocarditis WP4298	WikiPathway_2021_Human	0.00151463
BMP Signaling Pathway in Eyelid Development WP3927	WikiPathway_2021_Human	0.00153625
FOXA2 pathway WP5066	WikiPathway_2021_Human	0.00168145
Transcription factor regulation in adipogenesis WP3599	WikiPathway_2021_Human	0.00181661
Type II diabetes mellitus WP1584	WikiPathway_2021_Human	0.00181661
Estrogen signaling pathway WP712	WikiPathway_2021_Human	0.00197069
Angiogenesis WP1539	WikiPathway_2021_Human	0.00211235
Kallmann's Syndrome WP5074	WikiPathway_2021_Human	0.00211235
Signal Transduction of S1P Receptor WP26	WikiPathway_2021_Human	0.00223882
IL-7 signaling pathway WP205	WikiPathway_2021_Human	0.00223882
Physiological and pathological hypertrophy of the heart WP1528	WikiPathway_2021_Human	0.00223882
Toll-like Receptor Signaling Pathway WP75	WikiPathway_2021_Human	0.00233398
Senescence and Autophagy in Cancer WP615	WikiPathway_2021_Human	0.00244768
PI3K-AKT-mTOR signaling pathway and therapeutic opportunities WP3844	WikiPathway_2021_Human	0.00315036
Spinal Cord Injury WP2431	WikiPathway_2021_Human	0.00336767
IL17 signaling pathway WP2112	WikiPathway_2021_Human	0.00350179
Monoamine Transport WP727	WikiPathway_2021_Human	0.00350179
Endothelin Pathways WP2197	WikiPathway_2021_Human	0.00364064
Prion disease pathway WP3995	WikiPathway_2021_Human	0.00364064
Regucalcin in proximal tubule epithelial kidney cells WP4838	WikiPathway_2021_Human	0.00364064
FBXL10 enhancement of MAP/ERK signaling in diffuse large B-cell lymphoma WP4553	WikiPathway_2021_Human	0.00406187
IL-18 signaling pathway WP4754	WikiPathway_2021_Human	0.00410437
Adipogenesis WP236	WikiPathway_2021_Human	0.00418053
Target Of Rapamycin (TOR) Signaling WP1471	WikiPathway_2021_Human	0.00420305
Factors and pathways affecting insulin-like growth factor (IGF1)-Akt signaling WP3850	WikiPathway_2021_Human	0.00440586
Parkinson's disease pathway WP2371	WikiPathway_2021_Human	0.00461175
Regulation of toll-like receptor signaling pathway WP1449	WikiPathway_2021_Human	0.00491027
Fas ligand pathway and stress induction of heat shock proteins WP314	WikiPathway_2021_Human	0.0055403
ATM Signaling Network in Development and Disease WP3878	WikiPathway_2021_Human	0.00630131
Photodynamic therapy-induced AP-1 survival signaling. WP3611	WikiPathway_2021_Human	0.00769249
Wnt Signaling Pathway WP363	WikiPathway_2021_Human	0.00824819
Apoptosis-related network due to altered Notch3 in ovarian cancer WP2864	WikiPathway_2021_Human	0.00844539
Cardiac Progenitor Differentiation WP2406	WikiPathway_2021_Human	0.00844539
TGF-beta Receptor Signaling WP560	WikiPathway_2021_Human	0.0087002
TGF-beta receptor signaling in skeletal dysplasias WP4816	WikiPathway_2021_Human	0.0099306
Primary focal segmental glomerulosclerosis (FSGS) WP2572	WikiPathway_2021_Human	0.0149745
Arrhythmogenic Right Ventricular Cardiomyopathy WP2118	WikiPathway_2021_Human	0.015679
Alzheimer's disease WP2059	WikiPathway_2021_Human	0.0193939
Pathways in clear cell renal cell carcinoma WP4018	WikiPathway_2021_Human	0.0201611
LDLRAD4 and what we know about it WP4904	WikiPathway_2021_Human	0.0212591
Cytoplasmic Ribosomal Proteins WP477	WikiPathway_2021_Human	0.0217184
Apoptosis Modulation and Signaling WP1772	WikiPathway_2021_Human	0.0220423
7q11.23 copy number variation syndrome WP4932	WikiPathway_2021_Human	0.0287571
Interleukin-1 Induced Activation of NF-kappa-B WP3656	WikiPathway_2021_Human	0.0295201
Hippo-Merlin Signaling Dysregulation WP4541	WikiPathway_2021_Human	0.0370713
Neuroinflammation WP4919	WikiPathway_2021_Human	0.0377863
Nuclear Receptors Meta-Pathway WP2882	WikiPathway_2021_Human	0.0406566
22q11.2 copy number variation syndrome WP4657	WikiPathway_2021_Human	0.0427196
Role of Osx and miRNAs in tooth development WP3971	WikiPathway_2021_Human	0.0427196
Amplification and Expansion of Oncogenic Pathways as Metastatic Traits WP3678	WikiPathway_2021_Human	0.047454
MAP3K1 role in promoting and blocking gonadal determination WP4872	WikiPathway_2021_Human	0.047454
Nephrogenesis WP5052	WikiPathway_2021_Human	0.047454
Farnesoid X receptor pathway WP2879	WikiPathway_2021_Human	0.052306
LTF danger signal response pathway WP4478	WikiPathway_2021_Human	0.052306
Hereditary leiomyomatosis and renal cell carcinoma pathway WP4206	WikiPathway_2021_Human	0.0543632
Imatinib and Chronic Myeloid Leukemia WP3640	WikiPathway_2021_Human	0.0543632
Nonalcoholic fatty liver disease WP4396	WikiPathway_2021_Human	0.0550842
Host-pathogen interaction of human coronaviruses - apoptosis WP4864	WikiPathway_2021_Human	0.0563678
Vitamin D in inflammatory diseases WP4482	WikiPathway_2021_Human	0.0583215
PI3K/AKT/mTOR - VitD3 signaling WP4141	WikiPathway_2021_Human	0.0583215
Ebstein-Barr virus LMP1 signaling WP262	WikiPathway_2021_Human	0.060226
Nanoparticle triggered autophagic cell death WP2509	WikiPathway_2021_Human	0.060226
Photodynamic therapy-induced NFE2L2 (NRF2) survival signaling WP3612	WikiPathway_2021_Human	0.0624298
1q21.1 copy number variation syndrome WP4905	WikiPathway_2021_Human	0.0688652
Canonical and non-canonical Notch signaling WP3845	WikiPathway_2021_Human	0.0688652
Intracellular trafficking proteins involved in CMT neuropathy WP4856	WikiPathway_2021_Human	0.0688652
Interactions between immune cells and microRNAs in tumor microenvironment WP4559	WikiPathway_2021_Human	0.0709533
Selective expression of chemokine receptors during T-cell polarization WP4494	WikiPathway_2021_Human	0.072619
RAS and bradykinin pathways in COVID-19 WP4969	WikiPathway_2021_Human	0.072619
16p11.2 distal deletion syndrome WP4950	WikiPathway_2021_Human	0.0762334
Toll-like Receptor Signaling related to MyD88 WP3858	WikiPathway_2021_Human	0.0762334
Gastric Cancer Network 2 WP2363	WikiPathway_2021_Human	0.0762334
Mammary gland development pathway - Pregnancy and lactation (Stage 3 of 4) WP2817	WikiPathway_2021_Human	0.0781966
Signal transduction through IL1R WP4496	WikiPathway_2021_Human	0.0792997
Host-pathogen interaction of human coronaviruses - interferon induction WP4880	WikiPathway_2021_Human	0.0792997
Oxidative Stress WP408	WikiPathway_2021_Human	0.0792997
The influence of laminopathies on Wnt signaling WP4844	WikiPathway_2021_Human	0.0830698
Overview of leukocyte-intrinsic Hippo pathway functions WP4542	WikiPathway_2021_Human	0.0830698
miRNAs involvement in the immune response in sepsis WP4329	WikiPathway_2021_Human	0.0871893
Amyotrophic lateral sclerosis (ALS) WP2447	WikiPathway_2021_Human	0.0885468
mBDNF and proBDNF regulation of GABA neurotransmission WP4829	WikiPathway_2021_Human	0.0885468
Vitamin A and carotenoid metabolism WP716	WikiPathway_2021_Human	0.0991879
Heart Development WP1591	WikiPathway_2021_Human	0.100378
Neurodegeneration with brain iron accumulation (NBIA) subtypes pathway WP4577	WikiPathway_2021_Human	0.100378
Nephrotic syndrome WP4758	WikiPathway_2021_Human	0.10154
Notch Signaling WP268	WikiPathway_2021_Human	0.10154
Aryl Hydrocarbon Receptor Pathway WP2873	WikiPathway_2021_Human	0.103181
Energy Metabolism WP1541	WikiPathway_2021_Human	0.104801
Rett syndrome causing genes WP4312	WikiPathway_2021_Human	0.106401
The Overlap Between Signal Transduction Pathways that Contribute to a Range of LMNA Laminopathies WP4879	WikiPathway_2021_Human	0.119313
Hematopoietic Stem Cell Differentiation WP2849	WikiPathway_2021_Human	0.119313
Pathogenic Escherichia coli infection WP2272	WikiPathway_2021_Human	0.119313
Novel intracellular components of RIG-I-like receptor (RLR) pathway WP3865	WikiPathway_2021_Human	0.128886
TYROBP causal network in microglia WP3945	WikiPathway_2021_Human	0.12905
Modulators of TCR signaling and T cell activation WP5072	WikiPathway_2021_Human	0.12905
Notch Signaling Pathway Netpath WP61	WikiPathway_2021_Human	0.12905
Lung fibrosis WP3624	WikiPathway_2021_Human	0.132389
Pathways affected in adenoid cystic carcinoma WP3651	WikiPathway_2021_Human	0.13568
AMP-activated protein kinase (AMPK) signaling WP1403	WikiPathway_2021_Human	0.142785
MECP2 and Associated Rett Syndrome WP3584	WikiPathway_2021_Human	0.147857
16p11.2 proximal deletion syndrome WP4949	WikiPathway_2021_Human	0.150268
Peptide GPCRs WP24	WikiPathway_2021_Human	0.150268
Retinoblastoma gene in cancer WP2446	WikiPathway_2021_Human	0.173588
Androgen receptor signaling pathway WP138	WikiPathway_2021_Human	0.178223
G Protein Signaling Pathways WP35	WikiPathway_2021_Human	0.182783
Pathways Regulating Hippo Signaling WP4540	WikiPathway_2021_Human	0.190791
Neural Crest Differentiation WP2064	WikiPathway_2021_Human	0.195166
Wnt signaling pathway and pluripotency WP399	WikiPathway_2021_Human	0.196024
NRF2 pathway WP2884	WikiPathway_2021_Human	0.267471
Ciliary landscape WP4352	WikiPathway_2021_Human	0.368148
GPCRs, Class A Rhodopsin-like WP455	WikiPathway_2021_Human	0.419437

## Sheet: EGF_10mn
Term	Gene_set	Adjusted P-value
transmembrane receptor protein tyrosine kinase signaling pathway (GO:0007169)	GO_Biological_Process_2021	9.06267e-16
membrane organization (GO:0061024)	GO_Biological_Process_2021	6.00457e-14
negative regulation of ERBB signaling pathway (GO:1901185)	GO_Biological_Process_2021	5.17423e-11
regulation of epidermal growth factor receptor signaling pathway (GO:0042058)	GO_Biological_Process_2021	5.17423e-11
negative regulation of epidermal growth factor receptor signaling pathway (GO:0042059)	GO_Biological_Process_2021	7.48283e-11
ERBB signaling pathway (GO:0038127)	GO_Biological_Process_2021	1.92811e-09
Fc-gamma receptor signaling pathway involved in phagocytosis (GO:0038096)	GO_Biological_Process_2021	2.97511e-09
Fc-gamma receptor signaling pathway (GO:0038094)	GO_Biological_Process_2021	2.97511e-09
Fc receptor mediated stimulatory signaling pathway (GO:0002431)	GO_Biological_Process_2021	3.31583e-09
epidermal growth factor receptor signaling pathway (GO:0007173)	GO_Biological_Process_2021	5.36948e-09
regulation of protein kinase B signaling (GO:0051896)	GO_Biological_Process_2021	2.46956e-08
regulation of phosphatidylinositol 3-kinase signaling (GO:0014066)	GO_Biological_Process_2021	4.64721e-08
axonogenesis (GO:0007409)	GO_Biological_Process_2021	8.82397e-08
entry of bacterium into host cell (GO:0035635)	GO_Biological_Process_2021	2.78133e-07
axon guidance (GO:0007411)	GO_Biological_Process_2021	3.25842e-07
MAPK cascade (GO:0000165)	GO_Biological_Process_2021	6.72127e-07
cytokine-mediated signaling pathway (GO:0019221)	GO_Biological_Process_2021	7.30138e-07
positive regulation of protein kinase B signaling (GO:0051897)	GO_Biological_Process_2021	8.56916e-07
ERBB2 signaling pathway (GO:0038128)	GO_Biological_Process_2021	1.44579e-06
positive regulation of intracellular signal transduction (GO:1902533)	GO_Biological_Process_2021	1.44579e-06
entry into host (GO:0044409)	GO_Biological_Process_2021	1.87442e-06
insulin receptor signaling pathway (GO:0008286)	GO_Biological_Process_2021	2.49349e-06
positive regulation of protein phosphorylation (GO:0001934)	GO_Biological_Process_2021	3.15371e-06
negative regulation of apoptotic process (GO:0043066)	GO_Biological_Process_2021	3.59263e-06
negative regulation of programmed cell death (GO:0043069)	GO_Biological_Process_2021	3.71829e-06
regulation of peptidyl-serine phosphorylation (GO:0033135)	GO_Biological_Process_2021	1.23654e-05
regulation of cytoskeleton organization (GO:0051493)	GO_Biological_Process_2021	2.62629e-05
cellular response to cadmium ion (GO:0071276)	GO_Biological_Process_2021	3.3517e-05
vascular endothelial growth factor receptor signaling pathway (GO:0048010)	GO_Biological_Process_2021	4.21601e-05
response to cadmium ion (GO:0046686)	GO_Biological_Process_2021	4.21601e-05
positive regulation of small GTPase mediated signal transduction (GO:0051057)	GO_Biological_Process_2021	4.69793e-05
cellular response to insulin stimulus (GO:0032869)	GO_Biological_Process_2021	5.07998e-05
regulation of intracellular signal transduction (GO:1902531)	GO_Biological_Process_2021	9.60854e-05
regulation of cytoplasmic transport (GO:1903649)	GO_Biological_Process_2021	9.60854e-05
insulin-like growth factor receptor signaling pathway (GO:0048009)	GO_Biological_Process_2021	9.60854e-05
regulation of glucose import (GO:0046324)	GO_Biological_Process_2021	9.60854e-05
regulation of Ras protein signal transduction (GO:0046578)	GO_Biological_Process_2021	0.000115589
cellular response to interleukin-15 (GO:0071350)	GO_Biological_Process_2021	0.000148356
positive regulation of cellular carbohydrate metabolic process (GO:0010676)	GO_Biological_Process_2021	0.000148356
interleukin-15-mediated signaling pathway (GO:0035723)	GO_Biological_Process_2021	0.000148356
positive regulation of peptidyl-serine phosphorylation (GO:0033138)	GO_Biological_Process_2021	0.000153368
positive regulation of gene expression (GO:0010628)	GO_Biological_Process_2021	0.000167504
regulation of fatty acid beta-oxidation (GO:0031998)	GO_Biological_Process_2021	0.000167504
positive regulation of glucose metabolic process (GO:0010907)	GO_Biological_Process_2021	0.000167504
positive regulation of glycogen biosynthetic process (GO:0045725)	GO_Biological_Process_2021	0.000167504
regulation of telomerase activity (GO:0051972)	GO_Biological_Process_2021	0.000182356
protein phosphorylation (GO:0006468)	GO_Biological_Process_2021	0.000192191
positive regulation of glycogen metabolic process (GO:0070875)	GO_Biological_Process_2021	0.000195905
positive regulation of cellular biosynthetic process (GO:0031328)	GO_Biological_Process_2021	0.000227029
positive regulation of small molecule metabolic process (GO:0062013)	GO_Biological_Process_2021	0.00023101
response to peptide hormone (GO:0043434)	GO_Biological_Process_2021	0.00026949
negative regulation of cysteine-type endopeptidase activity (GO:2000117)	GO_Biological_Process_2021	0.000285291
regulation of early endosome to late endosome transport (GO:2000641)	GO_Biological_Process_2021	0.000310445
interleukin-6-mediated signaling pathway (GO:0070102)	GO_Biological_Process_2021	0.000310445
negative regulation of cysteine-type endopeptidase activity involved in apoptotic process (GO:0043154)	GO_Biological_Process_2021	0.000312853
cellular response to interleukin-7 (GO:0098761)	GO_Biological_Process_2021	0.000348558
interleukin-7-mediated signaling pathway (GO:0038111)	GO_Biological_Process_2021	0.000348558
response to reactive oxygen species (GO:0000302)	GO_Biological_Process_2021	0.000392622
positive regulation of cyclin-dependent protein kinase activity (GO:1904031)	GO_Biological_Process_2021	0.000395382
negative regulation of kinase activity (GO:0033673)	GO_Biological_Process_2021	0.000462304
cellular response to reactive oxygen species (GO:0034614)	GO_Biological_Process_2021	0.000484547
positive regulation of macromolecule biosynthetic process (GO:0010557)	GO_Biological_Process_2021	0.000497596
cellular response to oxygen-containing compound (GO:1901701)	GO_Biological_Process_2021	0.000510432
regulation of monooxygenase activity (GO:0032768)	GO_Biological_Process_2021	0.000642017
enzyme linked receptor protein signaling pathway (GO:0007167)	GO_Biological_Process_2021	0.000702451
regulation of glycogen biosynthetic process (GO:0005979)	GO_Biological_Process_2021	0.000784676
positive regulation of glucose import (GO:0046326)	GO_Biological_Process_2021	0.000784676
cellular response to cytokine stimulus (GO:0071345)	GO_Biological_Process_2021	0.000826432
fibroblast growth factor receptor signaling pathway (GO:0008543)	GO_Biological_Process_2021	0.000826432
negative regulation of insulin receptor signaling pathway (GO:0046627)	GO_Biological_Process_2021	0.000826432
positive regulation of gene silencing by miRNA (GO:2000637)	GO_Biological_Process_2021	0.000826432
positive regulation of transferase activity (GO:0051347)	GO_Biological_Process_2021	0.000826432
positive regulation of phosphatidylinositol 3-kinase signaling (GO:0014068)	GO_Biological_Process_2021	0.000879733
negative regulation of cellular response to insulin stimulus (GO:1900077)	GO_Biological_Process_2021	0.000879733
cellular response to interleukin-6 (GO:0071354)	GO_Biological_Process_2021	0.000879733
positive regulation of phosphorylation (GO:0042327)	GO_Biological_Process_2021	0.000986887
caveolin-mediated endocytosis (GO:0072584)	GO_Biological_Process_2021	0.000986887
regulation of cyclase activity (GO:0031279)	GO_Biological_Process_2021	0.000986887
positive regulation of macrophage proliferation (GO:0120041)	GO_Biological_Process_2021	0.000986887
cellular response to growth factor stimulus (GO:0071363)	GO_Biological_Process_2021	0.00101417
protein autophosphorylation (GO:0046777)	GO_Biological_Process_2021	0.00103198
regulation of Notch signaling pathway (GO:0008593)	GO_Biological_Process_2021	0.00106679
positive regulation of macromolecule metabolic process (GO:0010604)	GO_Biological_Process_2021	0.00115248
regulation of protein phosphorylation (GO:0001932)	GO_Biological_Process_2021	0.00116596
positive regulation of glucose transmembrane transport (GO:0010828)	GO_Biological_Process_2021	0.00116596
positive regulation of endothelial cell migration (GO:0010595)	GO_Biological_Process_2021	0.00116815
regulation of cysteine-type endopeptidase activity involved in apoptotic process (GO:0043281)	GO_Biological_Process_2021	0.00125362
post-Golgi vesicle-mediated transport (GO:0006892)	GO_Biological_Process_2021	0.00125362
regulation of long-chain fatty acid import across plasma membrane (GO:0010746)	GO_Biological_Process_2021	0.00125362
regulation of macrophage proliferation (GO:0120040)	GO_Biological_Process_2021	0.00125362
signal complex assembly (GO:0007172)	GO_Biological_Process_2021	0.00125362
cell-substrate junction assembly (GO:0007044)	GO_Biological_Process_2021	0.00125362
regulation of glucose metabolic process (GO:0010906)	GO_Biological_Process_2021	0.00125362
cellular response to vascular endothelial growth factor stimulus (GO:0035924)	GO_Biological_Process_2021	0.00125362
positive regulation of telomerase activity (GO:0051973)	GO_Biological_Process_2021	0.00125362
phosphorylation (GO:0016310)	GO_Biological_Process_2021	0.00128394
cellular response to fibroblast growth factor stimulus (GO:0044344)	GO_Biological_Process_2021	0.00134589
regulation of vesicle-mediated transport (GO:0060627)	GO_Biological_Process_2021	0.00157072
modulation by symbiont of host apoptotic process (GO:0052150)	GO_Biological_Process_2021	0.00164785
regulation of nitric-oxide synthase activity (GO:0050999)	GO_Biological_Process_2021	0.00180091
positive regulation of cell growth (GO:0030307)	GO_Biological_Process_2021	0.00192554
regulation of apoptotic process (GO:0042981)	GO_Biological_Process_2021	0.00200851
regulation of filopodium assembly (GO:0051489)	GO_Biological_Process_2021	0.00203138
positive regulation of cell migration by vascular endothelial growth factor signaling pathway (GO:0038089)	GO_Biological_Process_2021	0.00204835
negative regulation by symbiont of host apoptotic process (GO:0033668)	GO_Biological_Process_2021	0.00204835
negative regulation by symbiont of host programmed cell death (GO:0052041)	GO_Biological_Process_2021	0.00204835
cellular response to peptide hormone stimulus (GO:0071375)	GO_Biological_Process_2021	0.00208765
small GTPase mediated signal transduction (GO:0007264)	GO_Biological_Process_2021	0.00208765
regulation of cytokine production involved in inflammatory response (GO:1900015)	GO_Biological_Process_2021	0.00221347
regulation of cell population proliferation (GO:0042127)	GO_Biological_Process_2021	0.00231394
Fc-epsilon receptor signaling pathway (GO:0038095)	GO_Biological_Process_2021	0.00240224
regulation of insulin receptor signaling pathway (GO:0046626)	GO_Biological_Process_2021	0.00240224
Fc receptor signaling pathway (GO:0038093)	GO_Biological_Process_2021	0.00240224
anoikis (GO:0043276)	GO_Biological_Process_2021	0.00240224
positive regulation of fatty acid beta-oxidation (GO:0032000)	GO_Biological_Process_2021	0.00240224
interleukin-23-mediated signaling pathway (GO:0038155)	GO_Biological_Process_2021	0.00240224
vesicle organization (GO:0016050)	GO_Biological_Process_2021	0.00252147
phosphate-containing compound metabolic process (GO:0006796)	GO_Biological_Process_2021	0.00271098
positive regulation of protein modification process (GO:0031401)	GO_Biological_Process_2021	0.00276705
positive regulation of blood vessel endothelial cell migration (GO:0043536)	GO_Biological_Process_2021	0.00276705
positive regulation of cellular process (GO:0048522)	GO_Biological_Process_2021	0.00276705
cellular response to dopamine (GO:1903351)	GO_Biological_Process_2021	0.00280402
negative regulation of transmembrane transport (GO:0034763)	GO_Biological_Process_2021	0.00280402
response to dopamine (GO:1903350)	GO_Biological_Process_2021	0.00280402
regulation of stress-activated MAPK cascade (GO:0032872)	GO_Biological_Process_2021	0.00284748
cellular response to oxidative stress (GO:0034599)	GO_Biological_Process_2021	0.00323987
negative regulation of lymphocyte migration (GO:2000402)	GO_Biological_Process_2021	0.00323987
regulation of lymphocyte migration (GO:2000401)	GO_Biological_Process_2021	0.00323987
regulation of stress-activated protein kinase signaling cascade (GO:0070302)	GO_Biological_Process_2021	0.00323987
positive regulation of posttranscriptional gene silencing (GO:0060148)	GO_Biological_Process_2021	0.00323987
regulation of telomere maintenance via telomerase (GO:0032210)	GO_Biological_Process_2021	0.00323987
positive regulation of B cell activation (GO:0050871)	GO_Biological_Process_2021	0.0034015
apoptotic process (GO:0006915)	GO_Biological_Process_2021	0.00356265
regulation of blood vessel endothelial cell migration (GO:0043535)	GO_Biological_Process_2021	0.00370897
cellular response to metal ion (GO:0071248)	GO_Biological_Process_2021	0.00370897
positive regulation of fatty acid oxidation (GO:0046321)	GO_Biological_Process_2021	0.00370897
positive regulation of leukocyte proliferation (GO:0070665)	GO_Biological_Process_2021	0.00370897
regulation of cell motility (GO:2000145)	GO_Biological_Process_2021	0.00384645
transmembrane receptor protein serine/threonine kinase signaling pathway (GO:0007178)	GO_Biological_Process_2021	0.00384645
negative regulation of mononuclear cell migration (GO:0071676)	GO_Biological_Process_2021	0.00425133
central nervous system neuron axonogenesis (GO:0021955)	GO_Biological_Process_2021	0.00425133
negative regulation of autophagy (GO:0010507)	GO_Biological_Process_2021	0.00433615
positive regulation of DNA biosynthetic process (GO:2000573)	GO_Biological_Process_2021	0.00474806
positive regulation of cyclase activity (GO:0031281)	GO_Biological_Process_2021	0.00477644
response to UV-A (GO:0070141)	GO_Biological_Process_2021	0.00477644
positive regulation of macrophage chemotaxis (GO:0010759)	GO_Biological_Process_2021	0.00477644
receptor-mediated endocytosis (GO:0006898)	GO_Biological_Process_2021	0.00477644
stress-activated MAPK cascade (GO:0051403)	GO_Biological_Process_2021	0.00481139
positive regulation of Ras protein signal transduction (GO:0046579)	GO_Biological_Process_2021	0.00500814
negative regulation of intrinsic apoptotic signaling pathway (GO:2001243)	GO_Biological_Process_2021	0.0051541
regulation of clathrin-dependent endocytosis (GO:2000369)	GO_Biological_Process_2021	0.0051541
regulation of endothelial cell chemotaxis (GO:2001026)	GO_Biological_Process_2021	0.0051541
central nervous system neuron development (GO:0021954)	GO_Biological_Process_2021	0.0051541
peptidyl-tyrosine autophosphorylation (GO:0038083)	GO_Biological_Process_2021	0.0051541
positive regulation of endothelial cell chemotaxis (GO:2001028)	GO_Biological_Process_2021	0.0051541
interleukin-27-mediated signaling pathway (GO:0070106)	GO_Biological_Process_2021	0.0051541
positive regulation of cell cycle (GO:0045787)	GO_Biological_Process_2021	0.00544454
actin filament organization (GO:0007015)	GO_Biological_Process_2021	0.00554714
negative regulation of protein phosphorylation (GO:0001933)	GO_Biological_Process_2021	0.00554714
negative regulation of signal transduction (GO:0009968)	GO_Biological_Process_2021	0.00569488
regulation of translational initiation (GO:0006446)	GO_Biological_Process_2021	0.00579172
peptidyl-serine phosphorylation (GO:0018105)	GO_Biological_Process_2021	0.00593248
negative regulation of cellular catabolic process (GO:0031330)	GO_Biological_Process_2021	0.00593248
peptidyl-tyrosine phosphorylation (GO:0018108)	GO_Biological_Process_2021	0.00593248
regulation of Golgi organization (GO:1903358)	GO_Biological_Process_2021	0.0062137
positive regulation of cyclin-dependent protein serine/threonine kinase activity (GO:0045737)	GO_Biological_Process_2021	0.0062137
positive regulation of telomere capping (GO:1904355)	GO_Biological_Process_2021	0.0062137
phosphatidylinositol-mediated signaling (GO:0048015)	GO_Biological_Process_2021	0.00625531
positive regulation of cellular protein localization (GO:1903829)	GO_Biological_Process_2021	0.00625531
regulation of actin filament-based process (GO:0032970)	GO_Biological_Process_2021	0.00669715
regulation of Rho protein signal transduction (GO:0035023)	GO_Biological_Process_2021	0.00669715
negative regulation of Rho protein signal transduction (GO:0035024)	GO_Biological_Process_2021	0.00669715
regulation of oxidative stress-induced intrinsic apoptotic signaling pathway (GO:1902175)	GO_Biological_Process_2021	0.00669715
positive chemotaxis (GO:0050918)	GO_Biological_Process_2021	0.00669715
cellular response to amino acid starvation (GO:0034198)	GO_Biological_Process_2021	0.00681089
regulation of MAPK cascade (GO:0043408)	GO_Biological_Process_2021	0.00694887
response to amino acid starvation (GO:1990928)	GO_Biological_Process_2021	0.00696134
positive regulation of lymphocyte proliferation (GO:0050671)	GO_Biological_Process_2021	0.00696134
cellular protein-containing complex assembly (GO:0034622)	GO_Biological_Process_2021	0.00702457
establishment of protein localization to organelle (GO:0072594)	GO_Biological_Process_2021	0.00702457
positive regulation of growth (GO:0045927)	GO_Biological_Process_2021	0.00702457
protein import into nucleus (GO:0006606)	GO_Biological_Process_2021	0.00702457
negative regulation of oxidative stress-induced intrinsic apoptotic signaling pathway (GO:1902176)	GO_Biological_Process_2021	0.00702457
positive regulation of macrophage migration (GO:1905523)	GO_Biological_Process_2021	0.00702457
vesicle transport along actin filament (GO:0030050)	GO_Biological_Process_2021	0.00702457
peptidyl-serine modification (GO:0018209)	GO_Biological_Process_2021	0.00702457
import into nucleus (GO:0051170)	GO_Biological_Process_2021	0.00714998
regulation of cellular response to heat (GO:1900034)	GO_Biological_Process_2021	0.00762922
regulation of granulocyte chemotaxis (GO:0071622)	GO_Biological_Process_2021	0.00762922
negative regulation of cellular component organization (GO:0051129)	GO_Biological_Process_2021	0.00781602
negative regulation of extrinsic apoptotic signaling pathway (GO:2001237)	GO_Biological_Process_2021	0.00781602
positive regulation of transcription, DNA-templated (GO:0045893)	GO_Biological_Process_2021	0.00788927
positive regulation of developmental process (GO:0051094)	GO_Biological_Process_2021	0.00802517
actin filament-based transport (GO:0099515)	GO_Biological_Process_2021	0.00815818
focal adhesion assembly (GO:0048041)	GO_Biological_Process_2021	0.00815818
ephrin receptor signaling pathway (GO:0048013)	GO_Biological_Process_2021	0.00817758
positive regulation of plasma membrane bounded cell projection assembly (GO:0120034)	GO_Biological_Process_2021	0.00842452
response to insulin (GO:0032868)	GO_Biological_Process_2021	0.00867527
regulation of macrophage chemotaxis (GO:0010758)	GO_Biological_Process_2021	0.00869051
osteoclast differentiation (GO:0030316)	GO_Biological_Process_2021	0.00869051
positive regulation of lipid catabolic process (GO:0050996)	GO_Biological_Process_2021	0.00869051
regulation of mononuclear cell migration (GO:0071675)	GO_Biological_Process_2021	0.00936139
ERK1 and ERK2 cascade (GO:0070371)	GO_Biological_Process_2021	0.00936139
regulation of telomere capping (GO:1904353)	GO_Biological_Process_2021	0.00936139
protein import (GO:0017038)	GO_Biological_Process_2021	0.00988848
cellular response to catecholamine stimulus (GO:0071870)	GO_Biological_Process_2021	0.0100464
protein kinase B signaling (GO:0043491)	GO_Biological_Process_2021	0.0100464
negative regulation of protein kinase activity (GO:0006469)	GO_Biological_Process_2021	0.010062
regulation of actin cytoskeleton organization (GO:0032956)	GO_Biological_Process_2021	0.0103349
regulation of peptidyl-tyrosine phosphorylation (GO:0050730)	GO_Biological_Process_2021	0.0106114
positive regulation of ERBB signaling pathway (GO:1901186)	GO_Biological_Process_2021	0.0106938
negative regulation of intracellular signal transduction (GO:1902532)	GO_Biological_Process_2021	0.0109437
regulation of signal transduction (GO:0009966)	GO_Biological_Process_2021	0.0109437
regulation of kinase activity (GO:0043549)	GO_Biological_Process_2021	0.0110711
negative regulation of macroautophagy (GO:0016242)	GO_Biological_Process_2021	0.0111417
clathrin-dependent endocytosis (GO:0072583)	GO_Biological_Process_2021	0.0111417
positive regulation of filopodium assembly (GO:0051491)	GO_Biological_Process_2021	0.0111417
positive regulation of G1/S transition of mitotic cell cycle (GO:1900087)	GO_Biological_Process_2021	0.0111417
TOR signaling (GO:0031929)	GO_Biological_Process_2021	0.0111417
intracellular protein transport (GO:0006886)	GO_Biological_Process_2021	0.0113863
regulation of epidermal growth factor-activated receptor activity (GO:0007176)	GO_Biological_Process_2021	0.0117434
positive regulation of erythrocyte differentiation (GO:0045648)	GO_Biological_Process_2021	0.0117434
positive regulation of nitric oxide biosynthetic process (GO:0045429)	GO_Biological_Process_2021	0.0117434
stress-activated protein kinase signaling cascade (GO:0031098)	GO_Biological_Process_2021	0.0117434
cell-matrix adhesion (GO:0007160)	GO_Biological_Process_2021	0.0124572
negative regulation of oxidative stress-induced cell death (GO:1903202)	GO_Biological_Process_2021	0.0124572
positive regulation of nitric oxide metabolic process (GO:1904407)	GO_Biological_Process_2021	0.0124572
supramolecular fiber organization (GO:0097435)	GO_Biological_Process_2021	0.0132394
negative regulation of transferase activity (GO:0051348)	GO_Biological_Process_2021	0.0132394
positive regulation of cellular metabolic process (GO:0031325)	GO_Biological_Process_2021	0.0137981
regulation of cell growth (GO:0001558)	GO_Biological_Process_2021	0.0137981
negative regulation of Notch signaling pathway (GO:0045746)	GO_Biological_Process_2021	0.0137981
positive regulation of B cell proliferation (GO:0030890)	GO_Biological_Process_2021	0.0137981
positive regulation of phosphate metabolic process (GO:0045937)	GO_Biological_Process_2021	0.0137981
multivesicular body assembly (GO:0036258)	GO_Biological_Process_2021	0.0137981
positive regulation of protein serine/threonine kinase activity (GO:0071902)	GO_Biological_Process_2021	0.0140513
protein localization to nucleus (GO:0034504)	GO_Biological_Process_2021	0.0140513
cellular response to lipid (GO:0071396)	GO_Biological_Process_2021	0.0140787
multivesicular body organization (GO:0036257)	GO_Biological_Process_2021	0.0144769
positive regulation of transcription by RNA polymerase II (GO:0045944)	GO_Biological_Process_2021	0.0152475
positive regulation of telomere maintenance (GO:0032206)	GO_Biological_Process_2021	0.0152736
regulation of protein kinase activity (GO:0045859)	GO_Biological_Process_2021	0.0152736
positive regulation of telomere maintenance via telomerase (GO:0032212)	GO_Biological_Process_2021	0.0161099
regulation of autophagy (GO:0010506)	GO_Biological_Process_2021	0.0166079
negative regulation of mitochondrion organization (GO:0010823)	GO_Biological_Process_2021	0.0168094
phosphatidylinositol 3-kinase signaling (GO:0014065)	GO_Biological_Process_2021	0.0168094
positive regulation of epidermal growth factor receptor signaling pathway (GO:0045742)	GO_Biological_Process_2021	0.0168094
regulation of protein-containing complex assembly (GO:0043254)	GO_Biological_Process_2021	0.0172979
negative regulation of Ras protein signal transduction (GO:0046580)	GO_Biological_Process_2021	0.0175827
positive regulation of cell cycle G1/S phase transition (GO:1902808)	GO_Biological_Process_2021	0.0175827
regulation of cellular response to stress (GO:0080135)	GO_Biological_Process_2021	0.0179278
positive regulation of telomere maintenance via telomere lengthening (GO:1904358)	GO_Biological_Process_2021	0.0184362
macroautophagy (GO:0016236)	GO_Biological_Process_2021	0.0186405
anterograde axonal transport (GO:0008089)	GO_Biological_Process_2021	0.0191509
regulation of erythrocyte differentiation (GO:0045646)	GO_Biological_Process_2021	0.0191509
positive regulation of myeloid cell differentiation (GO:0045639)	GO_Biological_Process_2021	0.0191509
regulation of mRNA catabolic process (GO:0061013)	GO_Biological_Process_2021	0.0192155
positive regulation of DNA-binding transcription factor activity (GO:0051091)	GO_Biological_Process_2021	0.0196187
response to estradiol (GO:0032355)	GO_Biological_Process_2021	0.0199449
regulation of receptor-mediated endocytosis (GO:0048259)	GO_Biological_Process_2021	0.0207452
response to peptide (GO:1901652)	GO_Biological_Process_2021	0.0207452
vesicle cytoskeletal trafficking (GO:0099518)	GO_Biological_Process_2021	0.0207452
negative regulation of protein kinase B signaling (GO:0051898)	GO_Biological_Process_2021	0.0215512
regulation of nitric oxide biosynthetic process (GO:0045428)	GO_Biological_Process_2021	0.0215512
positive regulation of catalytic activity (GO:0043085)	GO_Biological_Process_2021	0.0215512
positive regulation of cell differentiation (GO:0045597)	GO_Biological_Process_2021	0.0224465
response to growth factor (GO:0070848)	GO_Biological_Process_2021	0.0224465
positive regulation of peptidyl-tyrosine phosphorylation (GO:0050731)	GO_Biological_Process_2021	0.0239008
positive regulation of receptor-mediated endocytosis (GO:0048260)	GO_Biological_Process_2021	0.0255656
positive regulation of cell migration (GO:0030335)	GO_Biological_Process_2021	0.0256202
cellular response to radiation (GO:0071478)	GO_Biological_Process_2021	0.0263156
positive regulation of chemotaxis (GO:0050921)	GO_Biological_Process_2021	0.0263156
positive regulation of Notch signaling pathway (GO:0045747)	GO_Biological_Process_2021	0.0263156
regulation of small GTPase mediated signal transduction (GO:0051056)	GO_Biological_Process_2021	0.0268942
regulation of B cell proliferation (GO:0030888)	GO_Biological_Process_2021	0.0271238
interleukin-12-mediated signaling pathway (GO:0035722)	GO_Biological_Process_2021	0.0271238
Ras protein signal transduction (GO:0007265)	GO_Biological_Process_2021	0.0271238
regulation of protein localization to nucleus (GO:1900180)	GO_Biological_Process_2021	0.028117
regulation of mRNA stability (GO:0043488)	GO_Biological_Process_2021	0.0289745
cellular response to interleukin-12 (GO:0071349)	GO_Biological_Process_2021	0.0289745
cellular response to ionizing radiation (GO:0071479)	GO_Biological_Process_2021	0.0289745
receptor internalization (GO:0031623)	GO_Biological_Process_2021	0.029835
response to unfolded protein (GO:0006986)	GO_Biological_Process_2021	0.029835
positive regulation of reactive oxygen species metabolic process (GO:2000379)	GO_Biological_Process_2021	0.029835
regulation of cellular component movement (GO:0051270)	GO_Biological_Process_2021	0.0309139
inositol lipid-mediated signaling (GO:0048017)	GO_Biological_Process_2021	0.032006
negative regulation of protein metabolic process (GO:0051248)	GO_Biological_Process_2021	0.0326559
negative regulation of protein-containing complex assembly (GO:0031333)	GO_Biological_Process_2021	0.0326559
signal transduction in response to DNA damage (GO:0042770)	GO_Biological_Process_2021	0.0326559
positive regulation of protein localization to cell periphery (GO:1904377)	GO_Biological_Process_2021	0.0326559
positive regulation of protein localization to plasma membrane (GO:1903078)	GO_Biological_Process_2021	0.0326559
regulation of cell cycle (GO:0051726)	GO_Biological_Process_2021	0.0329271
regulation of cell differentiation (GO:0045595)	GO_Biological_Process_2021	0.0331422
positive regulation of NIK/NF-kappaB signaling (GO:1901224)	GO_Biological_Process_2021	0.0335304
cellular response to starvation (GO:0009267)	GO_Biological_Process_2021	0.0340745
regulation of focal adhesion assembly (GO:0051893)	GO_Biological_Process_2021	0.0344069
positive regulation of leukocyte chemotaxis (GO:0002690)	GO_Biological_Process_2021	0.0344069
positive regulation of cell population proliferation (GO:0008284)	GO_Biological_Process_2021	0.0354032
positive regulation of response to DNA damage stimulus (GO:2001022)	GO_Biological_Process_2021	0.0354032
peptidyl-tyrosine modification (GO:0018212)	GO_Biological_Process_2021	0.0364055
positive regulation of interleukin-1 beta production (GO:0032731)	GO_Biological_Process_2021	0.0364055
regulation of reactive oxygen species metabolic process (GO:2000377)	GO_Biological_Process_2021	0.0375374
receptor metabolic process (GO:0043112)	GO_Biological_Process_2021	0.0385535
positive regulation of mitotic cell cycle phase transition (GO:1901992)	GO_Biological_Process_2021	0.0385535
peptidyl-threonine phosphorylation (GO:0018107)	GO_Biological_Process_2021	0.0410005
positive regulation of ERK1 and ERK2 cascade (GO:0070374)	GO_Biological_Process_2021	0.041297
regulation of endocytosis (GO:0030100)	GO_Biological_Process_2021	0.0420393
positive regulation of interleukin-1 production (GO:0032732)	GO_Biological_Process_2021	0.0432225
actin cytoskeleton reorganization (GO:0031532)	GO_Biological_Process_2021	0.0434776
regulation of translation (GO:0006417)	GO_Biological_Process_2021	0.0434776
regulation of cilium assembly (GO:1902017)	GO_Biological_Process_2021	0.0434776
protein transport to vacuole involved in ubiquitin-dependent protein catabolic process via the multivesicular body sorting pathway (GO:0043328)	GO_Biological_Process_2021	0.0434776
regulation of caveolin-mediated endocytosis (GO:2001286)	GO_Biological_Process_2021	0.0434776
negative regulation of PERK-mediated unfolded protein response (GO:1903898)	GO_Biological_Process_2021	0.0434776
regulation of guanyl-nucleotide exchange factor activity (GO:1905097)	GO_Biological_Process_2021	0.0434776
regulation of mitophagy (GO:1901524)	GO_Biological_Process_2021	0.0434776
p38MAPK cascade (GO:0038066)	GO_Biological_Process_2021	0.0434776
regulation of protein kinase C activity (GO:1900019)	GO_Biological_Process_2021	0.0434776
establishment of protein localization to vacuole (GO:0072666)	GO_Biological_Process_2021	0.0434776
positive regulation of deoxyribonuclease activity (GO:0032077)	GO_Biological_Process_2021	0.0434776
positive regulation of endothelial cell chemotaxis by VEGF-activated vascular endothelial growth factor receptor signaling pathway (GO:0038033)	GO_Biological_Process_2021	0.0434776
positive regulation of metallopeptidase activity (GO:1905050)	GO_Biological_Process_2021	0.0434776
positive regulation of myoblast proliferation (GO:2000288)	GO_Biological_Process_2021	0.0434776
positive regulation of protein kinase C activity (GO:1900020)	GO_Biological_Process_2021	0.0434776
positive regulation of translation in response to stress (GO:0032056)	GO_Biological_Process_2021	0.0434776
positive regulation of vascular associated smooth muscle cell apoptotic process (GO:1905461)	GO_Biological_Process_2021	0.0434776
positive regulation of nucleic acid-templated transcription (GO:1903508)	GO_Biological_Process_2021	0.0435706
BMP signaling pathway (GO:0030509)	GO_Biological_Process_2021	0.0444057
positive regulation of T cell proliferation (GO:0042102)	GO_Biological_Process_2021	0.045573
regulation of gene silencing by miRNA (GO:0060964)	GO_Biological_Process_2021	0.0466083
peptidyl-threonine modification (GO:0018210)	GO_Biological_Process_2021	0.0466083
positive regulation of protein localization to nucleus (GO:1900182)	GO_Biological_Process_2021	0.047791
positive regulation of protein polymerization (GO:0032273)	GO_Biological_Process_2021	0.0488078
carbohydrate homeostasis (GO:0033500)	GO_Biological_Process_2021	0.0488078
regulation of plasma membrane bounded cell projection assembly (GO:0120032)	GO_Biological_Process_2021	0.0488078
cellular response to DNA damage stimulus (GO:0006974)	GO_Biological_Process_2021	0.0488078
radial glial cell differentiation (GO:0060019)	GO_Biological_Process_2021	0.0488078
regulation of extracellular exosome assembly (GO:1903551)	GO_Biological_Process_2021	0.0488078
cellular response to lipoteichoic acid (GO:0071223)	GO_Biological_Process_2021	0.0488078
regulation of membrane tubulation (GO:1903525)	GO_Biological_Process_2021	0.0488078
regulation of nitric oxide mediated signal transduction (GO:0010749)	GO_Biological_Process_2021	0.0488078
positive regulation of endoplasmic reticulum stress-induced intrinsic apoptotic signaling pathway (GO:1902237)	GO_Biological_Process_2021	0.0488078
positive regulation of histone phosphorylation (GO:0033129)	GO_Biological_Process_2021	0.0488078
positive regulation of I-kappaB phosphorylation (GO:1903721)	GO_Biological_Process_2021	0.0488078
response to lipoteichoic acid (GO:0070391)	GO_Biological_Process_2021	0.0488078
positive regulation of non-membrane spanning protein tyrosine kinase activity (GO:1903997)	GO_Biological_Process_2021	0.0488078
T-helper 17 cell lineage commitment (GO:0072540)	GO_Biological_Process_2021	0.0488078
positive regulation of tau-protein kinase activity (GO:1902949)	GO_Biological_Process_2021	0.0488078
cellular response to BMP stimulus (GO:0071773)	GO_Biological_Process_2021	0.0490492
regulation of G1/S transition of mitotic cell cycle (GO:2000045)	GO_Biological_Process_2021	0.0490492
gland development (GO:0048732)	GO_Biological_Process_2021	0.0490492
response to ionizing radiation (GO:0010212)	GO_Biological_Process_2021	0.050218
regulation of stress fiber assembly (GO:0051492)	GO_Biological_Process_2021	0.0516678
integrin-mediated signaling pathway (GO:0007229)	GO_Biological_Process_2021	0.0516678
positive regulation of T cell activation (GO:0050870)	GO_Biological_Process_2021	0.0516678
cellular response to hormone stimulus (GO:0032870)	GO_Biological_Process_2021	0.0516678
regulation of T cell proliferation (GO:0042129)	GO_Biological_Process_2021	0.0516678
regulation of angiogenesis (GO:0045765)	GO_Biological_Process_2021	0.0516678
negative regulation of cardiocyte differentiation (GO:1905208)	GO_Biological_Process_2021	0.0516678
angiotensin-activated signaling pathway (GO:0038166)	GO_Biological_Process_2021	0.0516678
receptor-mediated endocytosis of virus by host cell (GO:0019065)	GO_Biological_Process_2021	0.0516678
astrocyte differentiation (GO:0048708)	GO_Biological_Process_2021	0.0516678
cellular response to interleukin-18 (GO:0071351)	GO_Biological_Process_2021	0.0516678
regulation of I-kappaB phosphorylation (GO:1903719)	GO_Biological_Process_2021	0.0516678
regulation of miRNA mediated inhibition of translation (GO:1905616)	GO_Biological_Process_2021	0.0516678
regulation of mitochondrial membrane permeability involved in apoptotic process (GO:1902108)	GO_Biological_Process_2021	0.0516678
regulation of non-membrane spanning protein tyrosine kinase activity (GO:1903995)	GO_Biological_Process_2021	0.0516678
photoreceptor cell differentiation (GO:0046530)	GO_Biological_Process_2021	0.0516678
platelet dense granule organization (GO:0060155)	GO_Biological_Process_2021	0.0516678
endothelial cell morphogenesis (GO:0001886)	GO_Biological_Process_2021	0.0516678
regulation of transforming growth factor beta activation (GO:1901388)	GO_Biological_Process_2021	0.0516678
regulation of vascular associated smooth muscle cell apoptotic process (GO:1905459)	GO_Biological_Process_2021	0.0516678
regulation of vascular associated smooth muscle cell differentiation (GO:1905063)	GO_Biological_Process_2021	0.0516678
positive regulation of lamellipodium morphogenesis (GO:2000394)	GO_Biological_Process_2021	0.0516678
positive regulation of miRNA mediated inhibition of translation (GO:1905618)	GO_Biological_Process_2021	0.0516678
interleukin-18-mediated signaling pathway (GO:0035655)	GO_Biological_Process_2021	0.0516678
positive regulation of mitochondrial membrane potential (GO:0010918)	GO_Biological_Process_2021	0.0516678
skin morphogenesis (GO:0043589)	GO_Biological_Process_2021	0.0516678
sphingosine-1-phosphate receptor signaling pathway (GO:0003376)	GO_Biological_Process_2021	0.0516678
T cell apoptotic process (GO:0070231)	GO_Biological_Process_2021	0.0516678
T-helper 17 cell differentiation (GO:0072539)	GO_Biological_Process_2021	0.0516678
membrane invagination (GO:0010324)	GO_Biological_Process_2021	0.0516678
protein localization to ciliary membrane (GO:1903441)	GO_Biological_Process_2021	0.0516678
regulation of organelle assembly (GO:1902115)	GO_Biological_Process_2021	0.052095
positive regulation of tumor necrosis factor production (GO:0032760)	GO_Biological_Process_2021	0.052095
negative regulation of apoptotic signaling pathway (GO:2001234)	GO_Biological_Process_2021	0.0532328
regulation of NIK/NF-kappaB signaling (GO:1901222)	GO_Biological_Process_2021	0.0548173
regulation of organelle organization (GO:0033043)	GO_Biological_Process_2021	0.0548173
regulation of protein localization to plasma membrane (GO:1903076)	GO_Biological_Process_2021	0.0548173
skin development (GO:0043588)	GO_Biological_Process_2021	0.0548173
positive regulation of tumor necrosis factor superfamily cytokine production (GO:1903557)	GO_Biological_Process_2021	0.0548173
regulation of cyclin-dependent protein serine/threonine kinase activity (GO:0000079)	GO_Biological_Process_2021	0.0548173
positive regulation of cytoskeleton organization (GO:0051495)	GO_Biological_Process_2021	0.0548173
protein localization to presynapse (GO:1905383)	GO_Biological_Process_2021	0.0548173
negative regulation of B cell apoptotic process (GO:0002903)	GO_Biological_Process_2021	0.0548173
anterograde axonal protein transport (GO:0099641)	GO_Biological_Process_2021	0.0548173
regulation of actin filament length (GO:0030832)	GO_Biological_Process_2021	0.0548173
negative regulation of fatty acid oxidation (GO:0046322)	GO_Biological_Process_2021	0.0548173
negative regulation of glucose import (GO:0046325)	GO_Biological_Process_2021	0.0548173
axo-dendritic protein transport (GO:0099640)	GO_Biological_Process_2021	0.0548173
negative regulation of mitochondrial fusion (GO:0010637)	GO_Biological_Process_2021	0.0548173
negative regulation of nitrogen compound metabolic process (GO:0051172)	GO_Biological_Process_2021	0.0548173
regulation of endodeoxyribonuclease activity (GO:0032071)	GO_Biological_Process_2021	0.0548173
cellular response to interleukin-21 (GO:0098757)	GO_Biological_Process_2021	0.0548173
negative regulation of vascular associated smooth muscle cell differentiation (GO:1905064)	GO_Biological_Process_2021	0.0548173
DNA damage induced protein phosphorylation (GO:0006975)	GO_Biological_Process_2021	0.0548173
interleukin-21-mediated signaling pathway (GO:0038114)	GO_Biological_Process_2021	0.0548173
positive regulation of myotube differentiation (GO:0010831)	GO_Biological_Process_2021	0.0548173
stress-induced premature senescence (GO:0090400)	GO_Biological_Process_2021	0.0548173
mammary gland epithelial cell differentiation (GO:0060644)	GO_Biological_Process_2021	0.0548173
T-helper cell lineage commitment (GO:0002295)	GO_Biological_Process_2021	0.0548173
progesterone receptor signaling pathway (GO:0050847)	GO_Biological_Process_2021	0.0548173
regulation of interleukin-1 beta production (GO:0032651)	GO_Biological_Process_2021	0.0558817
glucose homeostasis (GO:0042593)	GO_Biological_Process_2021	0.0584631
negative regulation of angiogenesis (GO:0016525)	GO_Biological_Process_2021	0.0584631
regulation of actin filament organization (GO:0110053)	GO_Biological_Process_2021	0.0584631
bone cell development (GO:0098751)	GO_Biological_Process_2021	0.0584631
bone resorption (GO:0045453)	GO_Biological_Process_2021	0.0584631
regulation of DNA-templated transcription in response to stress (GO:0043620)	GO_Biological_Process_2021	0.0584631
negative regulation of smooth muscle cell differentiation (GO:0051151)	GO_Biological_Process_2021	0.0584631
cellular response to interleukin-9 (GO:0071355)	GO_Biological_Process_2021	0.0584631
cellular response to leptin stimulus (GO:0044320)	GO_Biological_Process_2021	0.0584631
regulation of glucan biosynthetic process (GO:0010962)	GO_Biological_Process_2021	0.0584631
regulation of PERK-mediated unfolded protein response (GO:1903897)	GO_Biological_Process_2021	0.0584631
endochondral ossification (GO:0001958)	GO_Biological_Process_2021	0.0584631
endosome to melanosome transport (GO:0035646)	GO_Biological_Process_2021	0.0584631
endosome to pigment granule transport (GO:0043485)	GO_Biological_Process_2021	0.0584631
response to leptin (GO:0044321)	GO_Biological_Process_2021	0.0584631
positive regulation of membrane potential (GO:0045838)	GO_Biological_Process_2021	0.0584631
positive regulation of mitochondrial membrane permeability involved in apoptotic process (GO:1902110)	GO_Biological_Process_2021	0.0584631
interleukin-9-mediated signaling pathway (GO:0038113)	GO_Biological_Process_2021	0.0584631
intestinal epithelial cell differentiation (GO:0060575)	GO_Biological_Process_2021	0.0584631
positive regulation of smooth muscle cell apoptotic process (GO:0034393)	GO_Biological_Process_2021	0.0584631
mesodermal cell differentiation (GO:0048333)	GO_Biological_Process_2021	0.0584631
transforming growth factor beta receptor signaling pathway (GO:0007179)	GO_Biological_Process_2021	0.0604077
negative regulation of translation (GO:0017148)	GO_Biological_Process_2021	0.0615298
positive regulation of supramolecular fiber organization (GO:1902905)	GO_Biological_Process_2021	0.0621492
regulation of cell migration (GO:0030334)	GO_Biological_Process_2021	0.0621492
positive regulation of cellular component biogenesis (GO:0044089)	GO_Biological_Process_2021	0.0621492
negative regulation of lymphocyte apoptotic process (GO:0070229)	GO_Biological_Process_2021	0.0621492
negative regulation of phosphatidylinositol 3-kinase signaling (GO:0014067)	GO_Biological_Process_2021	0.0621492
negative regulation of telomerase activity (GO:0051974)	GO_Biological_Process_2021	0.0621492
cellular response to oxidised low-density lipoprotein particle stimulus (GO:0140052)	GO_Biological_Process_2021	0.0621492
negative regulation of transcription from RNA polymerase II promoter in response to stress (GO:0097201)	GO_Biological_Process_2021	0.0621492
negative regulation of transforming growth factor beta production (GO:0071635)	GO_Biological_Process_2021	0.0621492
regulation of histone phosphorylation (GO:0033127)	GO_Biological_Process_2021	0.0621492
neuron projection fasciculation (GO:0106030)	GO_Biological_Process_2021	0.0621492
positive regulation of cell activation (GO:0050867)	GO_Biological_Process_2021	0.0621492
regulation of tau-protein kinase activity (GO:1902947)	GO_Biological_Process_2021	0.0621492
regulation of type B pancreatic cell development (GO:2000074)	GO_Biological_Process_2021	0.0621492
secretory granule organization (GO:0033363)	GO_Biological_Process_2021	0.0621492
positive regulation of myoblast fusion (GO:1901741)	GO_Biological_Process_2021	0.0621492
leptin-mediated signaling pathway (GO:0033210)	GO_Biological_Process_2021	0.0621492
negative regulation of cell death (GO:0060548)	GO_Biological_Process_2021	0.0637543
negative regulation of cellular protein metabolic process (GO:0032269)	GO_Biological_Process_2021	0.0637543
positive regulation of epithelial cell migration (GO:0010634)	GO_Biological_Process_2021	0.0637543
regulation of ERK1 and ERK2 cascade (GO:0070372)	GO_Biological_Process_2021	0.0647321
organelle organization (GO:0006996)	GO_Biological_Process_2021	0.0658011
regulation of gene expression (GO:0010468)	GO_Biological_Process_2021	0.0658011
cellular response to interleukin-2 (GO:0071352)	GO_Biological_Process_2021	0.0658011
negative regulation of sprouting angiogenesis (GO:1903671)	GO_Biological_Process_2021	0.0658011
regulation of lamellipodium morphogenesis (GO:2000392)	GO_Biological_Process_2021	0.0658011
regulation of mitochondrial depolarization (GO:0051900)	GO_Biological_Process_2021	0.0658011
regulation of mitochondrial fusion (GO:0010635)	GO_Biological_Process_2021	0.0658011
positive regulation of integrin activation (GO:0033625)	GO_Biological_Process_2021	0.0658011
interleukin-2-mediated signaling pathway (GO:0038110)	GO_Biological_Process_2021	0.0658011
interleukin-35-mediated signaling pathway (GO:0070757)	GO_Biological_Process_2021	0.0658011
positive regulation of production of miRNAs involved in gene silencing by miRNA (GO:1903800)	GO_Biological_Process_2021	0.0658011
T cell homeostasis (GO:0043029)	GO_Biological_Process_2021	0.0658011
tetrahydrobiopterin metabolic process (GO:0046146)	GO_Biological_Process_2021	0.0658011
organelle assembly (GO:0070925)	GO_Biological_Process_2021	0.0670854
response to UV (GO:0009411)	GO_Biological_Process_2021	0.0677551
positive regulation of protein localization to membrane (GO:1905477)	GO_Biological_Process_2021	0.0693605
regulation of B cell apoptotic process (GO:0002902)	GO_Biological_Process_2021	0.0693605
negative regulation of glucose transmembrane transport (GO:0010829)	GO_Biological_Process_2021	0.0693605
axonal fasciculation (GO:0007413)	GO_Biological_Process_2021	0.0693605
negative regulation of JUN kinase activity (GO:0043508)	GO_Biological_Process_2021	0.0693605
negative regulation of production of miRNAs involved in gene silencing by miRNA (GO:1903799)	GO_Biological_Process_2021	0.0693605
cellular response to growth hormone stimulus (GO:0071378)	GO_Biological_Process_2021	0.0693605
regulation of feeding behavior (GO:0060259)	GO_Biological_Process_2021	0.0693605
regulation of glycogen metabolic process (GO:0070873)	GO_Biological_Process_2021	0.0693605
regulation of leukocyte cell-cell adhesion (GO:1903037)	GO_Biological_Process_2021	0.0693605
regulation of myoblast fusion (GO:1901739)	GO_Biological_Process_2021	0.0693605
eye photoreceptor cell differentiation (GO:0001754)	GO_Biological_Process_2021	0.0693605
hemidesmosome assembly (GO:0031581)	GO_Biological_Process_2021	0.0693605
positive regulation of cellular protein metabolic process (GO:0032270)	GO_Biological_Process_2021	0.0693605
positive regulation of vasculature development (GO:1904018)	GO_Biological_Process_2021	0.0693605
positive regulation of signal transduction (GO:0009967)	GO_Biological_Process_2021	0.0700803
regulation of insulin secretion (GO:0050796)	GO_Biological_Process_2021	0.0715726
pteridine-containing compound metabolic process (GO:0042558)	GO_Biological_Process_2021	0.0727536
negative regulation of endoplasmic reticulum unfolded protein response (GO:1900102)	GO_Biological_Process_2021	0.0727536
negative regulation of epidermal growth factor-activated receptor activity (GO:0007175)	GO_Biological_Process_2021	0.0727536
negative regulation of hippo signaling (GO:0035331)	GO_Biological_Process_2021	0.0727536
negative regulation of hydrogen peroxide-induced cell death (GO:1903206)	GO_Biological_Process_2021	0.0727536
negative regulation of locomotion (GO:0040013)	GO_Biological_Process_2021	0.0727536
regulation of platelet-derived growth factor receptor signaling pathway (GO:0010640)	GO_Biological_Process_2021	0.0727536
endochondral bone morphogenesis (GO:0060350)	GO_Biological_Process_2021	0.0727536
plasma membrane tubulation (GO:0097320)	GO_Biological_Process_2021	0.0727536
positive regulation of insulin receptor signaling pathway (GO:0046628)	GO_Biological_Process_2021	0.0727536
positive regulation of protein localization to cell surface (GO:2000010)	GO_Biological_Process_2021	0.0727536
protein localization to mitochondrion (GO:0070585)	GO_Biological_Process_2021	0.0727536
regulation of protein ubiquitination (GO:0031396)	GO_Biological_Process_2021	0.0759448
negative regulation of translational initiation (GO:0045947)	GO_Biological_Process_2021	0.0770131
pancreas development (GO:0031016)	GO_Biological_Process_2021	0.0770131
peptidyl-serine dephosphorylation (GO:0070262)	GO_Biological_Process_2021	0.0770131
regulation of response to interferon-gamma (GO:0060330)	GO_Biological_Process_2021	0.0770131
positive regulation of cellular response to insulin stimulus (GO:1900078)	GO_Biological_Process_2021	0.0770131
growth hormone receptor signaling pathway via JAK-STAT (GO:0060397)	GO_Biological_Process_2021	0.0770131
vascular endothelial growth factor signaling pathway (GO:0038084)	GO_Biological_Process_2021	0.0770131
regulation of protein serine/threonine kinase activity (GO:0071900)	GO_Biological_Process_2021	0.0772618
regulation of macroautophagy (GO:0016241)	GO_Biological_Process_2021	0.0783743
regulation of transcription by RNA polymerase II (GO:0006357)	GO_Biological_Process_2021	0.0791161
cellular response to transforming growth factor beta stimulus (GO:0071560)	GO_Biological_Process_2021	0.0791161
positive regulation of kinase activity (GO:0033674)	GO_Biological_Process_2021	0.0791161
negative regulation of cellular component movement (GO:0051271)	GO_Biological_Process_2021	0.0791161
anterograde synaptic vesicle transport (GO:0048490)	GO_Biological_Process_2021	0.0791161
regulation of dephosphorylation (GO:0035303)	GO_Biological_Process_2021	0.0791161
regulation of establishment of protein localization (GO:0070201)	GO_Biological_Process_2021	0.0791161
regulation of integrin activation (GO:0033623)	GO_Biological_Process_2021	0.0791161
neurotrophin TRK receptor signaling pathway (GO:0048011)	GO_Biological_Process_2021	0.0791161
nitric oxide biosynthetic process (GO:0006809)	GO_Biological_Process_2021	0.0791161
clathrin coat assembly (GO:0048268)	GO_Biological_Process_2021	0.0791161
contractile actin filament bundle assembly (GO:0030038)	GO_Biological_Process_2021	0.0791161
positive regulation of exosomal secretion (GO:1903543)	GO_Biological_Process_2021	0.0791161
stress fiber assembly (GO:0043149)	GO_Biological_Process_2021	0.0791161
synaptic vesicle transport along microtubule (GO:0099517)	GO_Biological_Process_2021	0.0791161
mammary gland epithelium development (GO:0061180)	GO_Biological_Process_2021	0.0791161
mitotic intra-S DNA damage checkpoint signaling (GO:0031573)	GO_Biological_Process_2021	0.0791161
cellular response to lectin (GO:1990858)	GO_Biological_Process_2021	0.0791161
cellular response to molecule of bacterial origin (GO:0071219)	GO_Biological_Process_2021	0.0791161
stimulatory C-type lectin receptor signaling pathway (GO:0002223)	GO_Biological_Process_2021	0.0791161
positive regulation of MAPK cascade (GO:0043410)	GO_Biological_Process_2021	0.0792635
positive regulation of angiogenesis (GO:0045766)	GO_Biological_Process_2021	0.0800608
regulation of protein binding (GO:0043393)	GO_Biological_Process_2021	0.0809443
positive regulation of protein-containing complex assembly (GO:0031334)	GO_Biological_Process_2021	0.0809443
negative regulation of anoikis (GO:2000811)	GO_Biological_Process_2021	0.0809443
negative regulation of cell-substrate junction organization (GO:0150118)	GO_Biological_Process_2021	0.0809443
negative regulation of focal adhesion assembly (GO:0051895)	GO_Biological_Process_2021	0.0809443
regulation of ERBB signaling pathway (GO:1901184)	GO_Biological_Process_2021	0.0809443
negative regulation of release of cytochrome c from mitochondria (GO:0090201)	GO_Biological_Process_2021	0.0809443
regulation of isotype switching (GO:0045191)	GO_Biological_Process_2021	0.0809443
nitric oxide metabolic process (GO:0046209)	GO_Biological_Process_2021	0.0809443
dendritic spine morphogenesis (GO:0060997)	GO_Biological_Process_2021	0.0809443
epiboly involved in wound healing (GO:0090505)	GO_Biological_Process_2021	0.0809443
regulation of Rac protein signal transduction (GO:0035020)	GO_Biological_Process_2021	0.0809443
positive regulation of endothelial cell apoptotic process (GO:2000353)	GO_Biological_Process_2021	0.0809443
Golgi to endosome transport (GO:0006895)	GO_Biological_Process_2021	0.0809443
positive regulation of immunoglobulin mediated immune response (GO:0002891)	GO_Biological_Process_2021	0.0809443
positive regulation of isotype switching (GO:0045830)	GO_Biological_Process_2021	0.0809443
late endosome to vacuole transport via multivesicular body sorting pathway (GO:0032511)	GO_Biological_Process_2021	0.0809443
positive regulation of syncytium formation by plasma membrane fusion (GO:0060143)	GO_Biological_Process_2021	0.0809443
innate immune response activating cell surface receptor signaling pathway (GO:0002220)	GO_Biological_Process_2021	0.0809443
cellular response to lipopolysaccharide (GO:0071222)	GO_Biological_Process_2021	0.0820229
negative regulation of insulin secretion (GO:0046676)	GO_Biological_Process_2021	0.084366
cellular response to fatty acid (GO:0071398)	GO_Biological_Process_2021	0.084366
negative regulation of vascular associated smooth muscle cell proliferation (GO:1904706)	GO_Biological_Process_2021	0.084366
epithelial cell morphogenesis (GO:0003382)	GO_Biological_Process_2021	0.084366
positive regulation of cytokine production involved in inflammatory response (GO:1900017)	GO_Biological_Process_2021	0.084366
positive regulation of dendrite extension (GO:1903861)	GO_Biological_Process_2021	0.084366
positive regulation of DNA replication (GO:0045740)	GO_Biological_Process_2021	0.084366
cellular response to organic substance (GO:0071310)	GO_Biological_Process_2021	0.084366
positive regulation of epithelial cell proliferation (GO:0050679)	GO_Biological_Process_2021	0.084366
regulation of tumor necrosis factor production (GO:0032680)	GO_Biological_Process_2021	0.0854463
regulation of phosphorylation (GO:0042325)	GO_Biological_Process_2021	0.0865294
3'-UTR-mediated mRNA stabilization (GO:0070935)	GO_Biological_Process_2021	0.0868712
negative regulation of leukocyte cell-cell adhesion (GO:1903038)	GO_Biological_Process_2021	0.0868712
negative regulation of lipid catabolic process (GO:0050995)	GO_Biological_Process_2021	0.0868712
cell migration involved in sprouting angiogenesis (GO:0002042)	GO_Biological_Process_2021	0.0868712
regulation of dendrite extension (GO:1903859)	GO_Biological_Process_2021	0.0868712
negative regulation of peptide hormone secretion (GO:0090278)	GO_Biological_Process_2021	0.0868712
regulation of production of miRNAs involved in gene silencing by miRNA (GO:1903798)	GO_Biological_Process_2021	0.0868712
pigment granule transport (GO:0051904)	GO_Biological_Process_2021	0.0868712
positive regulation of myoblast differentiation (GO:0045663)	GO_Biological_Process_2021	0.0868712
positive regulation of nitric-oxide synthase activity (GO:0051000)	GO_Biological_Process_2021	0.0868712
positive regulation of phosphoprotein phosphatase activity (GO:0032516)	GO_Biological_Process_2021	0.0868712
positive regulation of response to endoplasmic reticulum stress (GO:1905898)	GO_Biological_Process_2021	0.0868712
melanosome transport (GO:0032402)	GO_Biological_Process_2021	0.0868712
negative regulation of cytokine production involved in inflammatory response (GO:1900016)	GO_Biological_Process_2021	0.0900122
regulation of exosomal secretion (GO:1903541)	GO_Biological_Process_2021	0.0900122
diol metabolic process (GO:0034311)	GO_Biological_Process_2021	0.0900122
establishment of melanosome localization (GO:0032401)	GO_Biological_Process_2021	0.0900122
establishment of skin barrier (GO:0061436)	GO_Biological_Process_2021	0.0900122
excitatory postsynaptic potential (GO:0060079)	GO_Biological_Process_2021	0.0900122
positive regulation of cilium assembly (GO:0045724)	GO_Biological_Process_2021	0.0900122
regulation of water loss via skin (GO:0033561)	GO_Biological_Process_2021	0.0900122
response to fatty acid (GO:0070542)	GO_Biological_Process_2021	0.0900122
maintenance of protein localization in organelle (GO:0072595)	GO_Biological_Process_2021	0.0900122
adaptive immune response based on somatic recombination of immune receptors built from immunoglobulin superfamily domains (GO:0002460)	GO_Biological_Process_2021	0.0928799
cardiac epithelial to mesenchymal transition (GO:0060317)	GO_Biological_Process_2021	0.0928799
negative regulation of telomere maintenance via telomerase (GO:0032211)	GO_Biological_Process_2021	0.0928799
regulation of hippo signaling (GO:0035330)	GO_Biological_Process_2021	0.0928799
regulation of protein modification by small protein conjugation or removal (GO:1903320)	GO_Biological_Process_2021	0.0928799
eye morphogenesis (GO:0048592)	GO_Biological_Process_2021	0.0928799
growth hormone receptor signaling pathway (GO:0060396)	GO_Biological_Process_2021	0.0928799
hepaticobiliary system development (GO:0061008)	GO_Biological_Process_2021	0.0928799
positive regulation of peptidyl-lysine acetylation (GO:2000758)	GO_Biological_Process_2021	0.0928799
mesoderm formation (GO:0001707)	GO_Biological_Process_2021	0.0928799
myeloid cell development (GO:0061515)	GO_Biological_Process_2021	0.0928799
negative regulation of inflammatory response to antigenic stimulus (GO:0002862)	GO_Biological_Process_2021	0.0946596
regulation of inflammatory response to antigenic stimulus (GO:0002861)	GO_Biological_Process_2021	0.0953188
purinergic nucleotide receptor signaling pathway (GO:0035590)	GO_Biological_Process_2021	0.0953188
regulation of anoikis (GO:2000209)	GO_Biological_Process_2021	0.0953188
regulation of cell-substrate junction assembly (GO:0090109)	GO_Biological_Process_2021	0.0953188
negative regulation of peptidyl-serine phosphorylation (GO:0033137)	GO_Biological_Process_2021	0.0953188
cellular response to estradiol stimulus (GO:0071392)	GO_Biological_Process_2021	0.0953188
negative regulation of response to wounding (GO:1903035)	GO_Biological_Process_2021	0.0953188
cellular response to steroid hormone stimulus (GO:0071383)	GO_Biological_Process_2021	0.0953188
neurotrophin signaling pathway (GO:0038179)	GO_Biological_Process_2021	0.0953188
response to progesterone (GO:0032570)	GO_Biological_Process_2021	0.0953188
positive regulation of phosphatase activity (GO:0010922)	GO_Biological_Process_2021	0.0953188
melanosome localization (GO:0032400)	GO_Biological_Process_2021	0.0953188
regulation of cellular component organization (GO:0051128)	GO_Biological_Process_2021	0.0962889
positive regulation of cellular catabolic process (GO:0031331)	GO_Biological_Process_2021	0.098582
regulation of endoplasmic reticulum stress-induced intrinsic apoptotic signaling pathway (GO:1902235)	GO_Biological_Process_2021	0.0987519
cellular response to nerve growth factor stimulus (GO:1990090)	GO_Biological_Process_2021	0.0987519
chaperone-mediated protein complex assembly (GO:0051131)	GO_Biological_Process_2021	0.0987519
ubiquitin-dependent protein catabolic process via the multivesicular body sorting pathway (GO:0043162)	GO_Biological_Process_2021	0.0987519
negative regulation of extrinsic apoptotic signaling pathway in absence of ligand (GO:2001240)	GO_Biological_Process_2021	0.101943
negative regulation of G protein-coupled receptor signaling pathway (GO:0045744)	GO_Biological_Process_2021	0.101943
blood vessel endothelial cell migration (GO:0043534)	GO_Biological_Process_2021	0.101943
negative regulation of signal transduction in absence of ligand (GO:1901099)	GO_Biological_Process_2021	0.101943
regulation of interferon-gamma-mediated signaling pathway (GO:0060334)	GO_Biological_Process_2021	0.101943
positive regulation of epithelial cell apoptotic process (GO:1904037)	GO_Biological_Process_2021	0.101943
positive regulation of histone acetylation (GO:0035066)	GO_Biological_Process_2021	0.101943
axon extension (GO:0048675)	GO_Biological_Process_2021	0.105052
negative regulation of protein tyrosine kinase activity (GO:0061099)	GO_Biological_Process_2021	0.105052
negative regulation of stress fiber assembly (GO:0051497)	GO_Biological_Process_2021	0.105052
positive regulation of cellular response to transforming growth factor beta stimulus (GO:1903846)	GO_Biological_Process_2021	0.105052
mammary gland development (GO:0030879)	GO_Biological_Process_2021	0.105052
positive regulation of transforming growth factor beta receptor signaling pathway (GO:0030511)	GO_Biological_Process_2021	0.105052
wound healing, spreading of cells (GO:0044319)	GO_Biological_Process_2021	0.105052
response to cytokine (GO:0034097)	GO_Biological_Process_2021	0.106568
negative regulation of cell junction assembly (GO:1901889)	GO_Biological_Process_2021	0.107912
receptor signaling pathway via STAT (GO:0097696)	GO_Biological_Process_2021	0.107912
chemical synaptic transmission, postsynaptic (GO:0099565)	GO_Biological_Process_2021	0.107912
regulation of myotube differentiation (GO:0010830)	GO_Biological_Process_2021	0.107912
response to hexose (GO:0009746)	GO_Biological_Process_2021	0.107912
positive regulation of lipid metabolic process (GO:0045834)	GO_Biological_Process_2021	0.107912
positive regulation of peptidyl-threonine phosphorylation (GO:0010800)	GO_Biological_Process_2021	0.107912
positive regulation of protein kinase activity (GO:0045860)	GO_Biological_Process_2021	0.110169
positive regulation of NF-kappaB transcription factor activity (GO:0051092)	GO_Biological_Process_2021	0.11052
negative regulation of proteolysis involved in cellular protein catabolic process (GO:1903051)	GO_Biological_Process_2021	0.11052
cellular response to drug (GO:0035690)	GO_Biological_Process_2021	0.11052
negative regulation of signaling receptor activity (GO:2000272)	GO_Biological_Process_2021	0.11052
negative regulation of telomere maintenance via telomere lengthening (GO:1904357)	GO_Biological_Process_2021	0.11052
endothelial cell development (GO:0001885)	GO_Biological_Process_2021	0.11052
positive regulation of microtubule polymerization or depolymerization (GO:0031112)	GO_Biological_Process_2021	0.11052
lamellipodium assembly (GO:0030032)	GO_Biological_Process_2021	0.11052
regulation of signal transduction by p53 class mediator (GO:1901796)	GO_Biological_Process_2021	0.111102
calcium-ion regulated exocytosis (GO:0017156)	GO_Biological_Process_2021	0.113044
cellular senescence (GO:0090398)	GO_Biological_Process_2021	0.113044
dendritic spine organization (GO:0097061)	GO_Biological_Process_2021	0.113044
positive regulation of mitotic cell cycle (GO:0045931)	GO_Biological_Process_2021	0.113044
positive regulation of muscle cell differentiation (GO:0051149)	GO_Biological_Process_2021	0.113044
melanosome organization (GO:0032438)	GO_Biological_Process_2021	0.113044
positive regulation of striated muscle cell differentiation (GO:0051155)	GO_Biological_Process_2021	0.113044
negative regulation of actin filament bundle assembly (GO:0032232)	GO_Biological_Process_2021	0.113044
response to lipopolysaccharide (GO:0032496)	GO_Biological_Process_2021	0.113256
negative regulation of cellular process (GO:0048523)	GO_Biological_Process_2021	0.11382
regulation of B cell activation (GO:0050864)	GO_Biological_Process_2021	0.115316
cellular response to epidermal growth factor stimulus (GO:0071364)	GO_Biological_Process_2021	0.115316
regulation of extrinsic apoptotic signaling pathway in absence of ligand (GO:2001239)	GO_Biological_Process_2021	0.115316
regulation of plasma membrane bounded cell projection organization (GO:0120035)	GO_Biological_Process_2021	0.115316
regulation of protein transport (GO:0051223)	GO_Biological_Process_2021	0.115316
positive regulation of microtubule polymerization (GO:0031116)	GO_Biological_Process_2021	0.115316
positive regulation of monooxygenase activity (GO:0032770)	GO_Biological_Process_2021	0.115316
positive regulation of phosphatidylinositol 3-kinase activity (GO:0043552)	GO_Biological_Process_2021	0.115316
regulation of neuron projection development (GO:0010975)	GO_Biological_Process_2021	0.117859
actin filament polymerization (GO:0030041)	GO_Biological_Process_2021	0.117859
regulation of actin polymerization or depolymerization (GO:0008064)	GO_Biological_Process_2021	0.117859
negative regulation of wound healing (GO:0061045)	GO_Biological_Process_2021	0.117859
glial cell differentiation (GO:0010001)	GO_Biological_Process_2021	0.117859
positive regulation of dephosphorylation (GO:0035306)	GO_Biological_Process_2021	0.117859
lamellipodium organization (GO:0097581)	GO_Biological_Process_2021	0.117859
telomere maintenance via telomerase (GO:0007004)	GO_Biological_Process_2021	0.117859
positive regulation of DNA recombination (GO:0045911)	GO_Biological_Process_2021	0.120685
regulation of type I interferon-mediated signaling pathway (GO:0060338)	GO_Biological_Process_2021	0.120685
positive regulation of endopeptidase activity (GO:0010950)	GO_Biological_Process_2021	0.120685
positive regulation of lipid kinase activity (GO:0090218)	GO_Biological_Process_2021	0.120685
RNA-dependent DNA biosynthetic process (GO:0006278)	GO_Biological_Process_2021	0.120685
primary neural tube formation (GO:0014020)	GO_Biological_Process_2021	0.120685
neuron projection development (GO:0031175)	GO_Biological_Process_2021	0.123271
activation of protein kinase B activity (GO:0032148)	GO_Biological_Process_2021	0.123271
receptor signaling pathway via JAK-STAT (GO:0007259)	GO_Biological_Process_2021	0.123271
negative regulation of proteasomal ubiquitin-dependent protein catabolic process (GO:0032435)	GO_Biological_Process_2021	0.123271
cellular nitrogen compound biosynthetic process (GO:0044271)	GO_Biological_Process_2021	0.123271
positive regulation of protein targeting to mitochondrion (GO:1903955)	GO_Biological_Process_2021	0.123271
tube closure (GO:0060606)	GO_Biological_Process_2021	0.123271
activation of phospholipase C activity (GO:0007202)	GO_Biological_Process_2021	0.125614
negative regulation of cell-matrix adhesion (GO:0001953)	GO_Biological_Process_2021	0.125614
negative regulation of DNA biosynthetic process (GO:2000279)	GO_Biological_Process_2021	0.125614
positive regulation of interleukin-10 production (GO:0032733)	GO_Biological_Process_2021	0.125614
positive regulation of lamellipodium organization (GO:1902745)	GO_Biological_Process_2021	0.125614
skeletal muscle organ development (GO:0060538)	GO_Biological_Process_2021	0.125614
liver development (GO:0001889)	GO_Biological_Process_2021	0.125614
transcription initiation from RNA polymerase I promoter (GO:0006361)	GO_Biological_Process_2021	0.125614
negative regulation of JNK cascade (GO:0046329)	GO_Biological_Process_2021	0.127894
negative regulation of smooth muscle cell proliferation (GO:0048662)	GO_Biological_Process_2021	0.127894
regulation of histone acetylation (GO:0035065)	GO_Biological_Process_2021	0.127894
neuron projection extension (GO:1990138)	GO_Biological_Process_2021	0.127894
regulation of protein localization to cell surface (GO:2000008)	GO_Biological_Process_2021	0.127894
regulation of sprouting angiogenesis (GO:1903670)	GO_Biological_Process_2021	0.127894
positive regulation of histone modification (GO:0031058)	GO_Biological_Process_2021	0.127894
positive regulation of organelle organization (GO:0010638)	GO_Biological_Process_2021	0.127894
negative regulation of immune response (GO:0050777)	GO_Biological_Process_2021	0.128251
negative regulation of extrinsic apoptotic signaling pathway via death domain receptors (GO:1902042)	GO_Biological_Process_2021	0.129747
neural tube closure (GO:0001843)	GO_Biological_Process_2021	0.129747
regulation of myoblast differentiation (GO:0045661)	GO_Biological_Process_2021	0.129747
epithelial tube morphogenesis (GO:0060562)	GO_Biological_Process_2021	0.129747
positive regulation of interleukin-12 production (GO:0032735)	GO_Biological_Process_2021	0.129747
positive regulation of pri-miRNA transcription by RNA polymerase II (GO:1902895)	GO_Biological_Process_2021	0.129747
positive regulation of protein dephosphorylation (GO:0035307)	GO_Biological_Process_2021	0.129747
transcription by RNA polymerase I (GO:0006360)	GO_Biological_Process_2021	0.129747
protein insertion into membrane (GO:0051205)	GO_Biological_Process_2021	0.129747
regulation of transcription, DNA-templated (GO:0006355)	GO_Biological_Process_2021	0.130565
cellular response to virus (GO:0098586)	GO_Biological_Process_2021	0.131178
regulation of JUN kinase activity (GO:0043506)	GO_Biological_Process_2021	0.131178
regulation of lipid biosynthetic process (GO:0046890)	GO_Biological_Process_2021	0.131178
regulation of muscle cell differentiation (GO:0051147)	GO_Biological_Process_2021	0.131178
regulation of phosphatidylinositol 3-kinase activity (GO:0043551)	GO_Biological_Process_2021	0.131178
regulation of postsynaptic membrane potential (GO:0060078)	GO_Biological_Process_2021	0.131178
positive regulation of immunoglobulin production (GO:0002639)	GO_Biological_Process_2021	0.131178
positive regulation of lipid biosynthetic process (GO:0046889)	GO_Biological_Process_2021	0.131178
positive regulation of lymphocyte activation (GO:0051251)	GO_Biological_Process_2021	0.131178
semaphorin-plexin signaling pathway (GO:0071526)	GO_Biological_Process_2021	0.131178
protein localization to cilium (GO:0061512)	GO_Biological_Process_2021	0.131178
activation of adenylate cyclase activity (GO:0007190)	GO_Biological_Process_2021	0.132732
axonal transport (GO:0098930)	GO_Biological_Process_2021	0.132732
cellular response to heat (GO:0034605)	GO_Biological_Process_2021	0.132732
dendrite morphogenesis (GO:0048813)	GO_Biological_Process_2021	0.132732
platelet aggregation (GO:0070527)	GO_Biological_Process_2021	0.132732
retina homeostasis (GO:0001895)	GO_Biological_Process_2021	0.132732
telomere maintenance via telomere lengthening (GO:0010833)	GO_Biological_Process_2021	0.132732
membrane fusion (GO:0061025)	GO_Biological_Process_2021	0.132732
positive regulation of substrate adhesion-dependent cell spreading (GO:1900026)	GO_Biological_Process_2021	0.132732
transferrin transport (GO:0033572)	GO_Biological_Process_2021	0.132732
transition metal ion transport (GO:0000041)	GO_Biological_Process_2021	0.132732
regulation of GTPase activity (GO:0043087)	GO_Biological_Process_2021	0.135499
regulation of transport (GO:0051049)	GO_Biological_Process_2021	0.135499
regulation of vascular associated smooth muscle cell proliferation (GO:1904705)	GO_Biological_Process_2021	0.135499
positive regulation of exocytosis (GO:0045921)	GO_Biological_Process_2021	0.135499
negative regulation of cell differentiation (GO:0045596)	GO_Biological_Process_2021	0.137225
regulation of cell communication (GO:0010646)	GO_Biological_Process_2021	0.137488
negative regulation of proteasomal protein catabolic process (GO:1901799)	GO_Biological_Process_2021	0.137488
negative regulation of TOR signaling (GO:0032007)	GO_Biological_Process_2021	0.137488
negative regulation of ubiquitin-dependent protein catabolic process (GO:2000059)	GO_Biological_Process_2021	0.137488
regulation of phosphoprotein phosphatase activity (GO:0043666)	GO_Biological_Process_2021	0.137488
positive regulation of insulin secretion (GO:0032024)	GO_Biological_Process_2021	0.137488
synaptic vesicle endocytosis (GO:0048488)	GO_Biological_Process_2021	0.137488
regulation of programmed cell death (GO:0043067)	GO_Biological_Process_2021	0.139344
negative regulation of protein secretion (GO:0050709)	GO_Biological_Process_2021	0.139795
cellular response to ketone (GO:1901655)	GO_Biological_Process_2021	0.139795
regulation of peptidyl-threonine phosphorylation (GO:0010799)	GO_Biological_Process_2021	0.139795
regulation of protein targeting to mitochondrion (GO:1903214)	GO_Biological_Process_2021	0.139795
regulation of protein tyrosine kinase activity (GO:0061097)	GO_Biological_Process_2021	0.139795
regulation of microtubule polymerization (GO:0031113)	GO_Biological_Process_2021	0.142808
positive regulation of intrinsic apoptotic signaling pathway (GO:2001244)	GO_Biological_Process_2021	0.142808
negative regulation of cell-cell adhesion (GO:0022408)	GO_Biological_Process_2021	0.144841
regulation of cell development (GO:0060284)	GO_Biological_Process_2021	0.144841
regulation of mitochondrial membrane potential (GO:0051881)	GO_Biological_Process_2021	0.144841
regulation of release of cytochrome c from mitochondria (GO:0090199)	GO_Biological_Process_2021	0.144841
regulation of response to DNA damage stimulus (GO:2001020)	GO_Biological_Process_2021	0.144841
hexose metabolic process (GO:0019318)	GO_Biological_Process_2021	0.144841
visual system development (GO:0150063)	GO_Biological_Process_2021	0.144841
negative regulation of protein catabolic process (GO:0042177)	GO_Biological_Process_2021	0.147593
regulation of extrinsic apoptotic signaling pathway via death domain receptors (GO:1902041)	GO_Biological_Process_2021	0.147593
positive regulation of protein tyrosine kinase activity (GO:0061098)	GO_Biological_Process_2021	0.147593
regulation of cell-cell adhesion (GO:0022407)	GO_Biological_Process_2021	0.15012
negative regulation of proteolysis (GO:0045861)	GO_Biological_Process_2021	0.15012
positive regulation of peptide hormone secretion (GO:0090277)	GO_Biological_Process_2021	0.15012
positive regulation of phospholipase C activity (GO:0010863)	GO_Biological_Process_2021	0.15012
branching morphogenesis of an epithelial tube (GO:0048754)	GO_Biological_Process_2021	0.152024
regulation of endothelial cell apoptotic process (GO:2000351)	GO_Biological_Process_2021	0.152024
positive regulation of biosynthetic process (GO:0009891)	GO_Biological_Process_2021	0.152024
homotypic cell-cell adhesion (GO:0034109)	GO_Biological_Process_2021	0.152024
intracellular steroid hormone receptor signaling pathway (GO:0030518)	GO_Biological_Process_2021	0.152024
positive regulation of stress fiber assembly (GO:0051496)	GO_Biological_Process_2021	0.152024
mRNA stabilization (GO:0048255)	GO_Biological_Process_2021	0.152024
regulation of DNA repair (GO:0006282)	GO_Biological_Process_2021	0.154673
regulation of pri-miRNA transcription by RNA polymerase II (GO:1902893)	GO_Biological_Process_2021	0.154673
positive regulation of RNA metabolic process (GO:0051254)	GO_Biological_Process_2021	0.154673
negative regulation of inflammatory response (GO:0050728)	GO_Biological_Process_2021	0.154768
regulation of cellular protein localization (GO:1903827)	GO_Biological_Process_2021	0.156892
positive regulation of organelle assembly (GO:1902117)	GO_Biological_Process_2021	0.156892
positive regulation of response to stimulus (GO:0048584)	GO_Biological_Process_2021	0.156892
positive regulation of smooth muscle cell proliferation (GO:0048661)	GO_Biological_Process_2021	0.156892
polyol metabolic process (GO:0019751)	GO_Biological_Process_2021	0.15968
regulation of wound healing (GO:0061041)	GO_Biological_Process_2021	0.15968
negative regulation of MAP kinase activity (GO:0043407)	GO_Biological_Process_2021	0.160817
regulation of interleukin-10 production (GO:0032653)	GO_Biological_Process_2021	0.160817
regulation of protein metabolic process (GO:0051246)	GO_Biological_Process_2021	0.160817
establishment of protein localization to mitochondrion (GO:0072655)	GO_Biological_Process_2021	0.160817
positive regulation of DNA repair (GO:0045739)	GO_Biological_Process_2021	0.160817
positive regulation of endocytosis (GO:0045807)	GO_Biological_Process_2021	0.160817
Golgi to plasma membrane transport (GO:0006893)	GO_Biological_Process_2021	0.160817
histone H4 acetylation (GO:0043967)	GO_Biological_Process_2021	0.160817
inositol phosphate metabolic process (GO:0043647)	GO_Biological_Process_2021	0.160817
substrate adhesion-dependent cell spreading (GO:0034446)	GO_Biological_Process_2021	0.160817
positive regulation of cell motility (GO:2000147)	GO_Biological_Process_2021	0.162106
negative regulation of catabolic process (GO:0009895)	GO_Biological_Process_2021	0.162319
regulation of cellular localization (GO:0060341)	GO_Biological_Process_2021	0.162319
regulation of cellular protein metabolic process (GO:0032268)	GO_Biological_Process_2021	0.162319
cellular response to mechanical stimulus (GO:0071260)	GO_Biological_Process_2021	0.162319
positive regulation of actin filament polymerization (GO:0030838)	GO_Biological_Process_2021	0.162319
regulation of smooth muscle cell proliferation (GO:0048660)	GO_Biological_Process_2021	0.162319
response to glucose (GO:0009749)	GO_Biological_Process_2021	0.162319
regulation of I-kappaB kinase/NF-kappaB signaling (GO:0043122)	GO_Biological_Process_2021	0.164046
actin polymerization or depolymerization (GO:0008154)	GO_Biological_Process_2021	0.164592
positive regulation of cell morphogenesis involved in differentiation (GO:0010770)	GO_Biological_Process_2021	0.164592
iron ion transport (GO:0006826)	GO_Biological_Process_2021	0.164592
regulation of axonogenesis (GO:0050770)	GO_Biological_Process_2021	0.166018
regulation of epithelial cell migration (GO:0010632)	GO_Biological_Process_2021	0.166018
negative regulation of protein ubiquitination (GO:0031397)	GO_Biological_Process_2021	0.166018
regulation of interleukin-12 production (GO:0032655)	GO_Biological_Process_2021	0.166018
regulation of protein modification process (GO:0031399)	GO_Biological_Process_2021	0.166018
positive regulation of actin filament bundle assembly (GO:0032233)	GO_Biological_Process_2021	0.166018
regulation of substrate adhesion-dependent cell spreading (GO:1900024)	GO_Biological_Process_2021	0.166018
positive regulation of fat cell differentiation (GO:0045600)	GO_Biological_Process_2021	0.166018
cilium organization (GO:0044782)	GO_Biological_Process_2021	0.166331
ameboidal-type cell migration (GO:0001667)	GO_Biological_Process_2021	0.167814
regulation of intrinsic apoptotic signaling pathway (GO:2001242)	GO_Biological_Process_2021	0.167814
endocytic recycling (GO:0032456)	GO_Biological_Process_2021	0.167814
positive regulation of developmental growth (GO:0048639)	GO_Biological_Process_2021	0.167814
sprouting angiogenesis (GO:0002040)	GO_Biological_Process_2021	0.167814
regulation of DNA replication (GO:0006275)	GO_Biological_Process_2021	0.170192
positive regulation of macroautophagy (GO:0016239)	GO_Biological_Process_2021	0.170192
IRE1-mediated unfolded protein response (GO:0036498)	GO_Biological_Process_2021	0.170192
regulation of alternative mRNA splicing, via spliceosome (GO:0000381)	GO_Biological_Process_2021	0.172336
regulation of cyclin-dependent protein kinase activity (GO:1904029)	GO_Biological_Process_2021	0.172336
regulation of proteasomal protein catabolic process (GO:0061136)	GO_Biological_Process_2021	0.172336
regulation of proteolysis (GO:0030162)	GO_Biological_Process_2021	0.172336
negative regulation of protein modification by small protein conjugation or removal (GO:1903321)	GO_Biological_Process_2021	0.175081
positive regulation of establishment of protein localization to mitochondrion (GO:1903749)	GO_Biological_Process_2021	0.177598
sensory organ development (GO:0007423)	GO_Biological_Process_2021	0.177598
cellular response to peptide (GO:1901653)	GO_Biological_Process_2021	0.18031
anterograde trans-synaptic signaling (GO:0098916)	GO_Biological_Process_2021	0.181617
cellular iron ion homeostasis (GO:0006879)	GO_Biological_Process_2021	0.182354
eye development (GO:0001654)	GO_Biological_Process_2021	0.182354
muscle organ development (GO:0007517)	GO_Biological_Process_2021	0.182354
neutrophil degranulation (GO:0043312)	GO_Biological_Process_2021	0.183809
protein polymerization (GO:0051258)	GO_Biological_Process_2021	0.18437
positive regulation of tyrosine phosphorylation of STAT protein (GO:0042531)	GO_Biological_Process_2021	0.18437
mitotic DNA damage checkpoint signaling (GO:0044773)	GO_Biological_Process_2021	0.18437
neutrophil activation involved in immune response (GO:0002283)	GO_Biological_Process_2021	0.186143
response to organic cyclic compound (GO:0014070)	GO_Biological_Process_2021	0.1868
neutrophil mediated immunity (GO:0002446)	GO_Biological_Process_2021	0.188114
positive regulation of interleukin-8 production (GO:0032757)	GO_Biological_Process_2021	0.188988
iron ion homeostasis (GO:0055072)	GO_Biological_Process_2021	0.188988
cellular protein modification process (GO:0006464)	GO_Biological_Process_2021	0.189763
glucose metabolic process (GO:0006006)	GO_Biological_Process_2021	0.191153
I-kappaB kinase/NF-kappaB signaling (GO:0007249)	GO_Biological_Process_2021	0.191153
negative regulation of endopeptidase activity (GO:0010951)	GO_Biological_Process_2021	0.193068
cell cycle G1/S phase transition (GO:0044843)	GO_Biological_Process_2021	0.193068
negative regulation of peptidase activity (GO:0010466)	GO_Biological_Process_2021	0.193068
positive regulation of DNA metabolic process (GO:0051054)	GO_Biological_Process_2021	0.193068
regulation of extrinsic apoptotic signaling pathway (GO:2001236)	GO_Biological_Process_2021	0.194958
regulation of innate immune response (GO:0045088)	GO_Biological_Process_2021	0.194958
plasma membrane organization (GO:0007009)	GO_Biological_Process_2021	0.194958
lipid homeostasis (GO:0055088)	GO_Biological_Process_2021	0.194958
regulation of cell-matrix adhesion (GO:0001952)	GO_Biological_Process_2021	0.196595
regulation of cellular catabolic process (GO:0031329)	GO_Biological_Process_2021	0.196595
cellular response to type I interferon (GO:0071357)	GO_Biological_Process_2021	0.196595
chemical homeostasis (GO:0048878)	GO_Biological_Process_2021	0.196595
type I interferon signaling pathway (GO:0060337)	GO_Biological_Process_2021	0.196595
regulation of protein localization (GO:0032880)	GO_Biological_Process_2021	0.199122
protein deubiquitination (GO:0016579)	GO_Biological_Process_2021	0.201914
regulation of tyrosine phosphorylation of STAT protein (GO:0042509)	GO_Biological_Process_2021	0.204136
positive regulation of MAP kinase activity (GO:0043406)	GO_Biological_Process_2021	0.206623
establishment of protein localization to membrane (GO:0090150)	GO_Biological_Process_2021	0.208617
positive regulation of cell-substrate adhesion (GO:0010811)	GO_Biological_Process_2021	0.208617
wound healing (GO:0042060)	GO_Biological_Process_2021	0.208617
protein modification by small protein removal (GO:0070646)	GO_Biological_Process_2021	0.210109
regulation of endopeptidase activity (GO:0052548)	GO_Biological_Process_2021	0.210109
regulation of TOR signaling (GO:0032006)	GO_Biological_Process_2021	0.210109
histone acetylation (GO:0016573)	GO_Biological_Process_2021	0.210109
myeloid leukocyte differentiation (GO:0002573)	GO_Biological_Process_2021	0.210109
plasma membrane bounded cell projection assembly (GO:0120031)	GO_Biological_Process_2021	0.212058
cell morphogenesis involved in differentiation (GO:0000904)	GO_Biological_Process_2021	0.212058
positive regulation of protein secretion (GO:0050714)	GO_Biological_Process_2021	0.212058
regulation of actin filament polymerization (GO:0030833)	GO_Biological_Process_2021	0.214229
regulation of hydrolase activity (GO:0051336)	GO_Biological_Process_2021	0.214229
regulation of cytokine-mediated signaling pathway (GO:0001959)	GO_Biological_Process_2021	0.216138
negative regulation of protein binding (GO:0032091)	GO_Biological_Process_2021	0.216138
NIK/NF-kappaB signaling (GO:0038061)	GO_Biological_Process_2021	0.216138
actomyosin structure organization (GO:0031032)	GO_Biological_Process_2021	0.220889
positive regulation of interleukin-6 production (GO:0032755)	GO_Biological_Process_2021	0.220889
negative regulation of developmental process (GO:0051093)	GO_Biological_Process_2021	0.222994
positive regulation of endothelial cell proliferation (GO:0001938)	GO_Biological_Process_2021	0.222994
negative regulation of blood vessel morphogenesis (GO:2000181)	GO_Biological_Process_2021	0.225083
negative regulation of protein serine/threonine kinase activity (GO:0071901)	GO_Biological_Process_2021	0.225083
negative regulation of cellular macromolecule biosynthetic process (GO:2000113)	GO_Biological_Process_2021	0.225387
axon development (GO:0061564)	GO_Biological_Process_2021	0.227155
negative regulation of cell cycle (GO:0045786)	GO_Biological_Process_2021	0.22921
regulation of fat cell differentiation (GO:0045598)	GO_Biological_Process_2021	0.22921
regulation of interleukin-8 production (GO:0032677)	GO_Biological_Process_2021	0.23125
positive regulation of cellular amide metabolic process (GO:0034250)	GO_Biological_Process_2021	0.23125
innate immune response (GO:0045087)	GO_Biological_Process_2021	0.235105
vascular transport (GO:0010232)	GO_Biological_Process_2021	0.238329
chemical synaptic transmission (GO:0007268)	GO_Biological_Process_2021	0.239225
G1/S transition of mitotic cell cycle (GO:0000082)	GO_Biological_Process_2021	0.240311
negative regulation of cellular amide metabolic process (GO:0034249)	GO_Biological_Process_2021	0.241475
negative regulation of phosphorylation (GO:0042326)	GO_Biological_Process_2021	0.241475
regulation of neuron death (GO:1901214)	GO_Biological_Process_2021	0.241475
response to interleukin-1 (GO:0070555)	GO_Biological_Process_2021	0.241475
transport across blood-brain barrier (GO:0150104)	GO_Biological_Process_2021	0.241475
negative regulation of binding (GO:0051100)	GO_Biological_Process_2021	0.245893
positive regulation of neuron projection development (GO:0010976)	GO_Biological_Process_2021	0.245893
cilium assembly (GO:0060271)	GO_Biological_Process_2021	0.246076
regulation of endothelial cell migration (GO:0010594)	GO_Biological_Process_2021	0.247267
collagen fibril organization (GO:0030199)	GO_Biological_Process_2021	0.247267
positive regulation of inflammatory response (GO:0050729)	GO_Biological_Process_2021	0.247267
regulation of mRNA splicing, via spliceosome (GO:0048024)	GO_Biological_Process_2021	0.248895
positive regulation of autophagy (GO:0010508)	GO_Biological_Process_2021	0.248895
positive regulation of binding (GO:0051099)	GO_Biological_Process_2021	0.248895
regulation of endothelial cell proliferation (GO:0001936)	GO_Biological_Process_2021	0.252648
regulation of lipid metabolic process (GO:0019216)	GO_Biological_Process_2021	0.252648
T cell activation (GO:0042110)	GO_Biological_Process_2021	0.252648
positive regulation of transmembrane receptor protein serine/threonine kinase signaling pathway (GO:0090100)	GO_Biological_Process_2021	0.252648
regulation of epithelial cell proliferation (GO:0050678)	GO_Biological_Process_2021	0.254779
interleukin-1-mediated signaling pathway (GO:0070498)	GO_Biological_Process_2021	0.256899
cellular protein localization (GO:0034613)	GO_Biological_Process_2021	0.259732
cellular transition metal ion homeostasis (GO:0046916)	GO_Biological_Process_2021	0.261105
regulation of MAP kinase activity (GO:0043405)	GO_Biological_Process_2021	0.263191
negative regulation of neuron death (GO:1901215)	GO_Biological_Process_2021	0.26498
positive regulation of defense response (GO:0031349)	GO_Biological_Process_2021	0.26498
positive regulation of cytokine production (GO:0001819)	GO_Biological_Process_2021	0.265168
mRNA-containing ribonucleoprotein complex export from nucleus (GO:0071427)	GO_Biological_Process_2021	0.266754
regulation of transforming growth factor beta receptor signaling pathway (GO:0017015)	GO_Biological_Process_2021	0.268514
positive regulation of translation (GO:0045727)	GO_Biological_Process_2021	0.268514
epithelial cell differentiation (GO:0030855)	GO_Biological_Process_2021	0.270551
regulation of cell death (GO:0010941)	GO_Biological_Process_2021	0.271702
calcium-mediated signaling (GO:0019722)	GO_Biological_Process_2021	0.271702
regulation of proteasomal ubiquitin-dependent protein catabolic process (GO:0032434)	GO_Biological_Process_2021	0.271702
regulation of protein catabolic process (GO:0042176)	GO_Biological_Process_2021	0.271702
mRNA transport (GO:0051028)	GO_Biological_Process_2021	0.276005
activation of GTPase activity (GO:0090630)	GO_Biological_Process_2021	0.277699
regulation of JNK cascade (GO:0046328)	GO_Biological_Process_2021	0.277699
RNA export from nucleus (GO:0006405)	GO_Biological_Process_2021	0.279677
mRNA export from nucleus (GO:0006406)	GO_Biological_Process_2021	0.281644
regulation of interleukin-6 production (GO:0032675)	GO_Biological_Process_2021	0.287484
response to endoplasmic reticulum stress (GO:0034976)	GO_Biological_Process_2021	0.287484
response to tumor necrosis factor (GO:0034612)	GO_Biological_Process_2021	0.287484
regulation of Wnt signaling pathway (GO:0030111)	GO_Biological_Process_2021	0.28941
protein-containing complex subunit organization (GO:0043933)	GO_Biological_Process_2021	0.291018
phosphatidylinositol metabolic process (GO:0046488)	GO_Biological_Process_2021	0.291018
negative regulation of transcription, DNA-templated (GO:0045892)	GO_Biological_Process_2021	0.293884
activation of protein kinase activity (GO:0032147)	GO_Biological_Process_2021	0.293884
negative regulation of cell motility (GO:2000146)	GO_Biological_Process_2021	0.293884
positive regulation of cellular component organization (GO:0051130)	GO_Biological_Process_2021	0.293884
response to lipid (GO:0033993)	GO_Biological_Process_2021	0.293884
positive regulation of protein metabolic process (GO:0051247)	GO_Biological_Process_2021	0.295737
protein transport (GO:0015031)	GO_Biological_Process_2021	0.295737
cytosolic transport (GO:0016482)	GO_Biological_Process_2021	0.29732
positive regulation of cell projection organization (GO:0031346)	GO_Biological_Process_2021	0.299177
negative regulation of response to external stimulus (GO:0032102)	GO_Biological_Process_2021	0.301024
cytoskeleton organization (GO:0007010)	GO_Biological_Process_2021	0.305008
negative regulation of cell population proliferation (GO:0008285)	GO_Biological_Process_2021	0.30526
regulation of anatomical structure morphogenesis (GO:0022603)	GO_Biological_Process_2021	0.310761
circulatory system development (GO:0072359)	GO_Biological_Process_2021	0.316438
phosphatidylinositol biosynthetic process (GO:0006661)	GO_Biological_Process_2021	0.316438
plasma membrane bounded cell projection organization (GO:0120036)	GO_Biological_Process_2021	0.320291
muscle contraction (GO:0006936)	GO_Biological_Process_2021	0.322038
regulation of primary metabolic process (GO:0080090)	GO_Biological_Process_2021	0.323441
positive regulation of canonical Wnt signaling pathway (GO:0090263)	GO_Biological_Process_2021	0.323441
regulation of cell adhesion (GO:0030155)	GO_Biological_Process_2021	0.329276
ribonucleoprotein complex assembly (GO:0022618)	GO_Biological_Process_2021	0.335048
positive regulation of response to external stimulus (GO:0032103)	GO_Biological_Process_2021	0.340405
protein dephosphorylation (GO:0006470)	GO_Biological_Process_2021	0.340405
neuron projection morphogenesis (GO:0048812)	GO_Biological_Process_2021	0.341705
protein localization to cell periphery (GO:1990778)	GO_Biological_Process_2021	0.341705
neuron development (GO:0048666)	GO_Biological_Process_2021	0.347317
regulation of nucleic acid-templated transcription (GO:1903506)	GO_Biological_Process_2021	0.35578
positive regulation of intracellular protein transport (GO:0090316)	GO_Biological_Process_2021	0.356415
positive regulation of hydrolase activity (GO:0051345)	GO_Biological_Process_2021	0.357993
regulation of cytokine production (GO:0001817)	GO_Biological_Process_2021	0.359194
cellular response to organic cyclic compound (GO:0071407)	GO_Biological_Process_2021	0.359194
positive regulation of Wnt signaling pathway (GO:0030177)	GO_Biological_Process_2021	0.364592
cellular response to interleukin-1 (GO:0071347)	GO_Biological_Process_2021	0.368032
nervous system development (GO:0007399)	GO_Biological_Process_2021	0.371288
T cell receptor signaling pathway (GO:0050852)	GO_Biological_Process_2021	0.37295
heart development (GO:0007507)	GO_Biological_Process_2021	0.383755
negative regulation of nucleic acid-templated transcription (GO:1903507)	GO_Biological_Process_2021	0.38799
DNA-templated transcription, initiation (GO:0006352)	GO_Biological_Process_2021	0.390314
regulation of cellular macromolecule biosynthetic process (GO:2000112)	GO_Biological_Process_2021	0.391364
positive regulation of I-kappaB kinase/NF-kappaB signaling (GO:0043123)	GO_Biological_Process_2021	0.394962
neuron differentiation (GO:0030182)	GO_Biological_Process_2021	0.39995
defense response to bacterium (GO:0042742)	GO_Biological_Process_2021	0.40311
glycerophospholipid biosynthetic process (GO:0046474)	GO_Biological_Process_2021	0.404475
regulation of mitotic cell cycle (GO:0007346)	GO_Biological_Process_2021	0.405832
protein stabilization (GO:0050821)	GO_Biological_Process_2021	0.407182
regulated exocytosis (GO:0045055)	GO_Biological_Process_2021	0.408524
negative regulation of cytokine production (GO:0001818)	GO_Biological_Process_2021	0.4116
antigen receptor-mediated signaling pathway (GO:0050851)	GO_Biological_Process_2021	0.416376
negative regulation of Wnt signaling pathway (GO:0030178)	GO_Biological_Process_2021	0.426199
negative regulation of macromolecule metabolic process (GO:0010605)	GO_Biological_Process_2021	0.43039
cellular response to tumor necrosis factor (GO:0071356)	GO_Biological_Process_2021	0.43039
protein localization to membrane (GO:0072657)	GO_Biological_Process_2021	0.43163
modification-dependent protein catabolic process (GO:0019941)	GO_Biological_Process_2021	0.441118
generation of neurons (GO:0048699)	GO_Biological_Process_2021	0.442312
regulation of inflammatory response (GO:0050727)	GO_Biological_Process_2021	0.448361
mitotic cell cycle phase transition (GO:0044772)	GO_Biological_Process_2021	0.45273
negative regulation of multicellular organismal process (GO:0051241)	GO_Biological_Process_2021	0.45975
positive regulation of GTPase activity (GO:0043547)	GO_Biological_Process_2021	0.45975
extracellular structure organization (GO:0043062)	GO_Biological_Process_2021	0.462427
external encapsulating structure organization (GO:0045229)	GO_Biological_Process_2021	0.463527
inflammatory response (GO:0006954)	GO_Biological_Process_2021	0.48293
regulation of canonical Wnt signaling pathway (GO:0060828)	GO_Biological_Process_2021	0.515846
cellular component assembly (GO:0022607)	GO_Biological_Process_2021	0.526446
protein-containing complex assembly (GO:0065003)	GO_Biological_Process_2021	0.534089
central nervous system development (GO:0007417)	GO_Biological_Process_2021	0.534907
extracellular matrix organization (GO:0030198)	GO_Biological_Process_2021	0.575488
negative regulation of transcription by RNA polymerase II (GO:0000122)	GO_Biological_Process_2021	0.578814
negative regulation of gene expression (GO:0010629)	GO_Biological_Process_2021	0.600505
positive regulation of multicellular organismal process (GO:0051240)	GO_Biological_Process_2021	0.62556
ubiquitin-dependent protein catabolic process (GO:0006511)	GO_Biological_Process_2021	0.634529
gene expression (GO:0010467)	GO_Biological_Process_2021	0.636
protein modification by small protein conjugation (GO:0032446)	GO_Biological_Process_2021	0.686774
protein ubiquitination (GO:0016567)	GO_Biological_Process_2021	0.775013
ErbB signaling pathway	KEGG_2021_Human	1.54829e-17
Insulin signaling pathway	KEGG_2021_Human	5.04691e-15
Growth hormone synthesis, secretion and action	KEGG_2021_Human	2.79756e-14
Proteoglycans in cancer	KEGG_2021_Human	5.06461e-13
Neurotrophin signaling pathway	KEGG_2021_Human	8.24059e-13
Human cytomegalovirus infection	KEGG_2021_Human	1.12676e-12
Estrogen signaling pathway	KEGG_2021_Human	2.84754e-12
Focal adhesion	KEGG_2021_Human	5.73573e-12
Prolactin signaling pathway	KEGG_2021_Human	5.73573e-12
Chemical carcinogenesis	KEGG_2021_Human	3.69922e-11
Relaxin signaling pathway	KEGG_2021_Human	3.69922e-11
FoxO signaling pathway	KEGG_2021_Human	3.96046e-11
Endocytosis	KEGG_2021_Human	5.44054e-11
PI3K-Akt signaling pathway	KEGG_2021_Human	1.53469e-10
Renal cell carcinoma	KEGG_2021_Human	1.84107e-10
Non-small cell lung cancer	KEGG_2021_Human	2.34692e-10
Hepatitis B	KEGG_2021_Human	2.34692e-10
MAPK signaling pathway	KEGG_2021_Human	2.38224e-10
Chronic myeloid leukemia	KEGG_2021_Human	3.22907e-10
MicroRNAs in cancer	KEGG_2021_Human	3.96548e-10
VEGF signaling pathway	KEGG_2021_Human	2.14282e-09
Choline metabolism in cancer	KEGG_2021_Human	2.14282e-09
Phospholipase D signaling pathway	KEGG_2021_Human	2.14282e-09
Gastric cancer	KEGG_2021_Human	2.18091e-09
mTOR signaling pathway	KEGG_2021_Human	2.81091e-09
Acute myeloid leukemia	KEGG_2021_Human	4.51481e-09
Hepatocellular carcinoma	KEGG_2021_Human	5.64123e-09
Glioma	KEGG_2021_Human	9.40541e-09
Bacterial invasion of epithelial cells	KEGG_2021_Human	1.09555e-08
Chemokine signaling pathway	KEGG_2021_Human	1.64969e-08
Yersinia infection	KEGG_2021_Human	2.30242e-08
PD-L1 expression and PD-1 checkpoint pathway in cancer	KEGG_2021_Human	2.77234e-08
Rap1 signaling pathway	KEGG_2021_Human	3.28722e-08
GnRH signaling pathway	KEGG_2021_Human	3.55686e-08
Regulation of actin cytoskeleton	KEGG_2021_Human	4.29363e-08
Prostate cancer	KEGG_2021_Human	4.5162e-08
Progesterone-mediated oocyte maturation	KEGG_2021_Human	5.44033e-08
Hepatitis C	KEGG_2021_Human	5.49935e-08
Endometrial cancer	KEGG_2021_Human	5.69965e-08
Ras signaling pathway	KEGG_2021_Human	6.3619e-08
T cell receptor signaling pathway	KEGG_2021_Human	6.3619e-08
JAK-STAT signaling pathway	KEGG_2021_Human	6.3619e-08
HIF-1 signaling pathway	KEGG_2021_Human	8.54689e-08
Human papillomavirus infection	KEGG_2021_Human	9.32025e-08
Shigellosis	KEGG_2021_Human	9.51643e-08
Fc epsilon RI signaling pathway	KEGG_2021_Human	1.27904e-07
Central carbon metabolism in cancer	KEGG_2021_Human	1.49316e-07
Adherens junction	KEGG_2021_Human	1.59359e-07
Melanoma	KEGG_2021_Human	1.69934e-07
Kaposi sarcoma-associated herpesvirus infection	KEGG_2021_Human	2.08822e-07
Pancreatic cancer	KEGG_2021_Human	2.26506e-07
Bladder cancer	KEGG_2021_Human	3.20109e-07
B cell receptor signaling pathway	KEGG_2021_Human	3.20109e-07
Autophagy	KEGG_2021_Human	3.30792e-07
Signaling pathways regulating pluripotency of stem cells	KEGG_2021_Human	4.34212e-07
Colorectal cancer	KEGG_2021_Human	4.34212e-07
Gap junction	KEGG_2021_Human	4.89616e-07
Breast cancer	KEGG_2021_Human	4.98929e-07
Pathways in cancer	KEGG_2021_Human	5.99303e-07
Cellular senescence	KEGG_2021_Human	7.23189e-07
Fc gamma R-mediated phagocytosis	KEGG_2021_Human	8.18289e-07
Longevity regulating pathway	KEGG_2021_Human	1.08537e-06
cGMP-PKG signaling pathway	KEGG_2021_Human	1.09369e-06
C-type lectin receptor signaling pathway	KEGG_2021_Human	1.17978e-06
Th17 cell differentiation	KEGG_2021_Human	1.37466e-06
Toxoplasmosis	KEGG_2021_Human	1.77307e-06
Axon guidance	KEGG_2021_Human	1.83764e-06
Thyroid hormone signaling pathway	KEGG_2021_Human	2.71175e-06
Platelet activation	KEGG_2021_Human	3.08514e-06
Osteoclast differentiation	KEGG_2021_Human	3.49787e-06
Lipid and atherosclerosis	KEGG_2021_Human	5.28078e-06
Salmonella infection	KEGG_2021_Human	1.37119e-05
Type II diabetes mellitus	KEGG_2021_Human	1.89634e-05
AGE-RAGE signaling pathway in diabetic complications	KEGG_2021_Human	2.00149e-05
Tuberculosis	KEGG_2021_Human	2.44781e-05
Parathyroid hormone synthesis, secretion and action	KEGG_2021_Human	2.59e-05
Insulin resistance	KEGG_2021_Human	2.79994e-05
Alcoholism	KEGG_2021_Human	2.83656e-05
Neutrophil extracellular trap formation	KEGG_2021_Human	3.06708e-05
TNF signaling pathway	KEGG_2021_Human	3.21596e-05
Pathogenic Escherichia coli infection	KEGG_2021_Human	3.78331e-05
Sphingolipid signaling pathway	KEGG_2021_Human	4.20843e-05
AMPK signaling pathway	KEGG_2021_Human	4.3218e-05
Viral carcinogenesis	KEGG_2021_Human	4.3218e-05
Human immunodeficiency virus 1 infection	KEGG_2021_Human	5.45219e-05
GnRH secretion	KEGG_2021_Human	6.03749e-05
Natural killer cell mediated cytotoxicity	KEGG_2021_Human	6.30088e-05
Long-term potentiation	KEGG_2021_Human	7.07354e-05
Adipocytokine signaling pathway	KEGG_2021_Human	7.85582e-05
Epithelial cell signaling in Helicobacter pylori infection	KEGG_2021_Human	8.22227e-05
Coronavirus disease	KEGG_2021_Human	8.43207e-05
Adrenergic signaling in cardiomyocytes	KEGG_2021_Human	0.000113767
Oxytocin signaling pathway	KEGG_2021_Human	0.000127512
Influenza A	KEGG_2021_Human	0.000212509
Th1 and Th2 cell differentiation	KEGG_2021_Human	0.000226788
IL-17 signaling pathway	KEGG_2021_Human	0.000243921
NOD-like receptor signaling pathway	KEGG_2021_Human	0.000258864
Aldosterone-regulated sodium reabsorption	KEGG_2021_Human	0.000258864
Chagas disease	KEGG_2021_Human	0.00032419
Toll-like receptor signaling pathway	KEGG_2021_Human	0.000345836
Oocyte meiosis	KEGG_2021_Human	0.000778474
Thermogenesis	KEGG_2021_Human	0.000781859
Regulation of lipolysis in adipocytes	KEGG_2021_Human	0.000802477
Alzheimer disease	KEGG_2021_Human	0.000912546
Apelin signaling pathway	KEGG_2021_Human	0.000939531
Fluid shear stress and atherosclerosis	KEGG_2021_Human	0.000982772
Long-term depression	KEGG_2021_Human	0.00099767
Apoptosis	KEGG_2021_Human	0.00104505
Cushing syndrome	KEGG_2021_Human	0.00142309
Non-alcoholic fatty liver disease	KEGG_2021_Human	0.00142309
Pertussis	KEGG_2021_Human	0.00191418
Leishmaniasis	KEGG_2021_Human	0.00197011
Epstein-Barr virus infection	KEGG_2021_Human	0.00365976
Melanogenesis	KEGG_2021_Human	0.00420559
cAMP signaling pathway	KEGG_2021_Human	0.00457676
Human T-cell leukemia virus 1 infection	KEGG_2021_Human	0.00476697
Serotonergic synapse	KEGG_2021_Human	0.00557504
Cholinergic synapse	KEGG_2021_Human	0.00557504
Thyroid cancer	KEGG_2021_Human	0.00679897
Dopaminergic synapse	KEGG_2021_Human	0.00845067
Vascular smooth muscle contraction	KEGG_2021_Human	0.00855741
Measles	KEGG_2021_Human	0.00958448
Prion disease	KEGG_2021_Human	0.00976835
Retrograde endocannabinoid signaling	KEGG_2021_Human	0.0111984
Necroptosis	KEGG_2021_Human	0.0134997
Herpes simplex virus 1 infection	KEGG_2021_Human	0.0168499
Diabetic cardiomyopathy	KEGG_2021_Human	0.0254786
TGF-beta signaling pathway	KEGG_2021_Human	0.0374823
Circadian entrainment	KEGG_2021_Human	0.039407
Inflammatory mediator regulation of TRP channels	KEGG_2021_Human	0.039848
Glucagon signaling pathway	KEGG_2021_Human	0.046437
Glutamatergic synapse	KEGG_2021_Human	0.0513116
Leukocyte transendothelial migration	KEGG_2021_Human	0.0513116
Pathways of neurodegeneration	KEGG_2021_Human	0.0549443
Tight junction	KEGG_2021_Human	0.101177
RNA transport	KEGG_2021_Human	0.118175
Ferroptosis	KEGG_2021_Human	0.133298
Carbohydrate digestion and absorption	KEGG_2021_Human	0.150473
Cocaine addiction	KEGG_2021_Human	0.155328
Malaria	KEGG_2021_Human	0.157154
Calcium signaling pathway	KEGG_2021_Human	0.1731
Cortisol synthesis and secretion	KEGG_2021_Human	0.196025
Inflammatory bowel disease	KEGG_2021_Human	0.196025
Mitophagy	KEGG_2021_Human	0.202833
Amphetamine addiction	KEGG_2021_Human	0.204123
RIG-I-like receptor signaling pathway	KEGG_2021_Human	0.205389
p53 signaling pathway	KEGG_2021_Human	0.210452
Inositol phosphate metabolism	KEGG_2021_Human	0.210452
Thyroid hormone synthesis	KEGG_2021_Human	0.214195
Arrhythmogenic right ventricular cardiomyopathy	KEGG_2021_Human	0.21786
Antigen processing and presentation	KEGG_2021_Human	0.218936
Insulin secretion	KEGG_2021_Human	0.237267
ECM-receptor interaction	KEGG_2021_Human	0.24056
GABAergic synapse	KEGG_2021_Human	0.241394
Hypertrophic cardiomyopathy	KEGG_2021_Human	0.24221
Small cell lung cancer	KEGG_2021_Human	0.245355
Staphylococcus aureus infection	KEGG_2021_Human	0.250746
Dilated cardiomyopathy	KEGG_2021_Human	0.251449
Phosphatidylinositol signaling system	KEGG_2021_Human	0.252138
Aldosterone synthesis and secretion	KEGG_2021_Human	0.252811
Hematopoietic cell lineage	KEGG_2021_Human	0.25347
Amoebiasis	KEGG_2021_Human	0.258515
Ubiquitin mediated proteolysis	KEGG_2021_Human	0.33558
Spinocerebellar ataxia	KEGG_2021_Human	0.339362
Phagosome	KEGG_2021_Human	0.354397
Protein processing in endoplasmic reticulum	KEGG_2021_Human	0.386763
Transcriptional misregulation in cancer	KEGG_2021_Human	0.420303
Amyotrophic lateral sclerosis	KEGG_2021_Human	0.642999
EGF/EGFR signaling pathway WP437	WikiPathway_2021_Human	9.73872e-30
Alpha 6 Beta 4 signaling pathway WP244	WikiPathway_2021_Human	2.89181e-21
Insulin Signaling WP481	WikiPathway_2021_Human	3.58093e-19
Prolactin Signaling Pathway WP2037	WikiPathway_2021_Human	1.07175e-18
IL-4 signaling pathway WP395	WikiPathway_2021_Human	1.07175e-18
Brain-derived neurotrophic factor (BDNF) signaling pathway WP2380	WikiPathway_2021_Human	1.87766e-18
EPO Receptor Signaling WP581	WikiPathway_2021_Human	2.16416e-18
Kit receptor signaling pathway WP304	WikiPathway_2021_Human	2.16416e-18
Gastrin signaling pathway WP4659	WikiPathway_2021_Human	2.29975e-18
ErbB signaling pathway WP673	WikiPathway_2021_Human	6.14424e-18
Leptin signaling pathway WP2034	WikiPathway_2021_Human	4.21357e-17
Glioblastoma signaling pathways WP2261	WikiPathway_2021_Human	1.01901e-16
EGFR Tyrosine Kinase Inhibitor Resistance WP4806	WikiPathway_2021_Human	1.27767e-16
MET in type 1 papillary renal cell carcinoma WP4205	WikiPathway_2021_Human	1.3687e-16
Oncostatin M Signaling Pathway WP2374	WikiPathway_2021_Human	4.03523e-16
AGE/RAGE pathway WP2324	WikiPathway_2021_Human	4.53028e-16
Angiopoietin Like Protein 8 Regulatory Pathway WP3915	WikiPathway_2021_Human	5.42276e-16
B Cell Receptor Signaling Pathway WP23	WikiPathway_2021_Human	5.42276e-16
RAC1/PAK1/p38/MMP2 Pathway WP3303	WikiPathway_2021_Human	5.42276e-16
VEGFA-VEGFR2 Signaling Pathway WP3888	WikiPathway_2021_Human	9.57478e-16
Signaling of Hepatocyte Growth Factor Receptor WP313	WikiPathway_2021_Human	3.31094e-15
T-cell receptor (TCR) signaling pathway WP69	WikiPathway_2021_Human	1.21452e-14
Interleukin-11 Signaling Pathway WP2332	WikiPathway_2021_Human	4.00057e-14
Follicle Stimulating Hormone (FSH) signaling pathway WP2035	WikiPathway_2021_Human	5.1713e-14
Focal Adhesion WP306	WikiPathway_2021_Human	7.98357e-14
IL-3 signaling pathway WP286	WikiPathway_2021_Human	1.0148e-13
Interferon type I signaling pathways WP585	WikiPathway_2021_Human	2.5029e-13
BDNF-TrkB Signaling WP3676	WikiPathway_2021_Human	3.57142e-13
Focal Adhesion-PI3K-Akt-mTOR-signaling pathway WP3932	WikiPathway_2021_Human	7.30696e-13
IL-5 signaling pathway WP127	WikiPathway_2021_Human	1.349e-12
PDGF Pathway WP2526	WikiPathway_2021_Human	1.349e-12
Association Between Physico-Chemical Features and Toxicity Associated Pathways WP3680	WikiPathway_2021_Human	1.43303e-12
IL-2 signaling pathway WP49	WikiPathway_2021_Human	1.93664e-12
IL-6 signaling pathway WP364	WikiPathway_2021_Human	2.3044e-12
TGF-beta Signaling Pathway WP366	WikiPathway_2021_Human	2.26895e-11
PI3K-Akt signaling pathway WP4172	WikiPathway_2021_Human	5.57129e-11
Thyroid stimulating hormone (TSH) signaling pathway WP2032	WikiPathway_2021_Human	7.98557e-11
Hepatitis B infection WP4666	WikiPathway_2021_Human	8.60926e-11
Translation inhibitors in chronically activated PDGFRA cells WP4566	WikiPathway_2021_Human	2.99907e-10
Thymic Stromal LymphoPoietin (TSLP) Signaling Pathway WP2203	WikiPathway_2021_Human	3.42845e-10
Netrin-UNC5B signaling pathway WP4747	WikiPathway_2021_Human	7.03933e-10
Nanoparticle-mediated activation of receptor signaling WP2643	WikiPathway_2021_Human	8.1301e-10
TCA Cycle Nutrient Utilization and Invasiveness of Ovarian Cancer WP2868	WikiPathway_2021_Human	1.66227e-09
Integrin-mediated Cell Adhesion WP185	WikiPathway_2021_Human	2.19253e-09
Host-pathogen interaction of human coronaviruses - MAPK signaling WP4877	WikiPathway_2021_Human	3.8565e-09
Chemokine signaling pathway WP3929	WikiPathway_2021_Human	4.13805e-09
Non-small cell lung cancer WP4255	WikiPathway_2021_Human	6.46849e-09
4-hydroxytamoxifen, Dexamethasone, and Retinoic Acids Regulation of p27 Expression WP3879	WikiPathway_2021_Human	6.46849e-09
MAPK Signaling Pathway WP382	WikiPathway_2021_Human	7.59321e-09
Fragile X Syndrome WP4549	WikiPathway_2021_Human	8.23027e-09
Ras signaling WP4223	WikiPathway_2021_Human	1.03277e-08
Regulatory circuits of the STAT3 signaling pathway WP4538	WikiPathway_2021_Human	1.03656e-08
Relationship between inflammation, COX-2 and EGFR WP4483	WikiPathway_2021_Human	3.57912e-08
Thyroid hormones production and their peripheral downstream signaling effects WP4746	WikiPathway_2021_Human	4.02532e-08
RANKL/RANK signaling pathway WP2018	WikiPathway_2021_Human	4.50879e-08
PDGFR-beta pathway WP3972	WikiPathway_2021_Human	7.50736e-08
T-Cell antigen Receptor (TCR) pathway during Staphylococcus aureus infection WP3863	WikiPathway_2021_Human	9.0883e-08
Endometrial cancer WP4155	WikiPathway_2021_Human	9.85063e-08
MAPK Cascade WP422	WikiPathway_2021_Human	1.41204e-07
ESC Pluripotency Pathways WP3931	WikiPathway_2021_Human	1.46128e-07
p38 MAPK Signaling Pathway WP400	WikiPathway_2021_Human	1.59781e-07
TNF related weak inducer of apoptosis (TWEAK) Signaling Pathway WP2036	WikiPathway_2021_Human	4.72497e-07
MicroRNAs in cardiomyocyte hypertrophy WP1544	WikiPathway_2021_Human	5.10576e-07
IL-9 signaling pathway WP22	WikiPathway_2021_Human	5.10576e-07
Leptin Insulin Overlap WP3935	WikiPathway_2021_Human	5.10576e-07
Pancreatic adenocarcinoma pathway WP4263	WikiPathway_2021_Human	7.00214e-07
Breast cancer pathway WP4262	WikiPathway_2021_Human	9.18017e-07
Hepatitis C and Hepatocellular Carcinoma WP3646	WikiPathway_2021_Human	9.51453e-07
Synaptic signaling pathways associated with autism spectrum disorder WP4539	WikiPathway_2021_Human	1.03964e-06
Epithelial to mesenchymal transition in colorectal cancer WP4239	WikiPathway_2021_Human	1.13948e-06
Cardiac Hypertrophic Response WP2795	WikiPathway_2021_Human	1.61856e-06
IL-1 signaling pathway WP195	WikiPathway_2021_Human	1.61856e-06
Angiogenesis WP1539	WikiPathway_2021_Human	2.00044e-06
Hypothesized Pathways in Pathogenesis of Cardiovascular Disease WP3668	WikiPathway_2021_Human	2.31316e-06
IL-7 signaling pathway WP205	WikiPathway_2021_Human	2.31316e-06
FGFR3 signaling in chondrocyte proliferation and terminal differentiation WP4767	WikiPathway_2021_Human	3.15381e-06
Melanoma WP4685	WikiPathway_2021_Human	4.41154e-06
Extracellular vesicle-mediated signaling in recipient cells WP2870	WikiPathway_2021_Human	4.76869e-06
Head and Neck Squamous Cell Carcinoma WP4674	WikiPathway_2021_Human	6.07559e-06
IL17 signaling pathway WP2112	WikiPathway_2021_Human	6.07559e-06
Resistin as a regulator of inflammation WP4481	WikiPathway_2021_Human	6.81407e-06
Regulation of Actin Cytoskeleton WP51	WikiPathway_2021_Human	1.21657e-05
Acute viral myocarditis WP4298	WikiPathway_2021_Human	1.30437e-05
Kisspeptin/kisspeptin receptor system in the ovary WP4871	WikiPathway_2021_Human	1.30437e-05
Bile acids synthesis and enterohepatic circulation WP4389	WikiPathway_2021_Human	1.37433e-05
Bladder cancer WP2828	WikiPathway_2021_Human	1.41266e-05
TNF-alpha signaling pathway WP231	WikiPathway_2021_Human	1.75044e-05
Corticotropin-releasing hormone signaling pathway WP2355	WikiPathway_2021_Human	1.825e-05
Aryl Hydrocarbon Receptor Netpath WP2586	WikiPathway_2021_Human	2.40721e-05
ERK Pathway in Huntington's Disease WP3853	WikiPathway_2021_Human	2.66851e-05
Structural Pathway of Interleukin 1 (IL-1) WP2637	WikiPathway_2021_Human	3.03779e-05
MAPK pathway in congenital thyroid cancer WP4928	WikiPathway_2021_Human	3.20655e-05
Thermogenesis WP4321	WikiPathway_2021_Human	3.58774e-05
DNA damage response (only ATM dependent) WP710	WikiPathway_2021_Human	3.88087e-05
TGF-B Signaling in Thyroid Cells for Epithelial-Mesenchymal Transition WP3859	WikiPathway_2021_Human	4.45998e-05
Inhibition of exosome biogenesis and secretion by Manumycin A in CRPC cells WP4301	WikiPathway_2021_Human	4.45998e-05
Extracellular vesicles in the crosstalk of cardiac cells WP4300	WikiPathway_2021_Human	5.23123e-05
Serotonin Receptor 2 and ELK-SRF/GATA4 signaling WP732	WikiPathway_2021_Human	6.07951e-05
Ebola Virus Pathway on Host WP4217	WikiPathway_2021_Human	7.959e-05
Estrogen signaling pathway WP712	WikiPathway_2021_Human	9.20072e-05
Kallmann's Syndrome WP5074	WikiPathway_2021_Human	0.000103904
Signal Transduction of S1P Receptor WP26	WikiPathway_2021_Human	0.00011555
Physiological and pathological hypertrophy of the heart WP1528	WikiPathway_2021_Human	0.00011555
Non-genomic actions of 1,25 dihydroxyvitamin D3 WP4341	WikiPathway_2021_Human	0.000116452
Chromosomal and microsatellite instability in colorectal cancer WP4216	WikiPathway_2021_Human	0.000128672
Integrated breast cancer pathway WP1984	WikiPathway_2021_Human	0.000162732
Cannabinoid receptor signaling WP3869	WikiPathway_2021_Human	0.000175314
PI3K-AKT-mTOR signaling pathway and therapeutic opportunities WP3844	WikiPathway_2021_Human	0.000192607
Pathways in clear cell renal cell carcinoma WP4018	WikiPathway_2021_Human	0.000224913
miRNA regulation of prostate cancer signaling pathways WP3981	WikiPathway_2021_Human	0.000248109
Prion disease pathway WP3995	WikiPathway_2021_Human	0.000248109
Regucalcin in proximal tubule epithelial kidney cells WP4838	WikiPathway_2021_Human	0.000248109
Pilocytic astrocytoma WP2253	WikiPathway_2021_Human	0.000263847
CAMKK2 Pathway WP4874	WikiPathway_2021_Human	0.000266246
Androgen receptor signaling pathway WP138	WikiPathway_2021_Human	0.000266246
Target Of Rapamycin (TOR) Signaling WP1471	WikiPathway_2021_Human	0.000311632
Factors and pathways affecting insulin-like growth factor (IGF1)-Akt signaling WP3850	WikiPathway_2021_Human	0.000332721
Neovascularisation processes WP4331	WikiPathway_2021_Human	0.000332721
Toll-like Receptor Signaling Pathway WP75	WikiPathway_2021_Human	0.000433365
TFs regulate miRNAs related to cardiac hypertrophy WP1559	WikiPathway_2021_Human	0.000458899
Senescence and Autophagy in Cancer WP615	WikiPathway_2021_Human	0.000458899
Common Pathways Underlying Drug Addiction WP2636	WikiPathway_2021_Human	0.00047078
ATM Signaling Network in Development and Disease WP3878	WikiPathway_2021_Human	0.000573762
Envelope proteins and their potential roles in EDMD physiopathology WP4535	WikiPathway_2021_Human	0.000602775
Regulation of Microtubule Cytoskeleton WP2038	WikiPathway_2021_Human	0.000602775
Photodynamic therapy-induced AP-1 survival signaling. WP3611	WikiPathway_2021_Human	0.000766016
Wnt Signaling Pathway WP363	WikiPathway_2021_Human	0.000853534
Apoptosis-related network due to altered Notch3 in ovarian cancer WP2864	WikiPathway_2021_Human	0.000895902
MAPK and NFkB signaling pathways inhibited by Yersinia YopJ WP3849	WikiPathway_2021_Human	0.00100603
MFAP5-mediated ovarian cancer cell motility and invasiveness WP3301	WikiPathway_2021_Human	0.00116869
Osteopontin Signaling WP1434	WikiPathway_2021_Human	0.00116869
Regulation of toll-like receptor signaling pathway WP1449	WikiPathway_2021_Human	0.00122137
Notch Signaling Pathway Netpath WP61	WikiPathway_2021_Human	0.00130384
AMP-activated protein kinase (AMPK) signaling WP1403	WikiPathway_2021_Human	0.00185439
Primary focal segmental glomerulosclerosis (FSGS) WP2572	WikiPathway_2021_Human	0.00208282
MFAP5 effect on permeability and motility of endothelial cells via cytoskeleton rearrangement WP4560	WikiPathway_2021_Human	0.0021884
Serotonin Receptor 4/6/7 and NR3C Signaling WP734	WikiPathway_2021_Human	0.00242365
BMP Signaling Pathway in Eyelid Development WP3927	WikiPathway_2021_Human	0.00266863
FOXA2 pathway WP5066	WikiPathway_2021_Human	0.00290219
Host-pathogen interaction of human coronaviruses - apoptosis WP4864	WikiPathway_2021_Human	0.00290219
Transcription factor regulation in adipogenesis WP3599	WikiPathway_2021_Human	0.00309816
Type II diabetes mellitus WP1584	WikiPathway_2021_Human	0.00309816
PI3K/AKT/mTOR - VitD3 signaling WP4141	WikiPathway_2021_Human	0.00309816
Regulation of apoptosis by parathyroid hormone-related protein WP3872	WikiPathway_2021_Human	0.00309816
Nuclear Receptors Meta-Pathway WP2882	WikiPathway_2021_Human	0.00352219
Cell migration and invasion through p75NTR WP4561	WikiPathway_2021_Human	0.00567232
Monoamine Transport WP727	WikiPathway_2021_Human	0.00640077
Disruption of postsynaptic signaling by CNV WP4875	WikiPathway_2021_Human	0.0066655
Endothelin Pathways WP2197	WikiPathway_2021_Human	0.0066655
Host-pathogen interaction of human coronaviruses - interferon induction WP4880	WikiPathway_2021_Human	0.0066655
FBXL10 enhancement of MAP/ERK signaling in diffuse large B-cell lymphoma WP4553	WikiPathway_2021_Human	0.00743489
Spinal Cord Injury WP2431	WikiPathway_2021_Human	0.00751166
Osteoblast differentiation WP4787	WikiPathway_2021_Human	0.00751166
Hippo-Merlin Signaling Dysregulation WP4541	WikiPathway_2021_Human	0.00782136
mBDNF and proBDNF regulation of GABA neurotransmission WP4829	WikiPathway_2021_Human	0.00851189
G13 Signaling Pathway WP524	WikiPathway_2021_Human	0.00889855
Neural Crest Cell Migration during Development WP4564	WikiPathway_2021_Human	0.0092906
Adipogenesis WP236	WikiPathway_2021_Human	0.00952227
Fibrin Complement Receptor 3 Signaling Pathway WP4136	WikiPathway_2021_Human	0.00962695
Neural Crest Cell Migration in Cancer WP4565	WikiPathway_2021_Human	0.0104975
Aryl Hydrocarbon Receptor Pathway WP2873	WikiPathway_2021_Human	0.0118934
Energy Metabolism WP1541	WikiPathway_2021_Human	0.0122476
Mechanoregulation and pathology of YAP/TAZ via Hippo and non-Hippo mechanisms WP4534	WikiPathway_2021_Human	0.0122476
Nonalcoholic fatty liver disease WP4396	WikiPathway_2021_Human	0.014861
TGF-beta Receptor Signaling WP560	WikiPathway_2021_Human	0.0158177
Pathogenic Escherichia coli infection WP2272	WikiPathway_2021_Human	0.0162866
TGF-beta receptor signaling in skeletal dysplasias WP4816	WikiPathway_2021_Human	0.0179245
Modulators of TCR signaling and T cell activation WP5072	WikiPathway_2021_Human	0.0196205
3q29 copy number variation syndrome WP4906	WikiPathway_2021_Human	0.0207413
Pathways affected in adenoid cystic carcinoma WP3651	WikiPathway_2021_Human	0.0218821
Somatroph axis (GH) and its relationship to dietary restriction and aging WP4186	WikiPathway_2021_Human	0.0252212
Robo4 and VEGF Signaling Pathways Crosstalk WP3943	WikiPathway_2021_Human	0.0252212
Caloric restriction and aging WP4191	WikiPathway_2021_Human	0.0329612
Insulin signaling in adipocytes (diabetic condition) WP3635	WikiPathway_2021_Human	0.0329612
Insulin signaling in adipocytes (normal condition) WP3634	WikiPathway_2021_Human	0.0329612
Alzheimer's disease WP2059	WikiPathway_2021_Human	0.0334914
Apoptosis Modulation and Signaling WP1772	WikiPathway_2021_Human	0.0387101
Type III interferon signaling WP2113	WikiPathway_2021_Human	0.0401704
Mammary gland development pathway - Involution (Stage 4 of 4) WP2815	WikiPathway_2021_Human	0.0401704
Pathways Regulating Hippo Signaling WP4540	WikiPathway_2021_Human	0.0445391
IL-10 Anti-inflammatory Signaling Pathway WP4495	WikiPathway_2021_Human	0.0472802
Iron metabolism in placenta WP2007	WikiPathway_2021_Human	0.0472802
7q11.23 copy number variation syndrome WP4932	WikiPathway_2021_Human	0.0488461
Cell Differentiation - Index WP2029	WikiPathway_2021_Human	0.0495177
Development of pulmonary dendritic cells and macrophage subsets WP3892	WikiPathway_2021_Human	0.0495177
Estrogen Receptor Pathway WP2881	WikiPathway_2021_Human	0.0495177
ncRNAs involved in STAT3 signaling in hepatocellular carcinoma WP4337	WikiPathway_2021_Human	0.0495177
Neuroinflammation WP4919	WikiPathway_2021_Human	0.0495177
IL-18 signaling pathway WP4754	WikiPathway_2021_Human	0.0559562
FOXP3 in COVID-19 WP5063	WikiPathway_2021_Human	0.0560846
Mammary gland development pathway - Embryonic development (Stage 1 of 4) WP2813	WikiPathway_2021_Human	0.0560846
Amplification and Expansion of Oncogenic Pathways as Metastatic Traits WP3678	WikiPathway_2021_Human	0.0624087
Canonical and non-canonical TGF-B signaling WP3874	WikiPathway_2021_Human	0.0624087
MAP3K1 role in promoting and blocking gonadal determination WP4872	WikiPathway_2021_Human	0.0624087
Cell Differentiation - Index expanded WP2023	WikiPathway_2021_Human	0.0684394
Farnesoid X receptor pathway WP2879	WikiPathway_2021_Human	0.0684394
LTF danger signal response pathway WP4478	WikiPathway_2021_Human	0.0684394
22q11.2 copy number variation syndrome WP4657	WikiPathway_2021_Human	0.0684394
Hypertrophy Model WP516	WikiPathway_2021_Human	0.0712846
Vitamin D in inflammatory diseases WP4482	WikiPathway_2021_Human	0.0778083
Cancer immunotherapy by PD-1 blockade WP4585	WikiPathway_2021_Human	0.0792529
Ebstein-Barr virus LMP1 signaling WP262	WikiPathway_2021_Human	0.0792529
Immune response to tuberculosis WP4197	WikiPathway_2021_Human	0.0792529
Nanoparticle triggered autophagic cell death WP2509	WikiPathway_2021_Human	0.0792529
NRF2-ARE regulation WP4357	WikiPathway_2021_Human	0.0792529
Photodynamic therapy-induced NFE2L2 (NRF2) survival signaling WP3612	WikiPathway_2021_Human	0.0821852
Wnt/beta-catenin signaling pathway in leukemia WP3658	WikiPathway_2021_Human	0.0883628
Intracellular trafficking proteins involved in CMT neuropathy WP4856	WikiPathway_2021_Human	0.0911959
Interactions between immune cells and microRNAs in tumor microenvironment WP4559	WikiPathway_2021_Human	0.0939931
T-Cell Receptor and Co-stimulatory Signaling WP2583	WikiPathway_2021_Human	0.0958419
Lipid Metabolism Pathway WP3965	WikiPathway_2021_Human	0.0958419
RAS and bradykinin pathways in COVID-19 WP4969	WikiPathway_2021_Human	0.0958419
Dopaminergic Neurogenesis WP2855	WikiPathway_2021_Human	0.0985473
16p11.2 distal deletion syndrome WP4950	WikiPathway_2021_Human	0.0989078
Toll-like Receptor Signaling related to MyD88 WP3858	WikiPathway_2021_Human	0.0989078
Type I interferon induction and signaling during SARS-CoV-2 infection WP4868	WikiPathway_2021_Human	0.0989078
Ethanol effects on histone modifications WP3996	WikiPathway_2021_Human	0.0989078
Gastric Cancer Network 2 WP2363	WikiPathway_2021_Human	0.0989078
SARS coronavirus and innate immunity WP4912	WikiPathway_2021_Human	0.0989078
Mammary gland development pathway - Pregnancy and lactation (Stage 3 of 4) WP2817	WikiPathway_2021_Human	0.101496
Signal transduction through IL1R WP4496	WikiPathway_2021_Human	0.10312
Oxidative Stress WP408	WikiPathway_2021_Human	0.10312
Pregnane X receptor pathway WP2876	WikiPathway_2021_Human	0.10312
Overview of leukocyte-intrinsic Hippo pathway functions WP4542	WikiPathway_2021_Human	0.108586
miRNAs involvement in the immune response in sepsis WP4329	WikiPathway_2021_Human	0.113467
Overview of interferons-mediated signaling pathway WP4558	WikiPathway_2021_Human	0.113467
Amyotrophic lateral sclerosis (ALS) WP2447	WikiPathway_2021_Human	0.115355
Parkinson's disease pathway WP2371	WikiPathway_2021_Human	0.115355
ATM Signaling Pathway WP2516	WikiPathway_2021_Human	0.119526
Ferroptosis WP4313	WikiPathway_2021_Human	0.119526
Oxidative Damage WP3941	WikiPathway_2021_Human	0.119526
Fas ligand pathway and stress induction of heat shock proteins WP314	WikiPathway_2021_Human	0.124623
Vitamin A and carotenoid metabolism WP716	WikiPathway_2021_Human	0.126329
Genes controlling nephrogenesis WP4823	WikiPathway_2021_Human	0.126329
Heart Development WP1591	WikiPathway_2021_Human	0.126923
Integrated Cancer Pathway WP1971	WikiPathway_2021_Human	0.126923
Neurodegeneration with brain iron accumulation (NBIA) subtypes pathway WP4577	WikiPathway_2021_Human	0.126923
Renin-angiotensin-aldosterone system (RAAS) WP4756	WikiPathway_2021_Human	0.126923
Nephrotic syndrome WP4758	WikiPathway_2021_Human	0.12909
Rett syndrome causing genes WP4312	WikiPathway_2021_Human	0.136568
Translation Factors WP107	WikiPathway_2021_Human	0.145937
Copper homeostasis WP3286	WikiPathway_2021_Human	0.145937
Cardiac Progenitor Differentiation WP2406	WikiPathway_2021_Human	0.147932
DNA IR-double strand breaks and cellular response via ATM WP3959	WikiPathway_2021_Human	0.152475
Novel intracellular components of RIG-I-like receptor (RLR) pathway WP3865	WikiPathway_2021_Human	0.164549
TYROBP causal network in microglia WP3945	WikiPathway_2021_Human	0.166388
Endochondral Ossification with Skeletal Dysplasias WP4808	WikiPathway_2021_Human	0.172468
Endochondral Ossification WP474	WikiPathway_2021_Human	0.172468
Sterol regulatory element-binding proteins (SREBP) signaling WP1982	WikiPathway_2021_Human	0.183961
MECP2 and Associated Rett Syndrome WP3584	WikiPathway_2021_Human	0.190427
16p11.2 proximal deletion syndrome WP4949	WikiPathway_2021_Human	0.193646
Arrhythmogenic Right Ventricular Cardiomyopathy WP2118	WikiPathway_2021_Human	0.193646
Apoptosis WP254	WikiPathway_2021_Human	0.216052
Retinoblastoma gene in cancer WP2446	WikiPathway_2021_Human	0.222002
Cytoplasmic Ribosomal Proteins WP477	WikiPathway_2021_Human	0.225616
Small cell lung cancer WP4658	WikiPathway_2021_Human	0.240177
NRF2 pathway WP2884	WikiPathway_2021_Human	0.340857
Myometrial relaxation and contraction pathways WP289	WikiPathway_2021_Human	0.35815
Vitamin D Receptor Pathway WP2877	WikiPathway_2021_Human	0.402636
Ciliary landscape WP4352	WikiPathway_2021_Human	0.456068

## Sheet: EGF_15mn
Term	Gene_set	Adjusted P-value
mRNA export from nucleus (GO:0006406)	GO_Biological_Process_2021	9.28182e-14
mRNA-containing ribonucleoprotein complex export from nucleus (GO:0071427)	GO_Biological_Process_2021	4.64053e-13
mRNA transport (GO:0051028)	GO_Biological_Process_2021	6.23798e-13
RNA export from nucleus (GO:0006405)	GO_Biological_Process_2021	6.23798e-13
RNA transport (GO:0050658)	GO_Biological_Process_2021	6.01199e-12
nuclear export (GO:0051168)	GO_Biological_Process_2021	1.75454e-11
mRNA processing (GO:0006397)	GO_Biological_Process_2021	4.24358e-10
mRNA splicing, via spliceosome (GO:0000398)	GO_Biological_Process_2021	1.09913e-09
RNA splicing, via transesterification reactions with bulged adenosine as nucleophile (GO:0000377)	GO_Biological_Process_2021	3.35136e-09
mRNA 3'-end processing (GO:0031124)	GO_Biological_Process_2021	4.70621e-09
RNA 3'-end processing (GO:0031123)	GO_Biological_Process_2021	3.22779e-08
gene expression (GO:0010467)	GO_Biological_Process_2021	3.60194e-08
positive regulation of transcription, DNA-templated (GO:0045893)	GO_Biological_Process_2021	8.7685e-08
regulation of cellular response to heat (GO:1900034)	GO_Biological_Process_2021	8.7685e-08
positive regulation of transcription by RNA polymerase II (GO:0045944)	GO_Biological_Process_2021	2.50972e-07
regulation of cellular response to stress (GO:0080135)	GO_Biological_Process_2021	2.75167e-06
peptidyl-serine modification (GO:0018209)	GO_Biological_Process_2021	4.92545e-06
regulation of transcription by RNA polymerase II (GO:0006357)	GO_Biological_Process_2021	6.82188e-06
transmembrane receptor protein tyrosine kinase signaling pathway (GO:0007169)	GO_Biological_Process_2021	7.66843e-06
negative regulation of ERBB signaling pathway (GO:1901185)	GO_Biological_Process_2021	7.66843e-06
ERBB signaling pathway (GO:0038127)	GO_Biological_Process_2021	7.66843e-06
regulation of epidermal growth factor receptor signaling pathway (GO:0042058)	GO_Biological_Process_2021	8.13424e-06
protein phosphorylation (GO:0006468)	GO_Biological_Process_2021	1.34039e-05
Fc-epsilon receptor signaling pathway (GO:0038095)	GO_Biological_Process_2021	1.69922e-05
Fc receptor signaling pathway (GO:0038093)	GO_Biological_Process_2021	1.7186e-05
axon guidance (GO:0007411)	GO_Biological_Process_2021	1.7186e-05
regulation of apoptotic process (GO:0042981)	GO_Biological_Process_2021	1.7186e-05
peptidyl-serine phosphorylation (GO:0018105)	GO_Biological_Process_2021	1.73922e-05
cellular response to growth factor stimulus (GO:0071363)	GO_Biological_Process_2021	1.87049e-05
regulation of transcription, DNA-templated (GO:0006355)	GO_Biological_Process_2021	2.01222e-05
negative regulation of apoptotic process (GO:0043066)	GO_Biological_Process_2021	4.49849e-05
axonogenesis (GO:0007409)	GO_Biological_Process_2021	6.67577e-05
stress-activated MAPK cascade (GO:0051403)	GO_Biological_Process_2021	6.99713e-05
MAPK cascade (GO:0000165)	GO_Biological_Process_2021	6.99713e-05
RNA splicing (GO:0008380)	GO_Biological_Process_2021	6.99713e-05
cellular response to reactive oxygen species (GO:0034614)	GO_Biological_Process_2021	7.05943e-05
regulation of cyclase activity (GO:0031279)	GO_Biological_Process_2021	7.113e-05
tRNA transport (GO:0051031)	GO_Biological_Process_2021	8.58609e-05
negative regulation of programmed cell death (GO:0043069)	GO_Biological_Process_2021	9.08161e-05
negative regulation of transcription, DNA-templated (GO:0045892)	GO_Biological_Process_2021	9.12056e-05
ncRNA export from nucleus (GO:0097064)	GO_Biological_Process_2021	9.12056e-05
regulation of translational initiation (GO:0006446)	GO_Biological_Process_2021	9.51654e-05
positive regulation of histone phosphorylation (GO:0033129)	GO_Biological_Process_2021	0.000121883
response to growth factor (GO:0070848)	GO_Biological_Process_2021	0.000125107
negative regulation of epidermal growth factor receptor signaling pathway (GO:0042059)	GO_Biological_Process_2021	0.00017479
epidermal growth factor receptor signaling pathway (GO:0007173)	GO_Biological_Process_2021	0.000238134
regulation of phosphorylation (GO:0042325)	GO_Biological_Process_2021	0.000263473
regulation of translation (GO:0006417)	GO_Biological_Process_2021	0.00029081
regulation of intracellular signal transduction (GO:1902531)	GO_Biological_Process_2021	0.00029081
RNA processing (GO:0006396)	GO_Biological_Process_2021	0.00029551
regulation of mRNA splicing, via spliceosome (GO:0048024)	GO_Biological_Process_2021	0.000401212
cellular response to cadmium ion (GO:0071276)	GO_Biological_Process_2021	0.000463917
negative regulation of nucleic acid-templated transcription (GO:1903507)	GO_Biological_Process_2021	0.000487545
negative regulation of cellular macromolecule biosynthetic process (GO:2000113)	GO_Biological_Process_2021	0.000509389
cellular response to epidermal growth factor stimulus (GO:0071364)	GO_Biological_Process_2021	0.000509389
regulation of histone phosphorylation (GO:0033127)	GO_Biological_Process_2021	0.000551929
response to cadmium ion (GO:0046686)	GO_Biological_Process_2021	0.000567568
response to reactive oxygen species (GO:0000302)	GO_Biological_Process_2021	0.000582617
ERBB2 signaling pathway (GO:0038128)	GO_Biological_Process_2021	0.000818932
protein localization to nucleus (GO:0034504)	GO_Biological_Process_2021	0.000865522
regulation of histone acetylation (GO:0035065)	GO_Biological_Process_2021	0.000882771
positive regulation of histone modification (GO:0031058)	GO_Biological_Process_2021	0.000882771
regulation of RNA export from nucleus (GO:0046831)	GO_Biological_Process_2021	0.000891717
tRNA export from nucleus (GO:0006409)	GO_Biological_Process_2021	0.000949966
tRNA-containing ribonucleoprotein complex export from nucleus (GO:0071431)	GO_Biological_Process_2021	0.000949966
vascular endothelial growth factor receptor signaling pathway (GO:0048010)	GO_Biological_Process_2021	0.000951277
negative regulation of transcription by RNA polymerase II (GO:0000122)	GO_Biological_Process_2021	0.00101669
negative regulation of nucleocytoplasmic transport (GO:0046823)	GO_Biological_Process_2021	0.00106938
myeloid leukocyte differentiation (GO:0002573)	GO_Biological_Process_2021	0.00118946
cellular protein-containing complex assembly (GO:0034622)	GO_Biological_Process_2021	0.00118946
positive regulation of cyclase activity (GO:0031281)	GO_Biological_Process_2021	0.00129791
cellular response to amino acid starvation (GO:0034198)	GO_Biological_Process_2021	0.00140751
response to amino acid starvation (GO:1990928)	GO_Biological_Process_2021	0.00147623
positive regulation of cellular process (GO:0048522)	GO_Biological_Process_2021	0.00147623
cellular response to organic substance (GO:0071310)	GO_Biological_Process_2021	0.0015902
import into nucleus (GO:0051170)	GO_Biological_Process_2021	0.00161265
positive regulation of macromolecule metabolic process (GO:0010604)	GO_Biological_Process_2021	0.00161355
membrane organization (GO:0061024)	GO_Biological_Process_2021	0.00162092
cellular response to oxidative stress (GO:0034599)	GO_Biological_Process_2021	0.00165059
cellular response to insulin stimulus (GO:0032869)	GO_Biological_Process_2021	0.00190516
regulation of carbohydrate catabolic process (GO:0043470)	GO_Biological_Process_2021	0.00190516
regulation of purine nucleotide metabolic process (GO:1900542)	GO_Biological_Process_2021	0.00190516
transcription by RNA polymerase II (GO:0006366)	GO_Biological_Process_2021	0.00190516
regulation of Golgi organization (GO:1903358)	GO_Biological_Process_2021	0.00202311
cellular response to interleukin-7 (GO:0098761)	GO_Biological_Process_2021	0.00275965
pore complex assembly (GO:0046931)	GO_Biological_Process_2021	0.00275965
interleukin-7-mediated signaling pathway (GO:0038111)	GO_Biological_Process_2021	0.00275965
positive regulation of peptidyl-lysine acetylation (GO:2000758)	GO_Biological_Process_2021	0.00319597
regulation of generation of precursor metabolites and energy (GO:0043467)	GO_Biological_Process_2021	0.00320373
inositol lipid-mediated signaling (GO:0048017)	GO_Biological_Process_2021	0.0034222
poly(A)+ mRNA export from nucleus (GO:0016973)	GO_Biological_Process_2021	0.00359023
mRNA metabolic process (GO:0016071)	GO_Biological_Process_2021	0.0035909
regulation of peptidyl-serine phosphorylation (GO:0033135)	GO_Biological_Process_2021	0.00410555
protein sumoylation (GO:0016925)	GO_Biological_Process_2021	0.00425553
regulation of blood vessel endothelial cell migration (GO:0043535)	GO_Biological_Process_2021	0.00425553
regulation of gene silencing by RNA (GO:0060966)	GO_Biological_Process_2021	0.00425553
regulation of posttranscriptional gene silencing (GO:0060147)	GO_Biological_Process_2021	0.00425553
positive regulation of histone acetylation (GO:0035066)	GO_Biological_Process_2021	0.00435671
positive regulation of mRNA processing (GO:0050685)	GO_Biological_Process_2021	0.00435671
regulation of ATP metabolic process (GO:1903578)	GO_Biological_Process_2021	0.00442527
caveolin-mediated endocytosis (GO:0072584)	GO_Biological_Process_2021	0.00443521
positive regulation of macrophage proliferation (GO:0120041)	GO_Biological_Process_2021	0.00443521
positive regulation of cell growth (GO:0030307)	GO_Biological_Process_2021	0.00446228
positive regulation of protein phosphorylation (GO:0001934)	GO_Biological_Process_2021	0.00455345
cellular response to peptide hormone stimulus (GO:0071375)	GO_Biological_Process_2021	0.0052272
RNA splicing, via transesterification reactions (GO:0000375)	GO_Biological_Process_2021	0.00523918
regulation of MAPK cascade (GO:0043408)	GO_Biological_Process_2021	0.00566712
TOR signaling (GO:0031929)	GO_Biological_Process_2021	0.00578795
regulation of macrophage proliferation (GO:0120040)	GO_Biological_Process_2021	0.00598202
regulation of mRNA export from nucleus (GO:0010793)	GO_Biological_Process_2021	0.00598202
regulation of ribonucleoprotein complex localization (GO:2000197)	GO_Biological_Process_2021	0.00598202
histone-serine phosphorylation (GO:0035404)	GO_Biological_Process_2021	0.00598202
signal complex assembly (GO:0007172)	GO_Biological_Process_2021	0.00598202
negative regulation of insulin receptor signaling pathway (GO:0046627)	GO_Biological_Process_2021	0.00603639
positive regulation of erythrocyte differentiation (GO:0045648)	GO_Biological_Process_2021	0.00603639
stress-activated protein kinase signaling cascade (GO:0031098)	GO_Biological_Process_2021	0.00603639
regulation of transcription initiation from RNA polymerase II promoter (GO:0060260)	GO_Biological_Process_2021	0.00631005
positive regulation of gene expression (GO:0010628)	GO_Biological_Process_2021	0.00646915
negative regulation of cellular response to insulin stimulus (GO:1900077)	GO_Biological_Process_2021	0.00656207
regulation of gene expression (GO:0010468)	GO_Biological_Process_2021	0.0066369
phosphorylation (GO:0016310)	GO_Biological_Process_2021	0.00673345
regulation of protein localization (GO:0032880)	GO_Biological_Process_2021	0.00680239
regulation of gene silencing by miRNA (GO:0060964)	GO_Biological_Process_2021	0.00713027
cellular response to oxygen-containing compound (GO:1901701)	GO_Biological_Process_2021	0.00713027
modulation by symbiont of host apoptotic process (GO:0052150)	GO_Biological_Process_2021	0.00754163
regulation of glycolytic process (GO:0006110)	GO_Biological_Process_2021	0.0085452
phosphatidylinositol-mediated signaling (GO:0048015)	GO_Biological_Process_2021	0.0085452
Fc-gamma receptor signaling pathway involved in phagocytosis (GO:0038096)	GO_Biological_Process_2021	0.0085452
Fc-gamma receptor signaling pathway (GO:0038094)	GO_Biological_Process_2021	0.00887149
positive regulation of glucose transmembrane transport (GO:0010828)	GO_Biological_Process_2021	0.00887149
positive regulation of telomere maintenance (GO:0032206)	GO_Biological_Process_2021	0.00887149
positive regulation of nucleic acid-templated transcription (GO:1903508)	GO_Biological_Process_2021	0.00904432
insulin receptor signaling pathway (GO:0008286)	GO_Biological_Process_2021	0.00912955
histone H3-K4 demethylation (GO:0034720)	GO_Biological_Process_2021	0.00920655
negative regulation by symbiont of host apoptotic process (GO:0033668)	GO_Biological_Process_2021	0.00920655
negative regulation by symbiont of host programmed cell death (GO:0052041)	GO_Biological_Process_2021	0.00920655
Fc receptor mediated stimulatory signaling pathway (GO:0002431)	GO_Biological_Process_2021	0.00932719
positive regulation of macromolecule biosynthetic process (GO:0010557)	GO_Biological_Process_2021	0.00970248
establishment of protein localization to organelle (GO:0072594)	GO_Biological_Process_2021	0.0100141
positive regulation of growth (GO:0045927)	GO_Biological_Process_2021	0.0100141
protein import into nucleus (GO:0006606)	GO_Biological_Process_2021	0.0100141
cellular response to metal ion (GO:0071248)	GO_Biological_Process_2021	0.0101009
cytokine-mediated signaling pathway (GO:0019221)	GO_Biological_Process_2021	0.0104235
regulation of DNA-templated transcription in response to stress (GO:0043620)	GO_Biological_Process_2021	0.0109837
positive regulation of fatty acid beta-oxidation (GO:0032000)	GO_Biological_Process_2021	0.0109837
histone phosphorylation (GO:0016572)	GO_Biological_Process_2021	0.0109837
regulation of mRNA processing (GO:0050684)	GO_Biological_Process_2021	0.0111115
regulation of protein import into nucleus (GO:0042306)	GO_Biological_Process_2021	0.0111115
ribonucleoprotein complex assembly (GO:0022618)	GO_Biological_Process_2021	0.0113745
regulation of erythrocyte differentiation (GO:0045646)	GO_Biological_Process_2021	0.011801
positive regulation of myeloid cell differentiation (GO:0045639)	GO_Biological_Process_2021	0.011801
enzyme linked receptor protein signaling pathway (GO:0007167)	GO_Biological_Process_2021	0.0126784
cellular response to dopamine (GO:1903351)	GO_Biological_Process_2021	0.0127185
negative regulation of transcription from RNA polymerase II promoter in response to stress (GO:0097201)	GO_Biological_Process_2021	0.0127185
nuclear pore complex assembly (GO:0051292)	GO_Biological_Process_2021	0.0127185
response to dopamine (GO:1903350)	GO_Biological_Process_2021	0.0127185
positive regulation of mRNA 3'-end processing (GO:0031442)	GO_Biological_Process_2021	0.0127185
response to insulin (GO:0032868)	GO_Biological_Process_2021	0.0129038
chromatin organization (GO:0006325)	GO_Biological_Process_2021	0.0129038
nucleocytoplasmic transport (GO:0006913)	GO_Biological_Process_2021	0.0138939
positive regulation of catalytic activity (GO:0043085)	GO_Biological_Process_2021	0.0138939
negative regulation of angiogenesis (GO:0016525)	GO_Biological_Process_2021	0.0143855
JNK cascade (GO:0007254)	GO_Biological_Process_2021	0.0143855
regulation of cell growth (GO:0001558)	GO_Biological_Process_2021	0.0143855
regulation of cytoplasmic transport (GO:1903649)	GO_Biological_Process_2021	0.0143855
cellular response to interleukin-2 (GO:0071352)	GO_Biological_Process_2021	0.0143855
regulation of mRNA 3'-end processing (GO:0031440)	GO_Biological_Process_2021	0.0143855
regulation of stress-activated protein kinase signaling cascade (GO:0070302)	GO_Biological_Process_2021	0.0143855
interleukin-2-mediated signaling pathway (GO:0038110)	GO_Biological_Process_2021	0.0143855
positive regulation of intracellular protein transport (GO:0090316)	GO_Biological_Process_2021	0.0144535
regulation of cell population proliferation (GO:0042127)	GO_Biological_Process_2021	0.0144535
protein import (GO:0017038)	GO_Biological_Process_2021	0.0147324
positive regulation of cell population proliferation (GO:0008284)	GO_Biological_Process_2021	0.0153318
regulation of lipid metabolic process (GO:0019216)	GO_Biological_Process_2021	0.0164418
positive regulation of fatty acid oxidation (GO:0046321)	GO_Biological_Process_2021	0.0165121
positive regulation of leukocyte proliferation (GO:0070665)	GO_Biological_Process_2021	0.0165121
positive regulation of peptidyl-serine phosphorylation (GO:0033138)	GO_Biological_Process_2021	0.0168136
interleukin-1-mediated signaling pathway (GO:0070498)	GO_Biological_Process_2021	0.0173837
regulation of insulin receptor signaling pathway (GO:0046626)	GO_Biological_Process_2021	0.0175684
cellular response to starvation (GO:0009267)	GO_Biological_Process_2021	0.0181777
spliceosomal complex assembly (GO:0000245)	GO_Biological_Process_2021	0.0182958
cellular response to interleukin-15 (GO:0071350)	GO_Biological_Process_2021	0.0182958
regulation of mRNA metabolic process (GO:1903311)	GO_Biological_Process_2021	0.0182958
regulation of nucleocytoplasmic transport (GO:0046822)	GO_Biological_Process_2021	0.0182958
positive regulation of cellular carbohydrate metabolic process (GO:0010676)	GO_Biological_Process_2021	0.0182958
positive regulation of heterochromatin assembly (GO:0031453)	GO_Biological_Process_2021	0.0182958
interleukin-15-mediated signaling pathway (GO:0035723)	GO_Biological_Process_2021	0.0182958
response to UV (GO:0009411)	GO_Biological_Process_2021	0.019865
cellular response to ionizing radiation (GO:0071479)	GO_Biological_Process_2021	0.0200225
negative regulation of mRNA splicing, via spliceosome (GO:0048025)	GO_Biological_Process_2021	0.0202745
regulation of fatty acid beta-oxidation (GO:0031998)	GO_Biological_Process_2021	0.0202745
nuclear pore organization (GO:0006999)	GO_Biological_Process_2021	0.0202745
positive regulation of glucose metabolic process (GO:0010907)	GO_Biological_Process_2021	0.0202745
positive regulation of glycogen biosynthetic process (GO:0045725)	GO_Biological_Process_2021	0.0202745
positive regulation of macrophage chemotaxis (GO:0010759)	GO_Biological_Process_2021	0.0202745
cellular response to mechanical stimulus (GO:0071260)	GO_Biological_Process_2021	0.0202745
regulation of stress-activated MAPK cascade (GO:0032872)	GO_Biological_Process_2021	0.0202745
positive regulation of protein localization to membrane (GO:1905477)	GO_Biological_Process_2021	0.0202745
positive regulation of cellular protein metabolic process (GO:0032270)	GO_Biological_Process_2021	0.0209018
chromatin remodeling (GO:0006338)	GO_Biological_Process_2021	0.0215404
positive regulation of actin filament bundle assembly (GO:0032233)	GO_Biological_Process_2021	0.0221857
negative regulation of mRNA processing (GO:0050686)	GO_Biological_Process_2021	0.0221857
clathrin coat assembly (GO:0048268)	GO_Biological_Process_2021	0.0221857
peptidyl-tyrosine autophosphorylation (GO:0038083)	GO_Biological_Process_2021	0.0221857
positive regulation of glycogen metabolic process (GO:0070875)	GO_Biological_Process_2021	0.0221857
positive regulation of protein export from nucleus (GO:0046827)	GO_Biological_Process_2021	0.0221857
peptidyl-lysine modification (GO:0018205)	GO_Biological_Process_2021	0.0229598
regulation of phosphatidylinositol 3-kinase signaling (GO:0014066)	GO_Biological_Process_2021	0.0229598
epidermal cell differentiation (GO:0009913)	GO_Biological_Process_2021	0.0240057
intracellular protein transport (GO:0006886)	GO_Biological_Process_2021	0.0240807
regulation of ERBB signaling pathway (GO:1901184)	GO_Biological_Process_2021	0.0244275
positive regulation of small molecule metabolic process (GO:0062013)	GO_Biological_Process_2021	0.0244275
mRNA cis splicing, via spliceosome (GO:0045292)	GO_Biological_Process_2021	0.0244275
regulation of alternative mRNA splicing, via spliceosome (GO:0000381)	GO_Biological_Process_2021	0.0247182
positive regulation of cellular biosynthetic process (GO:0031328)	GO_Biological_Process_2021	0.0265796
regulation of cytoskeleton organization (GO:0051493)	GO_Biological_Process_2021	0.0269068
positive regulation of establishment of protein localization to mitochondrion (GO:1903749)	GO_Biological_Process_2021	0.0269456
positive regulation of telomere capping (GO:1904355)	GO_Biological_Process_2021	0.0269456
response to lipid (GO:0033993)	GO_Biological_Process_2021	0.0282576
cellular response to DNA damage stimulus (GO:0006974)	GO_Biological_Process_2021	0.0286773
regulation of early endosome to late endosome transport (GO:2000641)	GO_Biological_Process_2021	0.0292579
regulation of oxidative stress-induced intrinsic apoptotic signaling pathway (GO:1902175)	GO_Biological_Process_2021	0.0292579
regulation of production of miRNAs involved in gene silencing by miRNA (GO:1903798)	GO_Biological_Process_2021	0.0292579
positive regulation of CREB transcription factor activity (GO:0032793)	GO_Biological_Process_2021	0.0292579
positive regulation of mRNA splicing, via spliceosome (GO:0048026)	GO_Biological_Process_2021	0.0292579
negative regulation of signal transduction (GO:0009968)	GO_Biological_Process_2021	0.0297952
negative regulation of oxidative stress-induced intrinsic apoptotic signaling pathway (GO:1902176)	GO_Biological_Process_2021	0.0318684
negative regulation of RNA splicing (GO:0033119)	GO_Biological_Process_2021	0.0318684
positive regulation of macrophage migration (GO:1905523)	GO_Biological_Process_2021	0.0318684
negative regulation of cell differentiation (GO:0045596)	GO_Biological_Process_2021	0.0318684
regulation of DNA-templated transcription, initiation (GO:2000142)	GO_Biological_Process_2021	0.0322494
negative regulation of kinase activity (GO:0033673)	GO_Biological_Process_2021	0.0335998
regulation of granulocyte chemotaxis (GO:0071622)	GO_Biological_Process_2021	0.0343745
granulocyte differentiation (GO:0030851)	GO_Biological_Process_2021	0.0343745
growth hormone receptor signaling pathway (GO:0060396)	GO_Biological_Process_2021	0.0343745
positive regulation of nitrogen compound metabolic process (GO:0051173)	GO_Biological_Process_2021	0.0343745
positive regulation of DNA metabolic process (GO:0051054)	GO_Biological_Process_2021	0.0343888
positive regulation of programmed cell death (GO:0043068)	GO_Biological_Process_2021	0.0392211
regulation of angiogenesis (GO:0045765)	GO_Biological_Process_2021	0.039471
muscle contraction (GO:0006936)	GO_Biological_Process_2021	0.0396962
transcription elongation from RNA polymerase II promoter (GO:0006368)	GO_Biological_Process_2021	0.0396962
regulation of macrophage chemotaxis (GO:0010758)	GO_Biological_Process_2021	0.0396962
osteoclast differentiation (GO:0030316)	GO_Biological_Process_2021	0.0396962
positive regulation of DNA-templated transcription, initiation (GO:2000144)	GO_Biological_Process_2021	0.0396962
positive regulation of lipid catabolic process (GO:0050996)	GO_Biological_Process_2021	0.0396962
positive regulation of translational initiation (GO:0045948)	GO_Biological_Process_2021	0.0396962
regulation of primary metabolic process (GO:0080090)	GO_Biological_Process_2021	0.0396962
cellular response to decreased oxygen levels (GO:0036294)	GO_Biological_Process_2021	0.041713
peptidyl-tyrosine phosphorylation (GO:0018108)	GO_Biological_Process_2021	0.041713
DNA-templated transcription, elongation (GO:0006354)	GO_Biological_Process_2021	0.041713
regulation of mononuclear cell migration (GO:0071675)	GO_Biological_Process_2021	0.041713
regulation of protein export from nucleus (GO:0046825)	GO_Biological_Process_2021	0.041713
ERK1 and ERK2 cascade (GO:0070371)	GO_Biological_Process_2021	0.041713
regulation of telomere capping (GO:1904353)	GO_Biological_Process_2021	0.041713
response to nutrient levels (GO:0031667)	GO_Biological_Process_2021	0.041713
positive regulation of transcription initiation from RNA polymerase II promoter (GO:0060261)	GO_Biological_Process_2021	0.041713
carbohydrate homeostasis (GO:0033500)	GO_Biological_Process_2021	0.0419432
regulation of plasma membrane bounded cell projection assembly (GO:0120032)	GO_Biological_Process_2021	0.0419432
establishment of protein localization to membrane (GO:0090150)	GO_Biological_Process_2021	0.0419432
snRNA transcription by RNA polymerase II (GO:0042795)	GO_Biological_Process_2021	0.0419432
snRNA transcription (GO:0009301)	GO_Biological_Process_2021	0.0434409
regulation of cell size (GO:0008361)	GO_Biological_Process_2021	0.0439571
cellular response to catecholamine stimulus (GO:0071870)	GO_Biological_Process_2021	0.0439571
regulation of keratinocyte proliferation (GO:0010837)	GO_Biological_Process_2021	0.0439571
positive regulation of peptidyl-threonine phosphorylation (GO:0010800)	GO_Biological_Process_2021	0.047417
regulation of stress fiber assembly (GO:0051492)	GO_Biological_Process_2021	0.047732
cellular response to lipid (GO:0071396)	GO_Biological_Process_2021	0.0481313
fibroblast growth factor receptor signaling pathway (GO:0008543)	GO_Biological_Process_2021	0.0490119
Ras protein signal transduction (GO:0007265)	GO_Biological_Process_2021	0.0490119
transcription, DNA-templated (GO:0006351)	GO_Biological_Process_2021	0.0490119
regulation of glycogen biosynthetic process (GO:0005979)	GO_Biological_Process_2021	0.0490119
regulation of protein insertion into mitochondrial membrane involved in apoptotic signaling pathway (GO:1900739)	GO_Biological_Process_2021	0.0490119
positive regulation of glucose import (GO:0046326)	GO_Biological_Process_2021	0.0490119
histone lysine demethylation (GO:0070076)	GO_Biological_Process_2021	0.0490119
lamellipodium assembly (GO:0030032)	GO_Biological_Process_2021	0.0490119
positive regulation of protein insertion into mitochondrial membrane involved in apoptotic signaling pathway (GO:1900740)	GO_Biological_Process_2021	0.0490119
positive regulation of apoptotic process (GO:0043065)	GO_Biological_Process_2021	0.0490119
purine ribonucleotide metabolic process (GO:0009150)	GO_Biological_Process_2021	0.0508861
cellular senescence (GO:0090398)	GO_Biological_Process_2021	0.0519195
positive regulation of muscle cell differentiation (GO:0051149)	GO_Biological_Process_2021	0.0519195
protein export from nucleus (GO:0006611)	GO_Biological_Process_2021	0.0519195
negative regulation of blood vessel morphogenesis (GO:2000181)	GO_Biological_Process_2021	0.0519502
positive regulation of transferase activity (GO:0051347)	GO_Biological_Process_2021	0.0540097
negative regulation of oxidative stress-induced cell death (GO:1903202)	GO_Biological_Process_2021	0.0546622
positive regulation of protein import into nucleus (GO:0042307)	GO_Biological_Process_2021	0.0546622
regulation of organelle organization (GO:0033043)	GO_Biological_Process_2021	0.0546622
skin development (GO:0043588)	GO_Biological_Process_2021	0.0546622
regulation of autophagy (GO:0010506)	GO_Biological_Process_2021	0.055262
lamellipodium organization (GO:0097581)	GO_Biological_Process_2021	0.057819
positive regulation of cytoskeleton organization (GO:0051495)	GO_Biological_Process_2021	0.057819
cellular response to interleukin-1 (GO:0071347)	GO_Biological_Process_2021	0.0607292
positive regulation of protein import (GO:1904591)	GO_Biological_Process_2021	0.0607292
positive regulation of small GTPase mediated signal transduction (GO:0051057)	GO_Biological_Process_2021	0.0607292
mRNA splice site selection (GO:0006376)	GO_Biological_Process_2021	0.0607292
regulation of ERK1 and ERK2 cascade (GO:0070372)	GO_Biological_Process_2021	0.0607292
regulation of signal transduction by p53 class mediator (GO:1901796)	GO_Biological_Process_2021	0.0616373
regulation of nucleic acid-templated transcription (GO:1903506)	GO_Biological_Process_2021	0.0619445
regulation of cellular component size (GO:0032535)	GO_Biological_Process_2021	0.0632936
positive regulation of RNA splicing (GO:0033120)	GO_Biological_Process_2021	0.0632936
regulation of Ras protein signal transduction (GO:0046578)	GO_Biological_Process_2021	0.0632936
glucose homeostasis (GO:0042593)	GO_Biological_Process_2021	0.0632936
response to lipopolysaccharide (GO:0032496)	GO_Biological_Process_2021	0.0641652
protein autophosphorylation (GO:0046777)	GO_Biological_Process_2021	0.0641652
positive regulation of DNA-binding transcription factor activity (GO:0051091)	GO_Biological_Process_2021	0.0671077
regulation of cysteine-type endopeptidase activity involved in apoptotic process (GO:0043281)	GO_Biological_Process_2021	0.0684407
actin filament bundle assembly (GO:0051017)	GO_Biological_Process_2021	0.0694121
actin filament bundle organization (GO:0061572)	GO_Biological_Process_2021	0.0694121
RNA stabilization (GO:0043489)	GO_Biological_Process_2021	0.0694121
positive regulation of telomere maintenance via telomerase (GO:0032212)	GO_Biological_Process_2021	0.0694121
regulation of glucose metabolic process (GO:0010906)	GO_Biological_Process_2021	0.0720698
cellular response to vascular endothelial growth factor stimulus (GO:0035924)	GO_Biological_Process_2021	0.0720698
regulation of keratinocyte differentiation (GO:0045616)	GO_Biological_Process_2021	0.0720698
positive regulation of mitochondrial outer membrane permeabilization involved in apoptotic signaling pathway (GO:1901030)	GO_Biological_Process_2021	0.0720698
transcription by RNA polymerase I (GO:0006360)	GO_Biological_Process_2021	0.0720698
positive regulation of telomerase activity (GO:0051973)	GO_Biological_Process_2021	0.0720698
cellular response to fibroblast growth factor stimulus (GO:0044344)	GO_Biological_Process_2021	0.0721282
DNA-templated transcription, initiation (GO:0006352)	GO_Biological_Process_2021	0.0735923
regulation of epithelial cell proliferation (GO:0050678)	GO_Biological_Process_2021	0.0737517
cellular protein modification process (GO:0006464)	GO_Biological_Process_2021	0.0745069
regulation of muscle cell differentiation (GO:0051147)	GO_Biological_Process_2021	0.0749566
regulation of kinase activity (GO:0043549)	GO_Biological_Process_2021	0.0751534
positive regulation of cell differentiation (GO:0045597)	GO_Biological_Process_2021	0.0762305
nuclear-transcribed mRNA catabolic process (GO:0000956)	GO_Biological_Process_2021	0.076546
positive regulation of ERK1 and ERK2 cascade (GO:0070374)	GO_Biological_Process_2021	0.0773711
regulation of androgen receptor signaling pathway (GO:0060765)	GO_Biological_Process_2021	0.0773711
cellular response to heat (GO:0034605)	GO_Biological_Process_2021	0.0773711
positive regulation of telomere maintenance via telomere lengthening (GO:1904358)	GO_Biological_Process_2021	0.0773711
regulation of glucose import (GO:0046324)	GO_Biological_Process_2021	0.0812325
regulation of cellular macromolecule biosynthetic process (GO:2000112)	GO_Biological_Process_2021	0.08439
response to estradiol (GO:0032355)	GO_Biological_Process_2021	0.08439
positive regulation of insulin secretion (GO:0032024)	GO_Biological_Process_2021	0.08439
spliceosomal snRNP assembly (GO:0000387)	GO_Biological_Process_2021	0.08439
regulation of peptidyl-threonine phosphorylation (GO:0010799)	GO_Biological_Process_2021	0.0880826
response to peptide (GO:1901652)	GO_Biological_Process_2021	0.0880826
intrinsic apoptotic signaling pathway (GO:0097193)	GO_Biological_Process_2021	0.0891847
positive regulation of intrinsic apoptotic signaling pathway (GO:2001244)	GO_Biological_Process_2021	0.0915438
positive regulation of wound healing (GO:0090303)	GO_Biological_Process_2021	0.0915438
regulation of insulin secretion (GO:0050796)	GO_Biological_Process_2021	0.0929635
cellular response to cytokine stimulus (GO:0071345)	GO_Biological_Process_2021	0.094759
keratinocyte differentiation (GO:0030216)	GO_Biological_Process_2021	0.0950268
small GTPase mediated signal transduction (GO:0007264)	GO_Biological_Process_2021	0.0968009
ATP-dependent chromatin remodeling (GO:0043044)	GO_Biological_Process_2021	0.0982433
regulation of double-strand break repair (GO:2000779)	GO_Biological_Process_2021	0.0982433
regulation of ubiquitin-dependent protein catabolic process (GO:2000058)	GO_Biological_Process_2021	0.0982433
positive regulation of peptide hormone secretion (GO:0090277)	GO_Biological_Process_2021	0.102347
regulation of protein kinase activity (GO:0045859)	GO_Biological_Process_2021	0.103098
positive regulation of biosynthetic process (GO:0009891)	GO_Biological_Process_2021	0.103098
positive regulation of stress fiber assembly (GO:0051496)	GO_Biological_Process_2021	0.103098
mRNA stabilization (GO:0048255)	GO_Biological_Process_2021	0.103098
regulation of DNA repair (GO:0006282)	GO_Biological_Process_2021	0.103098
cellular response to radiation (GO:0071478)	GO_Biological_Process_2021	0.103098
aggresome assembly (GO:0070842)	GO_Biological_Process_2021	0.103098
negative regulation of keratinocyte differentiation (GO:0045617)	GO_Biological_Process_2021	0.103098
regulation of chromosome separation (GO:1905818)	GO_Biological_Process_2021	0.103098
cell fate commitment involved in formation of primary germ layer (GO:0060795)	GO_Biological_Process_2021	0.103098
negative regulation of PERK-mediated unfolded protein response (GO:1903898)	GO_Biological_Process_2021	0.103098
cellular response to nicotine (GO:0071316)	GO_Biological_Process_2021	0.103098
regulation of guanyl-nucleotide exchange factor activity (GO:1905097)	GO_Biological_Process_2021	0.103098
chromatin maintenance (GO:0070827)	GO_Biological_Process_2021	0.103098
CRD-mediated mRNA stabilization (GO:0070934)	GO_Biological_Process_2021	0.103098
oxaloacetate metabolic process (GO:0006107)	GO_Biological_Process_2021	0.103098
p38MAPK cascade (GO:0038066)	GO_Biological_Process_2021	0.103098
regulation of platelet-derived growth factor receptor-beta signaling pathway (GO:2000586)	GO_Biological_Process_2021	0.103098
regulation of protein import (GO:1904589)	GO_Biological_Process_2021	0.103098
PML body organization (GO:0030578)	GO_Biological_Process_2021	0.103098
regulation of protein kinase C activity (GO:1900019)	GO_Biological_Process_2021	0.103098
positive regulation of bicellular tight junction assembly (GO:1903348)	GO_Biological_Process_2021	0.103098
positive regulation of endothelial cell chemotaxis by VEGF-activated vascular endothelial growth factor receptor signaling pathway (GO:0038033)	GO_Biological_Process_2021	0.103098
positive regulation of histone ubiquitination (GO:0033184)	GO_Biological_Process_2021	0.103098
positive regulation of myoblast proliferation (GO:2000288)	GO_Biological_Process_2021	0.103098
positive regulation of protein kinase C activity (GO:1900020)	GO_Biological_Process_2021	0.103098
mammary gland duct morphogenesis (GO:0060603)	GO_Biological_Process_2021	0.103098
tonic smooth muscle contraction (GO:0014820)	GO_Biological_Process_2021	0.103098
mitochondrial DNA repair (GO:0043504)	GO_Biological_Process_2021	0.103098
positive regulation of translation in response to stress (GO:0032056)	GO_Biological_Process_2021	0.103098
nuclear-transcribed mRNA catabolic process, nonsense-mediated decay (GO:0000184)	GO_Biological_Process_2021	0.103459
negative regulation of intracellular signal transduction (GO:1902532)	GO_Biological_Process_2021	0.104471
histone modification (GO:0016570)	GO_Biological_Process_2021	0.104471
positive regulation of kinase activity (GO:0033674)	GO_Biological_Process_2021	0.104471
regulation of cellular protein localization (GO:1903827)	GO_Biological_Process_2021	0.104471
regulation of double-strand break repair via homologous recombination (GO:0010569)	GO_Biological_Process_2021	0.104471
regulation of telomerase activity (GO:0051972)	GO_Biological_Process_2021	0.104471
positive regulation of nucleocytoplasmic transport (GO:0046824)	GO_Biological_Process_2021	0.104471
regulation of cellular metabolic process (GO:0031323)	GO_Biological_Process_2021	0.107856
regulation of DNA binding (GO:0051101)	GO_Biological_Process_2021	0.107856
regulation of wound healing (GO:0061041)	GO_Biological_Process_2021	0.107856
regulation of protein metabolic process (GO:0051246)	GO_Biological_Process_2021	0.111255
positive regulation of blood vessel endothelial cell migration (GO:0043536)	GO_Biological_Process_2021	0.111255
positive regulation of DNA repair (GO:0045739)	GO_Biological_Process_2021	0.111255
regulation of cellular localization (GO:0060341)	GO_Biological_Process_2021	0.111467
response to glucose (GO:0009749)	GO_Biological_Process_2021	0.111467
response to unfolded protein (GO:0006986)	GO_Biological_Process_2021	0.111467
regulation of protein kinase B signaling (GO:0051896)	GO_Biological_Process_2021	0.111467
protein-DNA complex subunit organization (GO:0071824)	GO_Biological_Process_2021	0.111467
negative regulation of cell size (GO:0045792)	GO_Biological_Process_2021	0.111467
negative regulation of hematopoietic progenitor cell differentiation (GO:1901533)	GO_Biological_Process_2021	0.111467
negative regulation of histone H3-K9 methylation (GO:0051573)	GO_Biological_Process_2021	0.111467
regulation of cardiac muscle hypertrophy in response to stress (GO:1903242)	GO_Biological_Process_2021	0.111467
regulation of glucokinase activity (GO:0033131)	GO_Biological_Process_2021	0.111467
cellular response to lipoteichoic acid (GO:0071223)	GO_Biological_Process_2021	0.111467
regulation of long-chain fatty acid import across plasma membrane (GO:0010746)	GO_Biological_Process_2021	0.111467
regulation of macromolecule biosynthetic process (GO:0010556)	GO_Biological_Process_2021	0.111467
regulation of nitric oxide mediated signal transduction (GO:0010749)	GO_Biological_Process_2021	0.111467
peroxisome proliferator activated receptor signaling pathway (GO:0035357)	GO_Biological_Process_2021	0.111467
positive regulation of deacetylase activity (GO:0090045)	GO_Biological_Process_2021	0.111467
positive regulation of endoplasmic reticulum stress-induced intrinsic apoptotic signaling pathway (GO:1902237)	GO_Biological_Process_2021	0.111467
response to lipoteichoic acid (GO:0070391)	GO_Biological_Process_2021	0.111467
inclusion body assembly (GO:0070841)	GO_Biological_Process_2021	0.111467
taurine metabolic process (GO:0019530)	GO_Biological_Process_2021	0.111467
positive regulation of RNA binding (GO:1905216)	GO_Biological_Process_2021	0.111467
megakaryocyte development (GO:0035855)	GO_Biological_Process_2021	0.111467
transmembrane receptor protein tyrosine phosphatase signaling pathway (GO:0007185)	GO_Biological_Process_2021	0.111467
type B pancreatic cell proliferation (GO:0044342)	GO_Biological_Process_2021	0.111467
mRNA 3'-splice site recognition (GO:0000389)	GO_Biological_Process_2021	0.111467
protein insertion into mitochondrial membrane involved in apoptotic signaling pathway (GO:0001844)	GO_Biological_Process_2021	0.111467
positive regulation of epithelial cell proliferation (GO:0050679)	GO_Biological_Process_2021	0.115706
regulation of protein modification process (GO:0031399)	GO_Biological_Process_2021	0.115706
intrinsic apoptotic signaling pathway in response to DNA damage (GO:0008630)	GO_Biological_Process_2021	0.115706
regulation of telomere maintenance via telomerase (GO:0032210)	GO_Biological_Process_2021	0.118743
response to peptide hormone (GO:0043434)	GO_Biological_Process_2021	0.118743
positive regulation of protein localization to cell periphery (GO:1904377)	GO_Biological_Process_2021	0.118743
positive regulation of protein localization to plasma membrane (GO:1903078)	GO_Biological_Process_2021	0.118743
negative regulation of multicellular organismal process (GO:0051241)	GO_Biological_Process_2021	0.119384
negative regulation of cysteine-type endopeptidase activity (GO:2000117)	GO_Biological_Process_2021	0.120384
positive regulation of B cell activation (GO:0050871)	GO_Biological_Process_2021	0.120384
IRE1-mediated unfolded protein response (GO:0036498)	GO_Biological_Process_2021	0.120384
microtubule cytoskeleton organization involved in mitosis (GO:1902850)	GO_Biological_Process_2021	0.120384
regulation of proteolysis (GO:0030162)	GO_Biological_Process_2021	0.120384
positive regulation of leukocyte chemotaxis (GO:0002690)	GO_Biological_Process_2021	0.120384
negative regulation of cardiocyte differentiation (GO:1905208)	GO_Biological_Process_2021	0.120384
receptor-mediated endocytosis of virus by host cell (GO:0019065)	GO_Biological_Process_2021	0.120384
negative regulation of epidermal cell differentiation (GO:0045605)	GO_Biological_Process_2021	0.120384
bleb assembly (GO:0032060)	GO_Biological_Process_2021	0.120384
cellular hypotonic response (GO:0071476)	GO_Biological_Process_2021	0.120384
negative regulation of protein import (GO:1904590)	GO_Biological_Process_2021	0.120384
negative regulation of protein import into nucleus (GO:0042308)	GO_Biological_Process_2021	0.120384
cellular response to laminar fluid shear stress (GO:0071499)	GO_Biological_Process_2021	0.120384
regulation of mitochondrial membrane permeability involved in apoptotic process (GO:1902108)	GO_Biological_Process_2021	0.120384
regulation of vascular associated smooth muscle cell differentiation (GO:1905063)	GO_Biological_Process_2021	0.120384
hypotonic response (GO:0006971)	GO_Biological_Process_2021	0.120384
positive regulation of microtubule nucleation (GO:0090063)	GO_Biological_Process_2021	0.120384
positive regulation of mitochondrial membrane potential (GO:0010918)	GO_Biological_Process_2021	0.120384
positive regulation of mitotic cell cycle spindle assembly checkpoint (GO:0090267)	GO_Biological_Process_2021	0.120384
positive regulation of spindle checkpoint (GO:0090232)	GO_Biological_Process_2021	0.120384
mitochondrial DNA metabolic process (GO:0032042)	GO_Biological_Process_2021	0.120384
mRNA transcription by RNA polymerase II (GO:0042789)	GO_Biological_Process_2021	0.120384
protein localization to cytoplasmic stress granule (GO:1903608)	GO_Biological_Process_2021	0.120384
negative regulation of cysteine-type endopeptidase activity involved in apoptotic process (GO:0043154)	GO_Biological_Process_2021	0.12385
negative regulation of gene expression (GO:0010629)	GO_Biological_Process_2021	0.124581
cellular response to hypoxia (GO:0071456)	GO_Biological_Process_2021	0.125377
DNA damage response, signal transduction by p53 class mediator resulting in cell cycle arrest (GO:0006977)	GO_Biological_Process_2021	0.12682
peptidyl-tyrosine modification (GO:0018212)	GO_Biological_Process_2021	0.12682
positive regulation of proteolysis (GO:0045862)	GO_Biological_Process_2021	0.12775
positive regulation of mitotic cell cycle phase transition (GO:1901992)	GO_Biological_Process_2021	0.12775
muscle organ development (GO:0007517)	GO_Biological_Process_2021	0.12775
protein localization to presynapse (GO:1905383)	GO_Biological_Process_2021	0.12775
negative regulation of B cell apoptotic process (GO:0002903)	GO_Biological_Process_2021	0.12775
negative regulation of cAMP-dependent protein kinase activity (GO:2000480)	GO_Biological_Process_2021	0.12775
anterograde axonal protein transport (GO:0099641)	GO_Biological_Process_2021	0.12775
regulation of actin filament length (GO:0030832)	GO_Biological_Process_2021	0.12775
axo-dendritic protein transport (GO:0099640)	GO_Biological_Process_2021	0.12775
negative regulation of keratinocyte proliferation (GO:0010839)	GO_Biological_Process_2021	0.12775
negative regulation of muscle cell apoptotic process (GO:0010656)	GO_Biological_Process_2021	0.12775
regulation of cyclic-nucleotide phosphodiesterase activity (GO:0051342)	GO_Biological_Process_2021	0.12775
cellular response to interferon-alpha (GO:0035457)	GO_Biological_Process_2021	0.12775
negative regulation of striated muscle cell apoptotic process (GO:0010664)	GO_Biological_Process_2021	0.12775
negative regulation of vascular associated smooth muscle cell differentiation (GO:1905064)	GO_Biological_Process_2021	0.12775
regulation of myeloid leukocyte differentiation (GO:0002761)	GO_Biological_Process_2021	0.12775
DNA damage induced protein phosphorylation (GO:0006975)	GO_Biological_Process_2021	0.12775
regulation of response to wounding (GO:1903034)	GO_Biological_Process_2021	0.12775
regulation of RNA biosynthetic process (GO:2001141)	GO_Biological_Process_2021	0.12775
positive regulation of cell migration by vascular endothelial growth factor signaling pathway (GO:0038089)	GO_Biological_Process_2021	0.12775
regulation of wound healing, spreading of epidermal cells (GO:1903689)	GO_Biological_Process_2021	0.12775
positive regulation of myotube differentiation (GO:0010831)	GO_Biological_Process_2021	0.12775
somatic hypermutation of immunoglobulin genes (GO:0016446)	GO_Biological_Process_2021	0.12775
lens fiber cell development (GO:0070307)	GO_Biological_Process_2021	0.12775
lipid import into cell (GO:0140354)	GO_Biological_Process_2021	0.12775
stress-induced premature senescence (GO:0090400)	GO_Biological_Process_2021	0.12775
macromolecule modification (GO:0043412)	GO_Biological_Process_2021	0.12775
TORC1 signaling (GO:0038202)	GO_Biological_Process_2021	0.12775
negative regulation of autophagy (GO:0010507)	GO_Biological_Process_2021	0.130643
positive regulation of apoptotic signaling pathway (GO:2001235)	GO_Biological_Process_2021	0.130643
apoptotic process (GO:0006915)	GO_Biological_Process_2021	0.132001
peptidyl-threonine phosphorylation (GO:0018107)	GO_Biological_Process_2021	0.134083
transcription initiation from RNA polymerase II promoter (GO:0006367)	GO_Biological_Process_2021	0.136694
negative regulation of response to stimulus (GO:0048585)	GO_Biological_Process_2021	0.136694
pattern recognition receptor signaling pathway (GO:0002221)	GO_Biological_Process_2021	0.136694
positive regulation of DNA biosynthetic process (GO:2000573)	GO_Biological_Process_2021	0.136694
response to light stimulus (GO:0009416)	GO_Biological_Process_2021	0.136694
positive regulation of cellular catabolic process (GO:0031331)	GO_Biological_Process_2021	0.137021
adult heart development (GO:0007512)	GO_Biological_Process_2021	0.137021
androgen biosynthetic process (GO:0006702)	GO_Biological_Process_2021	0.137021
anoikis (GO:0043276)	GO_Biological_Process_2021	0.137021
bone cell development (GO:0098751)	GO_Biological_Process_2021	0.137021
negative regulation of RNA catabolic process (GO:1902369)	GO_Biological_Process_2021	0.137021
negative regulation of smooth muscle cell differentiation (GO:0051151)	GO_Biological_Process_2021	0.137021
cellular response to interleukin-9 (GO:0071355)	GO_Biological_Process_2021	0.137021
regulation of histone H4 acetylation (GO:0090239)	GO_Biological_Process_2021	0.137021
regulation of PERK-mediated unfolded protein response (GO:1903897)	GO_Biological_Process_2021	0.137021
positive regulation of membrane potential (GO:0045838)	GO_Biological_Process_2021	0.137021
positive regulation of mitochondrial membrane permeability involved in apoptotic process (GO:1902110)	GO_Biological_Process_2021	0.137021
interleukin-9-mediated signaling pathway (GO:0038113)	GO_Biological_Process_2021	0.137021
negative regulation of DNA-binding transcription factor activity (GO:0043433)	GO_Biological_Process_2021	0.139056
positive regulation of Ras protein signal transduction (GO:0046579)	GO_Biological_Process_2021	0.140478
negative regulation of intrinsic apoptotic signaling pathway (GO:2001243)	GO_Biological_Process_2021	0.141121
regulation of cilium assembly (GO:1902017)	GO_Biological_Process_2021	0.141121
regulation of mRNA stability (GO:0043488)	GO_Biological_Process_2021	0.141121
regulation of RNA metabolic process (GO:0051252)	GO_Biological_Process_2021	0.141121
mitotic G1 DNA damage checkpoint signaling (GO:0031571)	GO_Biological_Process_2021	0.141121
anterograde trans-synaptic signaling (GO:0098916)	GO_Biological_Process_2021	0.141121
acetyl-CoA biosynthetic process (GO:0006085)	GO_Biological_Process_2021	0.141121
protein poly-ADP-ribosylation (GO:0070212)	GO_Biological_Process_2021	0.141121
negative regulation of heterotypic cell-cell adhesion (GO:0034115)	GO_Biological_Process_2021	0.141121
regulation of cell-cell adhesion involved in gastrulation (GO:0070587)	GO_Biological_Process_2021	0.141121
negative regulation of lymphocyte apoptotic process (GO:0070229)	GO_Biological_Process_2021	0.141121
regulation of DNA methylation (GO:0044030)	GO_Biological_Process_2021	0.141121
cellular response to leucine (GO:0071233)	GO_Biological_Process_2021	0.141121
cellular response to leucine starvation (GO:1990253)	GO_Biological_Process_2021	0.141121
negative regulation of transmembrane transport (GO:0034763)	GO_Biological_Process_2021	0.141121
nucleic acid transport (GO:0050657)	GO_Biological_Process_2021	0.141121
regulation of microtubule nucleation (GO:0010968)	GO_Biological_Process_2021	0.141121
endodermal cell fate commitment (GO:0001711)	GO_Biological_Process_2021	0.141121
regulation of RNA polymerase II transcription preinitiation complex assembly (GO:0045898)	GO_Biological_Process_2021	0.141121
positive regulation of cell activation (GO:0050867)	GO_Biological_Process_2021	0.141121
formation of translation preinitiation complex (GO:0001731)	GO_Biological_Process_2021	0.141121
genetic imprinting (GO:0071514)	GO_Biological_Process_2021	0.141121
regulation of type B pancreatic cell development (GO:2000074)	GO_Biological_Process_2021	0.141121
response to laminar fluid shear stress (GO:0034616)	GO_Biological_Process_2021	0.141121
response to leucine (GO:0043201)	GO_Biological_Process_2021	0.141121
histone H2B ubiquitination (GO:0033523)	GO_Biological_Process_2021	0.141121
histone H4 deacetylation (GO:0070933)	GO_Biological_Process_2021	0.141121
positive regulation of keratinocyte migration (GO:0051549)	GO_Biological_Process_2021	0.141121
retinoic acid receptor signaling pathway (GO:0048384)	GO_Biological_Process_2021	0.141121
positive regulation of myoblast fusion (GO:1901741)	GO_Biological_Process_2021	0.141121
smooth muscle tissue development (GO:0048745)	GO_Biological_Process_2021	0.141121
long-chain fatty acid import into cell (GO:0044539)	GO_Biological_Process_2021	0.141121
low-density lipoprotein particle receptor catabolic process (GO:0032802)	GO_Biological_Process_2021	0.141121
low-density lipoprotein receptor particle metabolic process (GO:0032799)	GO_Biological_Process_2021	0.141121
positive regulation of transcription by RNA polymerase III (GO:0045945)	GO_Biological_Process_2021	0.141121
positive regulation of transcription of nucleolar large rRNA by RNA polymerase I (GO:1901838)	GO_Biological_Process_2021	0.141121
positive regulation of cell cycle (GO:0045787)	GO_Biological_Process_2021	0.142122
positive regulation of hydrolase activity (GO:0051345)	GO_Biological_Process_2021	0.142514
regulation of cytokine production (GO:0001817)	GO_Biological_Process_2021	0.144288
response to cytokine (GO:0034097)	GO_Biological_Process_2021	0.144288
peptidyl-threonine modification (GO:0018210)	GO_Biological_Process_2021	0.144874
actin filament organization (GO:0007015)	GO_Biological_Process_2021	0.147891
negative regulation of protein phosphorylation (GO:0001933)	GO_Biological_Process_2021	0.147891
positive regulation of protein localization to nucleus (GO:1900182)	GO_Biological_Process_2021	0.147891
negative regulation of cellular catabolic process (GO:0031330)	GO_Biological_Process_2021	0.148724
calcineurin-NFAT signaling cascade (GO:0033173)	GO_Biological_Process_2021	0.148724
negative regulation of platelet-derived growth factor receptor signaling pathway (GO:0010642)	GO_Biological_Process_2021	0.148724
negative regulation of response to cytokine stimulus (GO:0060761)	GO_Biological_Process_2021	0.148724
regulation of gene expression by genetic imprinting (GO:0006349)	GO_Biological_Process_2021	0.148724
negative regulation of sprouting angiogenesis (GO:1903671)	GO_Biological_Process_2021	0.148724
nucleus localization (GO:0051647)	GO_Biological_Process_2021	0.148724
erythrocyte development (GO:0048821)	GO_Biological_Process_2021	0.148724
positive regulation of DNA methylation-dependent heterochromatin assembly (GO:0090309)	GO_Biological_Process_2021	0.148724
hepatocyte growth factor receptor signaling pathway (GO:0048012)	GO_Biological_Process_2021	0.148724
insulin-like growth factor receptor signaling pathway (GO:0048009)	GO_Biological_Process_2021	0.148724
positive regulation of neuroblast proliferation (GO:0002052)	GO_Biological_Process_2021	0.148724
positive regulation of production of miRNAs involved in gene silencing by miRNA (GO:1903800)	GO_Biological_Process_2021	0.148724
positive regulation of transcription elongation from RNA polymerase II promoter (GO:0032968)	GO_Biological_Process_2021	0.148724
positive regulation of NF-kappaB transcription factor activity (GO:0051092)	GO_Biological_Process_2021	0.150772
cellular response to light stimulus (GO:0071482)	GO_Biological_Process_2021	0.15093
DNA-templated transcription, termination (GO:0006353)	GO_Biological_Process_2021	0.15093
regulation of TOR signaling (GO:0032006)	GO_Biological_Process_2021	0.152802
mitotic spindle organization (GO:0007052)	GO_Biological_Process_2021	0.152802
cell morphogenesis involved in differentiation (GO:0000904)	GO_Biological_Process_2021	0.152802
extrinsic apoptotic signaling pathway (GO:0097191)	GO_Biological_Process_2021	0.152802
response to ionizing radiation (GO:0010212)	GO_Biological_Process_2021	0.152802
positive regulation of neurogenesis (GO:0050769)	GO_Biological_Process_2021	0.152802
positive regulation of protein secretion (GO:0050714)	GO_Biological_Process_2021	0.152802
actin crosslink formation (GO:0051764)	GO_Biological_Process_2021	0.152802
negative regulation of cardiac muscle hypertrophy (GO:0010614)	GO_Biological_Process_2021	0.152802
negative regulation of gene silencing by miRNA (GO:0060965)	GO_Biological_Process_2021	0.152802
regulation of B cell apoptotic process (GO:0002902)	GO_Biological_Process_2021	0.152802
calcineurin-mediated signaling (GO:0097720)	GO_Biological_Process_2021	0.152802
negative regulation of microtubule polymerization (GO:0031115)	GO_Biological_Process_2021	0.152802
cell cycle checkpoint signaling (GO:0000075)	GO_Biological_Process_2021	0.152802
negative regulation of production of miRNAs involved in gene silencing by miRNA (GO:1903799)	GO_Biological_Process_2021	0.152802
cellular response to fluid shear stress (GO:0071498)	GO_Biological_Process_2021	0.152802
cellular response to growth hormone stimulus (GO:0071378)	GO_Biological_Process_2021	0.152802
regulation of histone H3-K9 methylation (GO:0051570)	GO_Biological_Process_2021	0.152802
cellular response to thyroid hormone stimulus (GO:0097067)	GO_Biological_Process_2021	0.152802
regulation of keratinocyte migration (GO:0051547)	GO_Biological_Process_2021	0.152802
nuclear body organization (GO:0030575)	GO_Biological_Process_2021	0.152802
regulation of MHC class II biosynthetic process (GO:0045346)	GO_Biological_Process_2021	0.152802
regulation of myoblast fusion (GO:1901739)	GO_Biological_Process_2021	0.152802
exit from mitosis (GO:0010458)	GO_Biological_Process_2021	0.152802
histone H3-K9 demethylation (GO:0033169)	GO_Biological_Process_2021	0.152802
megakaryocyte differentiation (GO:0030219)	GO_Biological_Process_2021	0.152802
tricarboxylic acid metabolic process (GO:0072350)	GO_Biological_Process_2021	0.152802
mitochondrial genome maintenance (GO:0000002)	GO_Biological_Process_2021	0.152802
protein auto-ADP-ribosylation (GO:0070213)	GO_Biological_Process_2021	0.152802
mRNA transcription (GO:0009299)	GO_Biological_Process_2021	0.152802
cellular component assembly (GO:0022607)	GO_Biological_Process_2021	0.153359
regulation of Rho protein signal transduction (GO:0035023)	GO_Biological_Process_2021	0.153442
response to molecule of bacterial origin (GO:0002237)	GO_Biological_Process_2021	0.153442
positive regulation of protein kinase B signaling (GO:0051897)	GO_Biological_Process_2021	0.155031
negative regulation of protein binding (GO:0032091)	GO_Biological_Process_2021	0.15633
DNA damage response, signal transduction by p53 class mediator (GO:0030330)	GO_Biological_Process_2021	0.15633
positive regulation of lymphocyte proliferation (GO:0050671)	GO_Biological_Process_2021	0.157436
regulation of protein phosphorylation (GO:0001932)	GO_Biological_Process_2021	0.157436
double-strand break repair (GO:0006302)	GO_Biological_Process_2021	0.157436
negative regulation of cellular senescence (GO:2000773)	GO_Biological_Process_2021	0.157436
negative regulation of endoplasmic reticulum unfolded protein response (GO:1900102)	GO_Biological_Process_2021	0.157436
negative regulation of hippo signaling (GO:0035331)	GO_Biological_Process_2021	0.157436
negative regulation of histone methylation (GO:0031061)	GO_Biological_Process_2021	0.157436
negative regulation of intrinsic apoptotic signaling pathway in response to DNA damage by p53 class mediator (GO:1902166)	GO_Biological_Process_2021	0.157436
regulation of cell aging (GO:0090342)	GO_Biological_Process_2021	0.157436
negative regulation of macromolecule biosynthetic process (GO:0010558)	GO_Biological_Process_2021	0.157436
negative regulation of viral release from host cell (GO:1902187)	GO_Biological_Process_2021	0.157436
cytoplasmic sequestering of protein (GO:0051220)	GO_Biological_Process_2021	0.157436
regulation of mitotic cell cycle spindle assembly checkpoint (GO:0090266)	GO_Biological_Process_2021	0.157436
positive regulation of cell aging (GO:0090343)	GO_Biological_Process_2021	0.157436
positive regulation of insulin receptor signaling pathway (GO:0046628)	GO_Biological_Process_2021	0.157436
response to thyroid hormone (GO:0097066)	GO_Biological_Process_2021	0.157436
spliceosomal tri-snRNP complex assembly (GO:0000244)	GO_Biological_Process_2021	0.157436
positive regulation of ruffle assembly (GO:1900029)	GO_Biological_Process_2021	0.157436
transport along microtubule (GO:0010970)	GO_Biological_Process_2021	0.157436
positive regulation of transporter activity (GO:0032411)	GO_Biological_Process_2021	0.157436
mitochondrial outer membrane permeabilization (GO:0097345)	GO_Biological_Process_2021	0.157436
pre-mRNA cleavage required for polyadenylation (GO:0098789)	GO_Biological_Process_2021	0.157436
cellular response to hormone stimulus (GO:0032870)	GO_Biological_Process_2021	0.157436
regulation of RNA splicing (GO:0043484)	GO_Biological_Process_2021	0.157436
positive regulation of cell migration (GO:0030335)	GO_Biological_Process_2021	0.159218
cellular response to UV (GO:0034644)	GO_Biological_Process_2021	0.160007
cholesterol metabolic process (GO:0008203)	GO_Biological_Process_2021	0.160007
regulation of organelle assembly (GO:1902115)	GO_Biological_Process_2021	0.160007
protein modification process (GO:0036211)	GO_Biological_Process_2021	0.162242
positive regulation of MAPK cascade (GO:0043410)	GO_Biological_Process_2021	0.162242
activation of cysteine-type endopeptidase activity (GO:0097202)	GO_Biological_Process_2021	0.162242
negative regulation of DNA damage response, signal transduction by p53 class mediator (GO:0043518)	GO_Biological_Process_2021	0.162242
regulation of cAMP-dependent protein kinase activity (GO:2000479)	GO_Biological_Process_2021	0.162242
cAMP metabolic process (GO:0046058)	GO_Biological_Process_2021	0.162242
regulation of DNA methylation-dependent heterochromatin assembly (GO:0090308)	GO_Biological_Process_2021	0.162242
negative regulation of pri-miRNA transcription by RNA polymerase II (GO:1902894)	GO_Biological_Process_2021	0.162242
negative regulation of translational initiation (GO:0045947)	GO_Biological_Process_2021	0.162242
regulation of intrinsic apoptotic signaling pathway in response to DNA damage by p53 class mediator (GO:1902165)	GO_Biological_Process_2021	0.162242
regulation of lamellipodium organization (GO:1902743)	GO_Biological_Process_2021	0.162242
coenzyme A metabolic process (GO:0015936)	GO_Biological_Process_2021	0.162242
cytoplasmic sequestering of transcription factor (GO:0042994)	GO_Biological_Process_2021	0.162242
peptidyl-serine dephosphorylation (GO:0070262)	GO_Biological_Process_2021	0.162242
positive regulation of cellular response to insulin stimulus (GO:1900078)	GO_Biological_Process_2021	0.162242
regulation of transcription of nucleolar large rRNA by RNA polymerase I (GO:1901836)	GO_Biological_Process_2021	0.162242
growth hormone receptor signaling pathway via JAK-STAT (GO:0060397)	GO_Biological_Process_2021	0.162242
response to UV-A (GO:0070141)	GO_Biological_Process_2021	0.162242
smooth muscle contraction (GO:0006939)	GO_Biological_Process_2021	0.162242
positive regulation of transmembrane transport (GO:0034764)	GO_Biological_Process_2021	0.162242
mRNA cleavage involved in mRNA processing (GO:0098787)	GO_Biological_Process_2021	0.162242
regulation of protein localization to plasma membrane (GO:1903076)	GO_Biological_Process_2021	0.165102
positive regulation of cellular amide metabolic process (GO:0034250)	GO_Biological_Process_2021	0.168392
negative regulation of androgen receptor signaling pathway (GO:0060766)	GO_Biological_Process_2021	0.168911
acetyl-CoA metabolic process (GO:0006084)	GO_Biological_Process_2021	0.168911
regulation of endothelial cell chemotaxis (GO:2001026)	GO_Biological_Process_2021	0.168911
regulation of establishment of protein localization (GO:0070201)	GO_Biological_Process_2021	0.168911
neurotrophin TRK receptor signaling pathway (GO:0048011)	GO_Biological_Process_2021	0.168911
positive regulation of cell killing (GO:0031343)	GO_Biological_Process_2021	0.168911
positive regulation of chromosome organization (GO:2001252)	GO_Biological_Process_2021	0.168911
positive regulation of double-strand break repair via homologous recombination (GO:1905168)	GO_Biological_Process_2021	0.168911
positive regulation of endothelial cell chemotaxis (GO:2001028)	GO_Biological_Process_2021	0.168911
histone H3 deacetylation (GO:0070932)	GO_Biological_Process_2021	0.168911
positive regulation of keratinocyte differentiation (GO:0045618)	GO_Biological_Process_2021	0.168911
steroid hormone mediated signaling pathway (GO:0043401)	GO_Biological_Process_2021	0.168911
macrophage differentiation (GO:0030225)	GO_Biological_Process_2021	0.168911
mammary gland epithelium development (GO:0061180)	GO_Biological_Process_2021	0.168911
mitotic intra-S DNA damage checkpoint signaling (GO:0031573)	GO_Biological_Process_2021	0.168911
epidermis development (GO:0008544)	GO_Biological_Process_2021	0.171344
positive regulation of developmental process (GO:0051094)	GO_Biological_Process_2021	0.172958
regulation of ATP biosynthetic process (GO:2001169)	GO_Biological_Process_2021	0.176998
negative regulation of telomere maintenance (GO:0032205)	GO_Biological_Process_2021	0.176998
regulation of mitotic sister chromatid separation (GO:0010965)	GO_Biological_Process_2021	0.176998
odontogenesis of dentin-containing tooth (GO:0042475)	GO_Biological_Process_2021	0.176998
regulation of systemic arterial blood pressure (GO:0003073)	GO_Biological_Process_2021	0.176998
positive regulation of collagen biosynthetic process (GO:0032967)	GO_Biological_Process_2021	0.176998
Golgi to endosome transport (GO:0006895)	GO_Biological_Process_2021	0.176998
positive regulation of syncytium formation by plasma membrane fusion (GO:0060143)	GO_Biological_Process_2021	0.176998
positive regulation of endothelial cell migration (GO:0010595)	GO_Biological_Process_2021	0.179303
regulation of transcription from RNA polymerase II promoter in response to stress (GO:0043618)	GO_Biological_Process_2021	0.181616
protein modification by small protein conjugation (GO:0032446)	GO_Biological_Process_2021	0.181616
negative regulation of binding (GO:0051100)	GO_Biological_Process_2021	0.181616
negative regulation of ATP metabolic process (GO:1903579)	GO_Biological_Process_2021	0.181616
activation of protein kinase A activity (GO:0034199)	GO_Biological_Process_2021	0.181616
acyl-CoA biosynthetic process (GO:0071616)	GO_Biological_Process_2021	0.181616
negative regulation of cell aging (GO:0090344)	GO_Biological_Process_2021	0.181616
aorta morphogenesis (GO:0035909)	GO_Biological_Process_2021	0.181616
negative regulation of insulin secretion (GO:0046676)	GO_Biological_Process_2021	0.181616
negative regulation of intrinsic apoptotic signaling pathway by p53 class mediator (GO:1902254)	GO_Biological_Process_2021	0.181616
regulation of cell killing (GO:0031341)	GO_Biological_Process_2021	0.181616
cellular response to fatty acid (GO:0071398)	GO_Biological_Process_2021	0.181616
cellular response to gamma radiation (GO:0071480)	GO_Biological_Process_2021	0.181616
regulation of neuroblast proliferation (GO:1902692)	GO_Biological_Process_2021	0.181616
regulation of stem cell proliferation (GO:0072091)	GO_Biological_Process_2021	0.181616
positive regulation of collagen metabolic process (GO:0010714)	GO_Biological_Process_2021	0.181616
positive regulation of cyclin-dependent protein serine/threonine kinase activity (GO:0045737)	GO_Biological_Process_2021	0.181616
positive regulation of DNA replication (GO:0045740)	GO_Biological_Process_2021	0.181616
positive regulation of muscle hypertrophy (GO:0014742)	GO_Biological_Process_2021	0.181616
positive regulation of stem cell proliferation (GO:2000648)	GO_Biological_Process_2021	0.181616
muscle tissue morphogenesis (GO:0060415)	GO_Biological_Process_2021	0.181616
post-Golgi vesicle-mediated transport (GO:0006892)	GO_Biological_Process_2021	0.184003
negative regulation of protein kinase activity (GO:0006469)	GO_Biological_Process_2021	0.184869
negative regulation of translation (GO:0017148)	GO_Biological_Process_2021	0.184869
positive regulation of binding (GO:0051099)	GO_Biological_Process_2021	0.184869
regulation of actin cytoskeleton organization (GO:0032956)	GO_Biological_Process_2021	0.184869
toll-like receptor signaling pathway (GO:0002224)	GO_Biological_Process_2021	0.184869
positive regulation of supramolecular fiber organization (GO:1902905)	GO_Biological_Process_2021	0.184869
3'-UTR-mediated mRNA stabilization (GO:0070935)	GO_Biological_Process_2021	0.184869
alternative mRNA splicing, via spliceosome (GO:0000380)	GO_Biological_Process_2021	0.184869
negative regulation of peptide hormone secretion (GO:0090278)	GO_Biological_Process_2021	0.184869
negative regulation of Rho protein signal transduction (GO:0035024)	GO_Biological_Process_2021	0.184869
negative regulation of signal transduction by p53 class mediator (GO:1901797)	GO_Biological_Process_2021	0.184869
chromatin disassembly (GO:0031498)	GO_Biological_Process_2021	0.184869
nucleosome disassembly (GO:0006337)	GO_Biological_Process_2021	0.184869
dendritic cell migration (GO:0036336)	GO_Biological_Process_2021	0.184869
regulation of mRNA polyadenylation (GO:1900363)	GO_Biological_Process_2021	0.184869
regulation of multicellular organism growth (GO:0040014)	GO_Biological_Process_2021	0.184869
embryonic digit morphogenesis (GO:0042733)	GO_Biological_Process_2021	0.184869
positive regulation of cardiac muscle hypertrophy (GO:0010613)	GO_Biological_Process_2021	0.184869
regulation of telomere maintenance via telomere lengthening (GO:1904356)	GO_Biological_Process_2021	0.184869
release of cytochrome c from mitochondria (GO:0001836)	GO_Biological_Process_2021	0.184869
response to interferon-alpha (GO:0035455)	GO_Biological_Process_2021	0.184869
positive regulation of myoblast differentiation (GO:0045663)	GO_Biological_Process_2021	0.184869
positive regulation of phosphoprotein phosphatase activity (GO:0032516)	GO_Biological_Process_2021	0.184869
positive regulation of response to endoplasmic reticulum stress (GO:1905898)	GO_Biological_Process_2021	0.184869
microtubule depolymerization (GO:0007019)	GO_Biological_Process_2021	0.184869
positive regulation of cellular component biogenesis (GO:0044089)	GO_Biological_Process_2021	0.187544
organelle organization (GO:0006996)	GO_Biological_Process_2021	0.188162
positive regulation of intracellular signal transduction (GO:1902533)	GO_Biological_Process_2021	0.188416
actin filament capping (GO:0051693)	GO_Biological_Process_2021	0.188416
Rac protein signal transduction (GO:0016601)	GO_Biological_Process_2021	0.188416
regulation of bicellular tight junction assembly (GO:2000810)	GO_Biological_Process_2021	0.188416
barbed-end actin filament capping (GO:0051016)	GO_Biological_Process_2021	0.188416
regulation of collagen biosynthetic process (GO:0032965)	GO_Biological_Process_2021	0.188416
negative regulation of protein localization to nucleus (GO:1900181)	GO_Biological_Process_2021	0.188416
cellular response to glucagon stimulus (GO:0071377)	GO_Biological_Process_2021	0.188416
negative regulation of RNA metabolic process (GO:0051253)	GO_Biological_Process_2021	0.188416
regulation of glucose transmembrane transport (GO:0010827)	GO_Biological_Process_2021	0.188416
regulation of histone H3-K4 methylation (GO:0051569)	GO_Biological_Process_2021	0.188416
cytoplasmic translational initiation (GO:0002183)	GO_Biological_Process_2021	0.188416
regulation of mitochondrial membrane permeability (GO:0046902)	GO_Biological_Process_2021	0.188416
regulation of mitotic spindle assembly (GO:1901673)	GO_Biological_Process_2021	0.188416
DNA alkylation (GO:0006305)	GO_Biological_Process_2021	0.188416
DNA methylation or demethylation (GO:0044728)	GO_Biological_Process_2021	0.188416
establishment of skin barrier (GO:0061436)	GO_Biological_Process_2021	0.188416
regulation of water loss via skin (GO:0033561)	GO_Biological_Process_2021	0.188416
response to fatty acid (GO:0070542)	GO_Biological_Process_2021	0.188416
maintenance of protein localization in organelle (GO:0072595)	GO_Biological_Process_2021	0.188416
negative regulation of cell death (GO:0060548)	GO_Biological_Process_2021	0.188416
nucleosome organization (GO:0034728)	GO_Biological_Process_2021	0.188416
chemical synaptic transmission (GO:0007268)	GO_Biological_Process_2021	0.190074
regulation of vesicle-mediated transport (GO:0060627)	GO_Biological_Process_2021	0.193805
protein-DNA complex disassembly (GO:0032986)	GO_Biological_Process_2021	0.193805
regulation of hippo signaling (GO:0035330)	GO_Biological_Process_2021	0.193805
endoplasmic reticulum calcium ion homeostasis (GO:0032469)	GO_Biological_Process_2021	0.193805
regulation of protein kinase A signaling (GO:0010738)	GO_Biological_Process_2021	0.193805
positive regulation of cyclin-dependent protein kinase activity (GO:1904031)	GO_Biological_Process_2021	0.193805
positive regulation of dendrite morphogenesis (GO:0050775)	GO_Biological_Process_2021	0.193805
positive regulation of epidermal cell differentiation (GO:0045606)	GO_Biological_Process_2021	0.193805
positive regulation of epithelial cell differentiation (GO:0030858)	GO_Biological_Process_2021	0.193805
positive regulation of G2/M transition of mitotic cell cycle (GO:0010971)	GO_Biological_Process_2021	0.193805
inositol phosphate-mediated signaling (GO:0048016)	GO_Biological_Process_2021	0.193805
maintenance of protein location in nucleus (GO:0051457)	GO_Biological_Process_2021	0.193805
production of small RNA involved in gene silencing by RNA (GO:0070918)	GO_Biological_Process_2021	0.193805
myeloid cell development (GO:0061515)	GO_Biological_Process_2021	0.193805
androgen metabolic process (GO:0008209)	GO_Biological_Process_2021	0.198494
negative regulation of peptidyl-serine phosphorylation (GO:0033137)	GO_Biological_Process_2021	0.198494
cellular response to estradiol stimulus (GO:0071392)	GO_Biological_Process_2021	0.198494
cellular response to steroid hormone stimulus (GO:0071383)	GO_Biological_Process_2021	0.198494
neurotrophin signaling pathway (GO:0038179)	GO_Biological_Process_2021	0.198494
nuclear-transcribed mRNA poly(A) tail shortening (GO:0000289)	GO_Biological_Process_2021	0.198494
nucleotide-excision repair, DNA incision, 3'-to lesion (GO:0006295)	GO_Biological_Process_2021	0.198494
nucleotide-excision repair, preincision complex stabilization (GO:0006293)	GO_Biological_Process_2021	0.198494
regulation of transcription by RNA polymerase III (GO:0006359)	GO_Biological_Process_2021	0.198494
response to glucagon (GO:0033762)	GO_Biological_Process_2021	0.198494
histone ubiquitination (GO:0016574)	GO_Biological_Process_2021	0.198494
intrinsic apoptotic signaling pathway in response to DNA damage by p53 class mediator (GO:0042771)	GO_Biological_Process_2021	0.198494
positive regulation of phosphatase activity (GO:0010922)	GO_Biological_Process_2021	0.198494
spindle assembly checkpoint signaling (GO:0071173)	GO_Biological_Process_2021	0.198494
positive regulation of vascular associated smooth muscle cell proliferation (GO:1904707)	GO_Biological_Process_2021	0.198494
mitotic spindle assembly checkpoint signaling (GO:0007094)	GO_Biological_Process_2021	0.198494
mitotic spindle checkpoint signaling (GO:0071174)	GO_Biological_Process_2021	0.198494
positive regulation of translation (GO:0045727)	GO_Biological_Process_2021	0.19988
regulation of cell death (GO:0010941)	GO_Biological_Process_2021	0.204211
negative regulation of mitotic metaphase/anaphase transition (GO:0045841)	GO_Biological_Process_2021	0.204211
negative regulation of myeloid cell differentiation (GO:0045638)	GO_Biological_Process_2021	0.204211
regulation of endoplasmic reticulum stress-induced intrinsic apoptotic signaling pathway (GO:1902235)	GO_Biological_Process_2021	0.204211
cellular response to osmotic stress (GO:0071470)	GO_Biological_Process_2021	0.204211
nucleotide-excision repair, DNA duplex unwinding (GO:0000717)	GO_Biological_Process_2021	0.204211
regulation of response to cytokine stimulus (GO:0060759)	GO_Biological_Process_2021	0.204211
positive regulation of axon extension (GO:0045773)	GO_Biological_Process_2021	0.204211
fatty-acyl-CoA metabolic process (GO:0035337)	GO_Biological_Process_2021	0.204211
regulation of viral release from host cell (GO:1902186)	GO_Biological_Process_2021	0.204211
positive regulation of neural precursor cell proliferation (GO:2000179)	GO_Biological_Process_2021	0.204211
negative regulation of extrinsic apoptotic signaling pathway in absence of ligand (GO:2001240)	GO_Biological_Process_2021	0.209448
negative regulation of G protein-coupled receptor signaling pathway (GO:0045744)	GO_Biological_Process_2021	0.209448
negative regulation of intracellular protein transport (GO:0090317)	GO_Biological_Process_2021	0.209448
negative regulation of signal transduction in absence of ligand (GO:1901099)	GO_Biological_Process_2021	0.209448
negative regulation of smoothened signaling pathway (GO:0045879)	GO_Biological_Process_2021	0.209448
nucleotide-excision repair, DNA damage recognition (GO:0000715)	GO_Biological_Process_2021	0.209448
regulation of neural precursor cell proliferation (GO:2000177)	GO_Biological_Process_2021	0.209448
DNA methylation (GO:0006306)	GO_Biological_Process_2021	0.209448
positive regulation of cell cycle G2/M phase transition (GO:1902751)	GO_Biological_Process_2021	0.209448
positive regulation of cholesterol efflux (GO:0010875)	GO_Biological_Process_2021	0.209448
positive regulation of protein autophosphorylation (GO:0031954)	GO_Biological_Process_2021	0.209448
positive regulation of transcription by RNA polymerase I (GO:0045943)	GO_Biological_Process_2021	0.209448
mitotic cell cycle checkpoint signaling (GO:0007093)	GO_Biological_Process_2021	0.209448
activation of GTPase activity (GO:0090630)	GO_Biological_Process_2021	0.209476
positive regulation of cellular metabolic process (GO:0031325)	GO_Biological_Process_2021	0.209476
chromosome organization (GO:0051276)	GO_Biological_Process_2021	0.212456
negative regulation of inflammatory response (GO:0050728)	GO_Biological_Process_2021	0.213054
phosphate-containing compound metabolic process (GO:0006796)	GO_Biological_Process_2021	0.213054
regulation of cardiac muscle hypertrophy (GO:0010611)	GO_Biological_Process_2021	0.213427
negative regulation of neuron differentiation (GO:0045665)	GO_Biological_Process_2021	0.213427
negative regulation of stress fiber assembly (GO:0051497)	GO_Biological_Process_2021	0.213427
nucleotide-binding domain, leucine rich repeat containing receptor signaling pathway (GO:0035872)	GO_Biological_Process_2021	0.213427
regulation of monooxygenase activity (GO:0032768)	GO_Biological_Process_2021	0.213427
peptidyl-glutamic acid modification (GO:0018200)	GO_Biological_Process_2021	0.213427
regulation of ruffle assembly (GO:1900027)	GO_Biological_Process_2021	0.213427
response to gamma radiation (GO:0010332)	GO_Biological_Process_2021	0.213427
histone monoubiquitination (GO:0010390)	GO_Biological_Process_2021	0.213427
positive regulation of transcription from RNA polymerase II promoter in response to stress (GO:0036003)	GO_Biological_Process_2021	0.213427
protein insertion into mitochondrial membrane (GO:0051204)	GO_Biological_Process_2021	0.213427
protein kinase B signaling (GO:0043491)	GO_Biological_Process_2021	0.213427
positive regulation of GTPase activity (GO:0043547)	GO_Biological_Process_2021	0.213966
receptor catabolic process (GO:0032801)	GO_Biological_Process_2021	0.217721
receptor signaling pathway via STAT (GO:0097696)	GO_Biological_Process_2021	0.217721
regulation of cAMP-mediated signaling (GO:0043949)	GO_Biological_Process_2021	0.217721
cAMP-mediated signaling (GO:0019933)	GO_Biological_Process_2021	0.217721
cellular response to hexose stimulus (GO:0071331)	GO_Biological_Process_2021	0.217721
regulation of heterotypic cell-cell adhesion (GO:0034114)	GO_Biological_Process_2021	0.217721
regulation of myotube differentiation (GO:0010830)	GO_Biological_Process_2021	0.217721
regulation of spindle assembly (GO:0090169)	GO_Biological_Process_2021	0.217721
positive regulation of DNA-templated transcription, elongation (GO:0032786)	GO_Biological_Process_2021	0.217721
positive regulation of ERBB signaling pathway (GO:1901186)	GO_Biological_Process_2021	0.217721
response to hexose (GO:0009746)	GO_Biological_Process_2021	0.217721
positive regulation of lipid metabolic process (GO:0045834)	GO_Biological_Process_2021	0.217721
positive regulation of release of cytochrome c from mitochondria (GO:0090200)	GO_Biological_Process_2021	0.217721
response to endoplasmic reticulum stress (GO:0034976)	GO_Biological_Process_2021	0.217721
protein-containing complex subunit organization (GO:0043933)	GO_Biological_Process_2021	0.221547
regulation of macroautophagy (GO:0016241)	GO_Biological_Process_2021	0.221547
positive regulation of cell motility (GO:2000147)	GO_Biological_Process_2021	0.221547
regulation of actin filament bundle assembly (GO:0032231)	GO_Biological_Process_2021	0.221547
negative regulation of intrinsic apoptotic signaling pathway in response to DNA damage (GO:1902230)	GO_Biological_Process_2021	0.221547
negative regulation of macroautophagy (GO:0016242)	GO_Biological_Process_2021	0.221547
negative regulation of proteolysis involved in cellular protein catabolic process (GO:1903051)	GO_Biological_Process_2021	0.221547
negative regulation of telomere maintenance via telomere lengthening (GO:1904357)	GO_Biological_Process_2021	0.221547
clathrin-dependent endocytosis (GO:0072583)	GO_Biological_Process_2021	0.221547
DNA modification (GO:0006304)	GO_Biological_Process_2021	0.221547
regulation of synapse organization (GO:0050807)	GO_Biological_Process_2021	0.221547
regulation of telomere maintenance (GO:0032204)	GO_Biological_Process_2021	0.221547
global genome nucleotide-excision repair (GO:0070911)	GO_Biological_Process_2021	0.221547
positive regulation of G1/S transition of mitotic cell cycle (GO:1900087)	GO_Biological_Process_2021	0.221547
RNA polyadenylation (GO:0043631)	GO_Biological_Process_2021	0.221547
mRNA polyadenylation (GO:0006378)	GO_Biological_Process_2021	0.221547
positive regulation of metabolic process (GO:0009893)	GO_Biological_Process_2021	0.222776
activation of protein kinase activity (GO:0032147)	GO_Biological_Process_2021	0.223905
cellular response to transforming growth factor beta stimulus (GO:0071560)	GO_Biological_Process_2021	0.223905
positive regulation of multicellular organismal process (GO:0051240)	GO_Biological_Process_2021	0.223905
cellular response to lectin (GO:1990858)	GO_Biological_Process_2021	0.223905
cellular response to molecule of bacterial origin (GO:0071219)	GO_Biological_Process_2021	0.223905
stimulatory C-type lectin receptor signaling pathway (GO:0002223)	GO_Biological_Process_2021	0.223905
positive regulation of protein metabolic process (GO:0051247)	GO_Biological_Process_2021	0.223905
negative regulation of endothelial cell apoptotic process (GO:2000352)	GO_Biological_Process_2021	0.223905
negative regulation of protein polymerization (GO:0032272)	GO_Biological_Process_2021	0.223905
regulation of epidermal growth factor-activated receptor activity (GO:0007176)	GO_Biological_Process_2021	0.223905
cellular response to unfolded protein (GO:0034620)	GO_Biological_Process_2021	0.223905
cytoplasmic pattern recognition receptor signaling pathway (GO:0002753)	GO_Biological_Process_2021	0.223905
entrainment of circadian clock by photoperiod (GO:0043153)	GO_Biological_Process_2021	0.223905
regulation of transcription elongation from RNA polymerase II promoter (GO:0034243)	GO_Biological_Process_2021	0.223905
regulation of vasculature development (GO:1901342)	GO_Biological_Process_2021	0.223905
positive regulation of gene silencing by miRNA (GO:2000637)	GO_Biological_Process_2021	0.223905
positive regulation of mitotic cell cycle (GO:0045931)	GO_Biological_Process_2021	0.223905
positive regulation of striated muscle cell differentiation (GO:0051155)	GO_Biological_Process_2021	0.223905
microtubule polymerization or depolymerization (GO:0031109)	GO_Biological_Process_2021	0.223905
negative regulation of actin filament bundle assembly (GO:0032232)	GO_Biological_Process_2021	0.223905
cytosolic transport (GO:0016482)	GO_Biological_Process_2021	0.226678
regulation of B cell activation (GO:0050864)	GO_Biological_Process_2021	0.226868
bile acid and bile salt transport (GO:0015721)	GO_Biological_Process_2021	0.226868
regulation of DNA damage response, signal transduction by p53 class mediator (GO:0043516)	GO_Biological_Process_2021	0.226868
cellular response to acid chemical (GO:0071229)	GO_Biological_Process_2021	0.226868
regulation of extrinsic apoptotic signaling pathway in absence of ligand (GO:2001239)	GO_Biological_Process_2021	0.226868
regulation of microtubule polymerization or depolymerization (GO:0031110)	GO_Biological_Process_2021	0.226868
nucleotide-binding oligomerization domain containing signaling pathway (GO:0070423)	GO_Biological_Process_2021	0.226868
regulation of postsynapse organization (GO:0099175)	GO_Biological_Process_2021	0.226868
photoperiodism (GO:0009648)	GO_Biological_Process_2021	0.226868
regulation of protein transport (GO:0051223)	GO_Biological_Process_2021	0.226868
regulation of small molecule metabolic process (GO:0062012)	GO_Biological_Process_2021	0.226868
histone mRNA metabolic process (GO:0008334)	GO_Biological_Process_2021	0.226868
positive regulation of microtubule polymerization (GO:0031116)	GO_Biological_Process_2021	0.226868
positive regulation of phosphatidylinositol 3-kinase activity (GO:0043552)	GO_Biological_Process_2021	0.226868
macromolecule catabolic process (GO:0009057)	GO_Biological_Process_2021	0.226868
positive regulation of response to wounding (GO:1903036)	GO_Biological_Process_2021	0.226868
protein depolymerization (GO:0051261)	GO_Biological_Process_2021	0.226868
regulation of protein binding (GO:0043393)	GO_Biological_Process_2021	0.228194
innate immune response activating cell surface receptor signaling pathway (GO:0002220)	GO_Biological_Process_2021	0.230988
beta-catenin-TCF complex assembly (GO:1904837)	GO_Biological_Process_2021	0.23145
negative regulation of mRNA catabolic process (GO:1902373)	GO_Biological_Process_2021	0.23145
negative regulation of transferase activity (GO:0051348)	GO_Biological_Process_2021	0.23145
nucleotide-excision repair, preincision complex assembly (GO:0006294)	GO_Biological_Process_2021	0.23145
positive regulation of extrinsic apoptotic signaling pathway (GO:2001238)	GO_Biological_Process_2021	0.23145
telomere maintenance via telomerase (GO:0007004)	GO_Biological_Process_2021	0.23145
production of miRNAs involved in gene silencing by miRNA (GO:0035196)	GO_Biological_Process_2021	0.23145
protein ADP-ribosylation (GO:0006471)	GO_Biological_Process_2021	0.23145
MyD88-dependent toll-like receptor signaling pathway (GO:0002755)	GO_Biological_Process_2021	0.23145
cellular response to lipopolysaccharide (GO:0071222)	GO_Biological_Process_2021	0.231459
regulation of mRNA catabolic process (GO:0061013)	GO_Biological_Process_2021	0.235879
negative regulation of Notch signaling pathway (GO:0045746)	GO_Biological_Process_2021	0.235879
positive regulation of B cell proliferation (GO:0030890)	GO_Biological_Process_2021	0.235879
extrinsic apoptotic signaling pathway via death domain receptors (GO:0008625)	GO_Biological_Process_2021	0.235879
fatty-acyl-CoA biosynthetic process (GO:0046949)	GO_Biological_Process_2021	0.235879
positive regulation of DNA recombination (GO:0045911)	GO_Biological_Process_2021	0.235879
positive regulation of lipid kinase activity (GO:0090218)	GO_Biological_Process_2021	0.235879
RNA-dependent DNA biosynthetic process (GO:0006278)	GO_Biological_Process_2021	0.235879
positive regulation of phosphate metabolic process (GO:0045937)	GO_Biological_Process_2021	0.235879
termination of RNA polymerase I transcription (GO:0006363)	GO_Biological_Process_2021	0.235879
activation of protein kinase B activity (GO:0032148)	GO_Biological_Process_2021	0.239902
purine nucleoside bisphosphate metabolic process (GO:0034032)	GO_Biological_Process_2021	0.239902
receptor signaling pathway via JAK-STAT (GO:0007259)	GO_Biological_Process_2021	0.239902
negative regulation of DNA binding (GO:0043392)	GO_Biological_Process_2021	0.239902
regulation of cellular senescence (GO:2000772)	GO_Biological_Process_2021	0.239902
negative regulation of osteoblast differentiation (GO:0045668)	GO_Biological_Process_2021	0.239902
regulation of developmental growth (GO:0048638)	GO_Biological_Process_2021	0.239902
negative regulation of response to DNA damage stimulus (GO:2001021)	GO_Biological_Process_2021	0.239902
renal water homeostasis (GO:0003091)	GO_Biological_Process_2021	0.239902
ribonucleoside bisphosphate metabolic process (GO:0033875)	GO_Biological_Process_2021	0.239902
steroid hormone biosynthetic process (GO:0120178)	GO_Biological_Process_2021	0.239902
positive regulation of protein targeting to mitochondrion (GO:1903955)	GO_Biological_Process_2021	0.239902
7-methylguanosine mRNA capping (GO:0006370)	GO_Biological_Process_2021	0.24249
7-methylguanosine RNA capping (GO:0009452)	GO_Biological_Process_2021	0.24249
activation of phospholipase C activity (GO:0007202)	GO_Biological_Process_2021	0.24249
negative regulation of intracellular steroid hormone receptor signaling pathway (GO:0033144)	GO_Biological_Process_2021	0.24249
regulation of cellular biosynthetic process (GO:0031326)	GO_Biological_Process_2021	0.24249
negative regulation of microtubule polymerization or depolymerization (GO:0031111)	GO_Biological_Process_2021	0.24249
regulation of dendrite morphogenesis (GO:0048814)	GO_Biological_Process_2021	0.24249
cellular response to glucose stimulus (GO:0071333)	GO_Biological_Process_2021	0.24249
cellular response to topologically incorrect protein (GO:0035967)	GO_Biological_Process_2021	0.24249
regulation of intracellular protein transport (GO:0033157)	GO_Biological_Process_2021	0.24249
endodermal cell differentiation (GO:0035987)	GO_Biological_Process_2021	0.24249
gene silencing by miRNA (GO:0035195)	GO_Biological_Process_2021	0.24249
response to amino acid (GO:0043200)	GO_Biological_Process_2021	0.24249
RNA biosynthetic process (GO:0032774)	GO_Biological_Process_2021	0.24249
long-chain fatty acid transport (GO:0015909)	GO_Biological_Process_2021	0.24249
transcription initiation from RNA polymerase I promoter (GO:0006361)	GO_Biological_Process_2021	0.24249
mitochondrial membrane organization (GO:0007006)	GO_Biological_Process_2021	0.24249
apoptotic mitochondrial changes (GO:0008637)	GO_Biological_Process_2021	0.247522
regulation of cholesterol efflux (GO:0010874)	GO_Biological_Process_2021	0.247522
regulation of sprouting angiogenesis (GO:1903670)	GO_Biological_Process_2021	0.247522
positive regulation of cholesterol transport (GO:0032376)	GO_Biological_Process_2021	0.247522
positive regulation of organelle organization (GO:0010638)	GO_Biological_Process_2021	0.247522
lytic vacuole organization (GO:0080171)	GO_Biological_Process_2021	0.247522
muscle cell development (GO:0055001)	GO_Biological_Process_2021	0.247522
Golgi organization (GO:0007030)	GO_Biological_Process_2021	0.24914
negative regulation of blood vessel endothelial cell migration (GO:0043537)	GO_Biological_Process_2021	0.25061
regulation of cell adhesion mediated by integrin (GO:0033628)	GO_Biological_Process_2021	0.25061
cellular response to amino acid stimulus (GO:0071230)	GO_Biological_Process_2021	0.25061
regulation of lamellipodium assembly (GO:0010591)	GO_Biological_Process_2021	0.25061
regulation of myoblast differentiation (GO:0045661)	GO_Biological_Process_2021	0.25061
phosphatidylinositol 3-kinase signaling (GO:0014065)	GO_Biological_Process_2021	0.25061
positive regulation of epidermal growth factor receptor signaling pathway (GO:0045742)	GO_Biological_Process_2021	0.25061
positive regulation of interleukin-12 production (GO:0032735)	GO_Biological_Process_2021	0.25061
response to steroid hormone (GO:0048545)	GO_Biological_Process_2021	0.25061
secondary alcohol biosynthetic process (GO:1902653)	GO_Biological_Process_2021	0.25061
positive regulation of protein dephosphorylation (GO:0035307)	GO_Biological_Process_2021	0.25061
termination of RNA polymerase II transcription (GO:0006369)	GO_Biological_Process_2021	0.25061
protein insertion into membrane (GO:0051205)	GO_Biological_Process_2021	0.25061
regulation of cell motility (GO:2000145)	GO_Biological_Process_2021	0.253054
RNA metabolic process (GO:0016070)	GO_Biological_Process_2021	0.253054
transmembrane receptor protein serine/threonine kinase signaling pathway (GO:0007178)	GO_Biological_Process_2021	0.253054
base-excision repair, gap-filling (GO:0006287)	GO_Biological_Process_2021	0.253054
negative regulation of Ras protein signal transduction (GO:0046580)	GO_Biological_Process_2021	0.253054
cellular response to hydrogen peroxide (GO:0070301)	GO_Biological_Process_2021	0.253054
cellular response to virus (GO:0098586)	GO_Biological_Process_2021	0.253054
cholesterol biosynthetic process (GO:0006695)	GO_Biological_Process_2021	0.253054
regulation of lipid biosynthetic process (GO:0046890)	GO_Biological_Process_2021	0.253054
regulation of mitotic spindle organization (GO:0060236)	GO_Biological_Process_2021	0.253054
peptidyl-tyrosine dephosphorylation (GO:0035335)	GO_Biological_Process_2021	0.253054
regulation of phosphatidylinositol 3-kinase activity (GO:0043551)	GO_Biological_Process_2021	0.253054
positive regulation of cell cycle G1/S phase transition (GO:1902808)	GO_Biological_Process_2021	0.253054
positive regulation of lipid biosynthetic process (GO:0046889)	GO_Biological_Process_2021	0.253054
positive regulation of lymphocyte activation (GO:0051251)	GO_Biological_Process_2021	0.253054
muscle cell differentiation (GO:0042692)	GO_Biological_Process_2021	0.253054
positive regulation of phosphorylation (GO:0042327)	GO_Biological_Process_2021	0.254018
protein localization to plasma membrane (GO:0072659)	GO_Biological_Process_2021	0.256153
negative regulation of inflammatory response to antigenic stimulus (GO:0002862)	GO_Biological_Process_2021	0.256153
negative regulation of fat cell differentiation (GO:0045599)	GO_Biological_Process_2021	0.256153
cyclic-nucleotide-mediated signaling (GO:0019935)	GO_Biological_Process_2021	0.256153
regulation of osteoclast differentiation (GO:0045670)	GO_Biological_Process_2021	0.256153
embryonic limb morphogenesis (GO:0030326)	GO_Biological_Process_2021	0.256153
platelet aggregation (GO:0070527)	GO_Biological_Process_2021	0.256153
establishment of protein localization to plasma membrane (GO:0061951)	GO_Biological_Process_2021	0.256153
retina homeostasis (GO:0001895)	GO_Biological_Process_2021	0.256153
intrinsic apoptotic signaling pathway by p53 class mediator (GO:0072332)	GO_Biological_Process_2021	0.256153
telomere maintenance via telomere lengthening (GO:0010833)	GO_Biological_Process_2021	0.256153
Wnt signaling pathway, calcium modulating pathway (GO:0007223)	GO_Biological_Process_2021	0.256153
regulation of inflammatory response to antigenic stimulus (GO:0002861)	GO_Biological_Process_2021	0.258191
anterograde axonal transport (GO:0008089)	GO_Biological_Process_2021	0.259392
negative regulation of epithelial cell apoptotic process (GO:1904036)	GO_Biological_Process_2021	0.259392
regulation of intracellular steroid hormone receptor signaling pathway (GO:0033143)	GO_Biological_Process_2021	0.259392
regulation of microtubule cytoskeleton organization (GO:0070507)	GO_Biological_Process_2021	0.259392
nucleotide-excision repair, DNA incision, 5'-to lesion (GO:0006296)	GO_Biological_Process_2021	0.259392
regulation of protein autophosphorylation (GO:0031952)	GO_Biological_Process_2021	0.259392
positive regulation of calcium ion transport (GO:0051928)	GO_Biological_Process_2021	0.259392
regulation of transport (GO:0051049)	GO_Biological_Process_2021	0.259392
regulation of vascular associated smooth muscle cell proliferation (GO:1904705)	GO_Biological_Process_2021	0.259392
lysosome localization (GO:0032418)	GO_Biological_Process_2021	0.259392
positive regulation of signaling receptor activity (GO:2000273)	GO_Biological_Process_2021	0.259392
protein dephosphorylation (GO:0006470)	GO_Biological_Process_2021	0.260748
negative regulation of endothelial cell migration (GO:0010596)	GO_Biological_Process_2021	0.263036
negative regulation of G0 to G1 transition (GO:0070317)	GO_Biological_Process_2021	0.263036
regulation of axon extension (GO:0030516)	GO_Biological_Process_2021	0.263036
negative regulation of TOR signaling (GO:0032007)	GO_Biological_Process_2021	0.263036
negative regulation of ubiquitin-dependent protein catabolic process (GO:2000059)	GO_Biological_Process_2021	0.263036
regulation of phosphoprotein phosphatase activity (GO:0043666)	GO_Biological_Process_2021	0.263036
positive regulation of cell development (GO:0010720)	GO_Biological_Process_2021	0.263036
sterol biosynthetic process (GO:0016126)	GO_Biological_Process_2021	0.263036
lysosome organization (GO:0007040)	GO_Biological_Process_2021	0.263036
regulation of small GTPase mediated signal transduction (GO:0051056)	GO_Biological_Process_2021	0.263779
protein localization to organelle (GO:0033365)	GO_Biological_Process_2021	0.265795
protein monoubiquitination (GO:0006513)	GO_Biological_Process_2021	0.265795
regulation of dendrite development (GO:0050773)	GO_Biological_Process_2021	0.265795
negative regulation of protein secretion (GO:0050709)	GO_Biological_Process_2021	0.265795
regulation of intracellular transport (GO:0032386)	GO_Biological_Process_2021	0.265795
nucleotide-excision repair, DNA incision (GO:0033683)	GO_Biological_Process_2021	0.265795
odontogenesis (GO:0042476)	GO_Biological_Process_2021	0.265795
regulation of nitric-oxide synthase activity (GO:0050999)	GO_Biological_Process_2021	0.265795
endothelial cell migration (GO:0043542)	GO_Biological_Process_2021	0.265795
regulation of protein targeting to mitochondrion (GO:1903214)	GO_Biological_Process_2021	0.265795
regulation of protein tyrosine kinase activity (GO:0061097)	GO_Biological_Process_2021	0.265795
positive regulation of intracellular transport (GO:0032388)	GO_Biological_Process_2021	0.265795
receptor-mediated endocytosis (GO:0006898)	GO_Biological_Process_2021	0.265987
protein-containing complex assembly (GO:0065003)	GO_Biological_Process_2021	0.269061
negative regulation of protein kinase B signaling (GO:0051898)	GO_Biological_Process_2021	0.269484
regulation of microtubule polymerization (GO:0031113)	GO_Biological_Process_2021	0.269484
organic hydroxy compound transport (GO:0015850)	GO_Biological_Process_2021	0.269484
fatty acid derivative biosynthetic process (GO:1901570)	GO_Biological_Process_2021	0.269484
positive regulation of double-strand break repair (GO:2000781)	GO_Biological_Process_2021	0.269484
response to organonitrogen compound (GO:0010243)	GO_Biological_Process_2021	0.269484
ribosomal small subunit biogenesis (GO:0042274)	GO_Biological_Process_2021	0.269484
negative regulation of cell-cell adhesion (GO:0022408)	GO_Biological_Process_2021	0.273598
regulation of G0 to G1 transition (GO:0070316)	GO_Biological_Process_2021	0.273598
nucleobase-containing compound catabolic process (GO:0034655)	GO_Biological_Process_2021	0.273598
regulation of mitochondrial membrane potential (GO:0051881)	GO_Biological_Process_2021	0.273598
epithelial cell migration (GO:0010631)	GO_Biological_Process_2021	0.273598
regulation of release of cytochrome c from mitochondria (GO:0090199)	GO_Biological_Process_2021	0.273598
hexose metabolic process (GO:0019318)	GO_Biological_Process_2021	0.273598
regulation of DNA recombination (GO:0000018)	GO_Biological_Process_2021	0.278682
negative regulation of protein catabolic process (GO:0042177)	GO_Biological_Process_2021	0.278682
positive regulation of epithelial to mesenchymal transition (GO:0010718)	GO_Biological_Process_2021	0.278682
regulation of cell migration (GO:0030334)	GO_Biological_Process_2021	0.27949
cellular response to organic cyclic compound (GO:0071407)	GO_Biological_Process_2021	0.280024
regulation of cytokine production involved in inflammatory response (GO:1900015)	GO_Biological_Process_2021	0.282628
cellular glucose homeostasis (GO:0001678)	GO_Biological_Process_2021	0.282628
positive regulation of axonogenesis (GO:0050772)	GO_Biological_Process_2021	0.282628
positive regulation of phospholipase C activity (GO:0010863)	GO_Biological_Process_2021	0.282628
positive regulation of T cell differentiation (GO:0045582)	GO_Biological_Process_2021	0.282628
plasma membrane bounded cell projection assembly (GO:0120031)	GO_Biological_Process_2021	0.28394
branching morphogenesis of an epithelial tube (GO:0048754)	GO_Biological_Process_2021	0.286757
regulation of endothelial cell apoptotic process (GO:2000351)	GO_Biological_Process_2021	0.286757
neurogenesis (GO:0022008)	GO_Biological_Process_2021	0.286757
homotypic cell-cell adhesion (GO:0034109)	GO_Biological_Process_2021	0.286757
intracellular steroid hormone receptor signaling pathway (GO:0030518)	GO_Biological_Process_2021	0.286757
regulation of pri-miRNA transcription by RNA polymerase II (GO:1902893)	GO_Biological_Process_2021	0.29108
positive regulation of chemotaxis (GO:0050921)	GO_Biological_Process_2021	0.29108
positive regulation of RNA metabolic process (GO:0051254)	GO_Biological_Process_2021	0.29108
zymogen activation (GO:0031638)	GO_Biological_Process_2021	0.29108
protein deacetylation (GO:0006476)	GO_Biological_Process_2021	0.29108
regulation of cell differentiation (GO:0045595)	GO_Biological_Process_2021	0.291765
regulation of B cell proliferation (GO:0030888)	GO_Biological_Process_2021	0.295329
erythrocyte differentiation (GO:0030218)	GO_Biological_Process_2021	0.295329
positive regulation of smooth muscle cell proliferation (GO:0048661)	GO_Biological_Process_2021	0.295329
vesicle organization (GO:0016050)	GO_Biological_Process_2021	0.295329
skeletal system development (GO:0001501)	GO_Biological_Process_2021	0.295518
T cell receptor signaling pathway (GO:0050852)	GO_Biological_Process_2021	0.295518
negative regulation of cellular process (GO:0048523)	GO_Biological_Process_2021	0.29895
polyol metabolic process (GO:0019751)	GO_Biological_Process_2021	0.29895
regulation of protein localization to nucleus (GO:1900180)	GO_Biological_Process_2021	0.29895
histone deacetylation (GO:0016575)	GO_Biological_Process_2021	0.29895
telomere organization (GO:0032200)	GO_Biological_Process_2021	0.29895
base-excision repair (GO:0006284)	GO_Biological_Process_2021	0.302771
negative regulation of mitotic cell cycle (GO:0045930)	GO_Biological_Process_2021	0.302771
nucleus organization (GO:0006997)	GO_Biological_Process_2021	0.302771
histone H4 acetylation (GO:0043967)	GO_Biological_Process_2021	0.302771
inositol phosphate metabolic process (GO:0043647)	GO_Biological_Process_2021	0.302771
substrate adhesion-dependent cell spreading (GO:0034446)	GO_Biological_Process_2021	0.302771
negative regulation of catabolic process (GO:0009895)	GO_Biological_Process_2021	0.305957
negative regulation of cell projection organization (GO:0031345)	GO_Biological_Process_2021	0.305957
positive regulation of actin filament polymerization (GO:0030838)	GO_Biological_Process_2021	0.305957
response to hydrogen peroxide (GO:0042542)	GO_Biological_Process_2021	0.305957
RNA catabolic process (GO:0006401)	GO_Biological_Process_2021	0.305957
secondary alcohol metabolic process (GO:1902652)	GO_Biological_Process_2021	0.305957
positive regulation of reactive oxygen species metabolic process (GO:2000379)	GO_Biological_Process_2021	0.305957
mitotic cytokinesis (GO:0000281)	GO_Biological_Process_2021	0.305957
heart development (GO:0007507)	GO_Biological_Process_2021	0.305995
regulation of cell cycle (GO:0051726)	GO_Biological_Process_2021	0.308081
regulation of neuron projection development (GO:0010975)	GO_Biological_Process_2021	0.308081
actin polymerization or depolymerization (GO:0008154)	GO_Biological_Process_2021	0.309065
regulation of cellular component movement (GO:0051270)	GO_Biological_Process_2021	0.309065
neuron migration (GO:0001764)	GO_Biological_Process_2021	0.309065
positive regulation of cell morphogenesis involved in differentiation (GO:0010770)	GO_Biological_Process_2021	0.309065
positive regulation of ion transport (GO:0043270)	GO_Biological_Process_2021	0.309065
DNA repair (GO:0006281)	GO_Biological_Process_2021	0.310143
regulation of interleukin-12 production (GO:0032655)	GO_Biological_Process_2021	0.312662
DNA duplex unwinding (GO:0032508)	GO_Biological_Process_2021	0.312662
regulation of smoothened signaling pathway (GO:0008589)	GO_Biological_Process_2021	0.312662
mitotic nuclear membrane organization (GO:0101024)	GO_Biological_Process_2021	0.312662
mitotic nuclear membrane reassembly (GO:0007084)	GO_Biological_Process_2021	0.312662
negative regulation of protein metabolic process (GO:0051248)	GO_Biological_Process_2021	0.316189
regulation of intrinsic apoptotic signaling pathway (GO:2001242)	GO_Biological_Process_2021	0.316189
endocytic recycling (GO:0032456)	GO_Biological_Process_2021	0.316189
plasma membrane bounded cell projection morphogenesis (GO:0120039)	GO_Biological_Process_2021	0.316189
positive regulation of developmental growth (GO:0048639)	GO_Biological_Process_2021	0.316189
signal transduction in response to DNA damage (GO:0042770)	GO_Biological_Process_2021	0.316189
neuron projection development (GO:0031175)	GO_Biological_Process_2021	0.318723
regulation of DNA replication (GO:0006275)	GO_Biological_Process_2021	0.319934
cellular macromolecule catabolic process (GO:0044265)	GO_Biological_Process_2021	0.319934
positive regulation of macroautophagy (GO:0016239)	GO_Biological_Process_2021	0.319934
positive regulation of NIK/NF-kappaB signaling (GO:1901224)	GO_Biological_Process_2021	0.319934
rRNA processing (GO:0006364)	GO_Biological_Process_2021	0.322484
nuclear membrane reassembly (GO:0031468)	GO_Biological_Process_2021	0.324193
regulation of proteasomal protein catabolic process (GO:0061136)	GO_Biological_Process_2021	0.324193
positive regulation of response to DNA damage stimulus (GO:2001022)	GO_Biological_Process_2021	0.328985
nuclear-transcribed mRNA catabolic process, deadenylation-dependent decay (GO:0000288)	GO_Biological_Process_2021	0.332554
positive regulation of interleukin-1 beta production (GO:0032731)	GO_Biological_Process_2021	0.332554
Rho protein signal transduction (GO:0007266)	GO_Biological_Process_2021	0.332554
telomere maintenance (GO:0000723)	GO_Biological_Process_2021	0.332554
mitochondrial transport (GO:0006839)	GO_Biological_Process_2021	0.332554
negative regulation of immune response (GO:0050777)	GO_Biological_Process_2021	0.332765
protein stabilization (GO:0050821)	GO_Biological_Process_2021	0.335037
dicarboxylic acid metabolic process (GO:0043648)	GO_Biological_Process_2021	0.335764
regulation of reactive oxygen species metabolic process (GO:2000377)	GO_Biological_Process_2021	0.335764
positive regulation of cell junction assembly (GO:1901890)	GO_Biological_Process_2021	0.335764
monocarboxylic acid transport (GO:0015718)	GO_Biological_Process_2021	0.335764
regulation of calcium ion transport (GO:0051924)	GO_Biological_Process_2021	0.33921
negative regulation of hydrolase activity (GO:0051346)	GO_Biological_Process_2021	0.33921
negative regulation of neuron projection development (GO:0010977)	GO_Biological_Process_2021	0.33921
fat cell differentiation (GO:0045444)	GO_Biological_Process_2021	0.33921
positive regulation of mitochondrion organization (GO:0010822)	GO_Biological_Process_2021	0.33921
negative regulation of cytokine production (GO:0001818)	GO_Biological_Process_2021	0.339723
mitotic DNA damage checkpoint signaling (GO:0044773)	GO_Biological_Process_2021	0.3435
antigen receptor-mediated signaling pathway (GO:0050851)	GO_Biological_Process_2021	0.346736
cellular protein catabolic process (GO:0044257)	GO_Biological_Process_2021	0.346834
Notch signaling pathway (GO:0007219)	GO_Biological_Process_2021	0.346834
response to organic cyclic compound (GO:0014070)	GO_Biological_Process_2021	0.346834
ribonucleoprotein complex biogenesis (GO:0022613)	GO_Biological_Process_2021	0.346834
regulation of GTPase activity (GO:0043087)	GO_Biological_Process_2021	0.354251
cellular protein localization (GO:0034613)	GO_Biological_Process_2021	0.354251
positive regulation of cysteine-type endopeptidase activity (GO:2001056)	GO_Biological_Process_2021	0.354251
glucose metabolic process (GO:0006006)	GO_Biological_Process_2021	0.354251
positive regulation of interleukin-1 production (GO:0032732)	GO_Biological_Process_2021	0.354251
response to retinoic acid (GO:0032526)	GO_Biological_Process_2021	0.354251
I-kappaB kinase/NF-kappaB signaling (GO:0007249)	GO_Biological_Process_2021	0.354251
cell cycle G1/S phase transition (GO:0044843)	GO_Biological_Process_2021	0.35804
organonitrogen compound catabolic process (GO:1901565)	GO_Biological_Process_2021	0.35804
monocarboxylic acid biosynthetic process (GO:0072330)	GO_Biological_Process_2021	0.35804
negative regulation of cell cycle process (GO:0010948)	GO_Biological_Process_2021	0.361156
regulation of cellular ketone metabolic process (GO:0010565)	GO_Biological_Process_2021	0.361156
regulation of extrinsic apoptotic signaling pathway (GO:2001236)	GO_Biological_Process_2021	0.361156
lipid homeostasis (GO:0055088)	GO_Biological_Process_2021	0.361156
protein catabolic process (GO:0030163)	GO_Biological_Process_2021	0.361156
BMP signaling pathway (GO:0030509)	GO_Biological_Process_2021	0.364656
regulation of cellular catabolic process (GO:0031329)	GO_Biological_Process_2021	0.364656
chemical homeostasis (GO:0048878)	GO_Biological_Process_2021	0.364656
protein localization to membrane (GO:0072657)	GO_Biological_Process_2021	0.364656
cellular response to nutrient levels (GO:0031669)	GO_Biological_Process_2021	0.36849
positive regulation of T cell proliferation (GO:0042102)	GO_Biological_Process_2021	0.36849
regulation of signal transduction (GO:0009966)	GO_Biological_Process_2021	0.3711
endomembrane system organization (GO:0010256)	GO_Biological_Process_2021	0.373237
regulation of myeloid cell differentiation (GO:0045637)	GO_Biological_Process_2021	0.376284
interferon-gamma-mediated signaling pathway (GO:0060333)	GO_Biological_Process_2021	0.376284
cell chemotaxis (GO:0060326)	GO_Biological_Process_2021	0.37915
cellular response to calcium ion (GO:0071277)	GO_Biological_Process_2021	0.37915
positive regulation of MAP kinase activity (GO:0043406)	GO_Biological_Process_2021	0.37915
positive regulation of protein polymerization (GO:0032273)	GO_Biological_Process_2021	0.37915
positive regulation of protein transport (GO:0051222)	GO_Biological_Process_2021	0.37915
negative regulation of viral process (GO:0048525)	GO_Biological_Process_2021	0.382939
sterol metabolic process (GO:0016125)	GO_Biological_Process_2021	0.382939
cellular response to BMP stimulus (GO:0071773)	GO_Biological_Process_2021	0.385382
regulation of G1/S transition of mitotic cell cycle (GO:2000045)	GO_Biological_Process_2021	0.385382
regulation of hematopoietic stem cell differentiation (GO:1902036)	GO_Biological_Process_2021	0.385382
nucleic acid metabolic process (GO:0090304)	GO_Biological_Process_2021	0.385382
fatty acid biosynthetic process (GO:0006633)	GO_Biological_Process_2021	0.385382
histone acetylation (GO:0016573)	GO_Biological_Process_2021	0.385382
negative regulation of epithelial cell proliferation (GO:0050680)	GO_Biological_Process_2021	0.388756
negative regulation of supramolecular fiber organization (GO:1902904)	GO_Biological_Process_2021	0.388756
cytoskeleton-dependent cytokinesis (GO:0061640)	GO_Biological_Process_2021	0.388756
mitotic cell cycle phase transition (GO:0044772)	GO_Biological_Process_2021	0.391289
regulation of actin filament polymerization (GO:0030833)	GO_Biological_Process_2021	0.392087
regulation of actin filament-based process (GO:0032970)	GO_Biological_Process_2021	0.392087
mitotic nuclear division (GO:0140014)	GO_Biological_Process_2021	0.396041
regulation of hematopoietic progenitor cell differentiation (GO:1901532)	GO_Biological_Process_2021	0.399293
nucleic acid phosphodiester bond hydrolysis (GO:0090305)	GO_Biological_Process_2021	0.399293
positive regulation of T cell activation (GO:0050870)	GO_Biological_Process_2021	0.399293
positive regulation of protein modification process (GO:0031401)	GO_Biological_Process_2021	0.400846
regulation of epithelial to mesenchymal transition (GO:0010717)	GO_Biological_Process_2021	0.402503
regulation of T cell proliferation (GO:0042129)	GO_Biological_Process_2021	0.402503
positive regulation of phosphatidylinositol 3-kinase signaling (GO:0014068)	GO_Biological_Process_2021	0.406011
positive regulation of tumor necrosis factor production (GO:0032760)	GO_Biological_Process_2021	0.406011
negative regulation of protein serine/threonine kinase activity (GO:0071901)	GO_Biological_Process_2021	0.409825
recombinational repair (GO:0000725)	GO_Biological_Process_2021	0.413264
regulation of neuron differentiation (GO:0045664)	GO_Biological_Process_2021	0.413264
negative regulation of extrinsic apoptotic signaling pathway (GO:2001237)	GO_Biological_Process_2021	0.41563
regulation of fat cell differentiation (GO:0045598)	GO_Biological_Process_2021	0.41563
regulation of NIK/NF-kappaB signaling (GO:1901222)	GO_Biological_Process_2021	0.41563
glycerophospholipid metabolic process (GO:0006650)	GO_Biological_Process_2021	0.41563
lipid biosynthetic process (GO:0008610)	GO_Biological_Process_2021	0.41563
activation of cysteine-type endopeptidase activity involved in apoptotic process (GO:0006919)	GO_Biological_Process_2021	0.418991
positive regulation of tumor necrosis factor superfamily cytokine production (GO:1903557)	GO_Biological_Process_2021	0.418991
regulation of I-kappaB kinase/NF-kappaB signaling (GO:0043122)	GO_Biological_Process_2021	0.419064
regulation of cyclin-dependent protein serine/threonine kinase activity (GO:0000079)	GO_Biological_Process_2021	0.421271
regulation of gene expression, epigenetic (GO:0040029)	GO_Biological_Process_2021	0.421271
ephrin receptor signaling pathway (GO:0048013)	GO_Biological_Process_2021	0.421271
positive regulation of protein ubiquitination (GO:0031398)	GO_Biological_Process_2021	0.421271
negative regulation of cell population proliferation (GO:0008285)	GO_Biological_Process_2021	0.42351
regulation of interleukin-1 beta production (GO:0032651)	GO_Biological_Process_2021	0.42351
regulation of Notch signaling pathway (GO:0008593)	GO_Biological_Process_2021	0.42351
regulation of osteoblast differentiation (GO:0045667)	GO_Biological_Process_2021	0.42351
positive regulation of plasma membrane bounded cell projection assembly (GO:0120034)	GO_Biological_Process_2021	0.42351
cilium organization (GO:0044782)	GO_Biological_Process_2021	0.424738
negative regulation of defense response (GO:0031348)	GO_Biological_Process_2021	0.430318
G1/S transition of mitotic cell cycle (GO:0000082)	GO_Biological_Process_2021	0.430318
negative regulation of cellular amide metabolic process (GO:0034249)	GO_Biological_Process_2021	0.433143
negative regulation of phosphorylation (GO:0042326)	GO_Biological_Process_2021	0.433143
regulation of neuron death (GO:1901214)	GO_Biological_Process_2021	0.433143
retrograde transport, endosome to Golgi (GO:0042147)	GO_Biological_Process_2021	0.440477
regulation of endothelial cell migration (GO:0010594)	GO_Biological_Process_2021	0.443561
transforming growth factor beta receptor signaling pathway (GO:0007179)	GO_Biological_Process_2021	0.443561
positive regulation of autophagy (GO:0010508)	GO_Biological_Process_2021	0.446614
SRP-dependent cotranslational protein targeting to membrane (GO:0006614)	GO_Biological_Process_2021	0.446614
regulation of stem cell differentiation (GO:2000736)	GO_Biological_Process_2021	0.449634
positive regulation of transport (GO:0051050)	GO_Biological_Process_2021	0.449634
regulation of peptidyl-tyrosine phosphorylation (GO:0050730)	GO_Biological_Process_2021	0.452623
T cell activation (GO:0042110)	GO_Biological_Process_2021	0.452623
cytoplasmic translation (GO:0002181)	GO_Biological_Process_2021	0.45558
visual perception (GO:0007601)	GO_Biological_Process_2021	0.45558
negative regulation of cellular protein metabolic process (GO:0032269)	GO_Biological_Process_2021	0.457765
negative regulation of MAPK cascade (GO:0043409)	GO_Biological_Process_2021	0.457765
cotranslational protein targeting to membrane (GO:0006613)	GO_Biological_Process_2021	0.457765
positive regulation of epithelial cell migration (GO:0010634)	GO_Biological_Process_2021	0.457765
sensory perception of light stimulus (GO:0050953)	GO_Biological_Process_2021	0.461028
regulation of MAP kinase activity (GO:0043405)	GO_Biological_Process_2021	0.467099
double-strand break repair via homologous recombination (GO:0000724)	GO_Biological_Process_2021	0.467099
positive regulation of cold-induced thermogenesis (GO:0120162)	GO_Biological_Process_2021	0.467099
antigen processing and presentation of exogenous peptide antigen via MHC class II (GO:0019886)	GO_Biological_Process_2021	0.469903
regulation of neuron apoptotic process (GO:0043523)	GO_Biological_Process_2021	0.469903
[truncated: 572 more rows]

## Sheet: EGF_20mn
Term	Gene_set	Adjusted P-value
[truncated: 1,129 more rows]

## Sheet: EGF_30mn
Term	Gene_set	Adjusted P-value
[truncated: 784 more rows]
