# Supplementary material for: Evolutionary Divergence of Phosphorylation to Regulate Interactive Protein Networks in Lower and Higher Species
Source: Int J Mol Sci. 2022 Nov 20;23(22):14429. doi: 10.3390/ijms232214429 (PMC9697241; doi:10.3390/ijms232214429)
Supplement: Supplementary file 1 [file ijms-23-14429-s001.zip › Table_S2.xlsx]

## Sheet: Human
Term	Adjusted P-value decile 1	Adjusted P-value decile 2	Adjusted P-value decile 3	Adjusted P-value decile 4	Adjusted P-value decile 5	Adjusted P-value decile 6	Adjusted P-value decile 7	Adjusted P-value decile 8	Adjusted P-value decile 9	Adjusted P-value decile 10
neutrophil migration (GO:1990266)	6.53596e-05	0.999996	0.999996	0.999991	0.969451	0.999587	0.94445	0.971552	0.935157	0.999996
chemokine-mediated signaling pathway (GO:0070098)	8.99468e-05	0.982296	0.999996	0.999991	0.961213	0.999637		0.98746	0.993155	0.966234
defense response to bacterium (GO:0042742)	8.99468e-05	0.999996	0.999996	0.999991	0.926851	0.966228	0.858761	0.987745	0.99622	0.999996
sensory perception of smell (GO:0007608)	0.000172131	7.11133e-06	0.872955	0.999991	0.952451	0.999637			0.999958
glycoprotein biosynthetic process (GO:0009101)	0.999996	0.999996	0.0152455	0.999991	0.336441	0.993865	0.998574	0.998606	0.999958	0.999996
protein polyubiquitination (GO:0000209)	0.999996	0.999996	0.999996	0.999991	0.926851	0.0130229	0.347703	0.687783	0.563709	0.873136
snRNA processing (GO:0016180)					0.977074	0.0130229	0.89339	0.576692	0.352174	0.972503
regulation of transcription by RNA polymerase II (GO:0006357)	0.999996	0.999996	0.999996	0.999991	0.933845	0.298211	5.01893e-05	6.44105e-09	6.97306e-09	1.29659e-11
post-translational protein modification (GO:0043687)	0.999996	0.999996	0.999996	0.999991	0.602481	0.34111	0.00949454	0.204552	0.974475	0.999996
protein phosphorylation (GO:0006468)	0.999996	0.999996	0.999996	0.999991	0.993151	0.999637	0.416465	0.0110618	1.83569e-13	8.73724e-19
axonogenesis (GO:0007409)	0.999996	0.999996	0.999996	0.999991	0.987676	0.999637	0.865606	0.395435	2.55533e-08	5.88067e-06
regulation of intracellular signal transduction (GO:1902531)	0.999996	0.999996	0.999996	0.999991	0.996256	0.994864	0.702329	0.528351	4.03942e-08	1.22325e-24
chromatin remodeling (GO:0006338)		0.999996	0.999996	0.999991	0.984416	0.99718	0.515829	0.900002	2.08852e-05	3.52993e-07
cytoskeleton organization (GO:0007010)	0.999996	0.999996	0.999996	0.999991	0.963919	0.992304	0.998574	0.825124	0.00847197	2.72347e-12
histone modification (GO:0016570)		0.999996	0.999996	0.999991	0.978801	0.941517	0.858872	0.702243	0.0165941	7.92087e-05
regulation of cell cycle process (GO:0010564)	0.999996	0.999996	0.999996	0.999991	0.96675	0.999587	0.741206	0.338927	0.347415	1.97331e-07

## Sheet: Fly
Term	Adjusted P-value bin 1	Adjusted P-value bin 2	Adjusted P-value bin 3	Adjusted P-value bin 4	Adjusted P-value bin 5
mitochondrial translational elongation (GO:0070125)	6.23636e-08	0.999996	0.999996	0.999996
mitochondrial translational termination (GO:0070126)	6.23636e-08	0.999996	0.999996	0.999996
mitochondrial translation (GO:0032543)	6.74418e-05	0.999996	0.999996	0.999996
peptide biosynthetic process (GO:0043043)	0.999997	0.00230935	0.999996	0.999996	0.999996
cotranslational protein targeting to membrane (GO:0006613)	0.999997	1.32518e-07	0.140855	0.012243	0.999996
cytoplasmic translation (GO:0002181)	0.999997	4.1604e-07	0.518973	0.0271453
protein targeting to ER (GO:0045047)	0.999997	4.9957e-07	0.300386	0.0271453	0.999996
nuclear-transcribed mRNA catabolic process (GO:0000956)	0.999997	0.0142005	0.999996	0.155557	0.999996
regulation of protein localization to Cajal body (GO:1904869)			0.999996	0.00406773
regulation of telomerase RNA localization to Cajal body (GO:1904872)			0.999996	0.0424791	0.999996
regulation of establishment of protein localization to telomere (GO:0070203)				0.00406773

## Sheet: Yeast
Term	Adjusted P-value bin 1	Adjusted P-value bin 2	Adjusted P-value bin 3	Adjusted P-value bin 4	Adjusted P-value bin 5
respiratory chain complex IV assembly (GO:0008535)	2.53605e-07	0.999996	0.999996
mitochondrial cytochrome c oxidase assembly (GO:0033617)	7.17334e-06	0.999996
mitochondrial translational elongation (GO:0070125)	0.0110988	0.0361035	0.999996	0.999996
mitochondrial translational termination (GO:0070126)	0.0110988	0.0361035	0.999996	0.999996
translational termination (GO:0006415)	0.0218184	0.0648693	0.999996	0.999996
translational elongation (GO:0006414)	0.0432643	0.0900884	0.999996	0.999996
mitochondrial translation (GO:0032543)	0.0432643	0.0900884	0.999996	0.999996
oligosaccharide-lipid intermediate biosynthetic process (GO:0006490)	0.999996	0.000511613
dolichol-linked oligosaccharide biosynthetic process (GO:0006488)	0.999996	0.000511613
