# Supplementary material for: Evolutionary Divergence of Phosphorylation to Regulate Interactive Protein Networks in Lower and Higher Species
Source: Int J Mol Sci. 2022 Nov 20;23(22):14429. doi: 10.3390/ijms232214429 (PMC9697241; doi:10.3390/ijms232214429)
Supplement: Supplementary file 1 [file ijms-23-14429-s001.zip › Table_S3.xlsx]

## Sheet: -1 < nb phospho <= 0
Term	Adjusted P-value decile 1	Adjusted P-value decile 2	Adjusted P-value decile 3	Adjusted P-value decile 4	Adjusted P-value decile 5
mitochondrial translational elongation (GO:0070125)	6.23636e-08	0.999996	0.999996	0.999996
mitochondrial translational termination (GO:0070126)	6.23636e-08	0.999996	0.999996	0.999996
translational termination (GO:0006415)	5.3494e-06	0.999996	0.999996	0.999996
mitochondrial translation (GO:0032543)	6.74418e-05	0.999996	0.999996	0.999996
translational elongation (GO:0006414)	9.26369e-05	0.999996	0.999996	0.999996

## Sheet: 0 < nb phospho <= 1
Term	Adjusted P-value decile 1	Adjusted P-value decile 2	Adjusted P-value decile 3	Adjusted P-value decile 4	Adjusted P-value decile 5
peptide biosynthetic process (GO:0043043)	0.999997	0.00230935	0.999996	0.999996	0.999996
cotranslational protein targeting to membrane (GO:0006613)	0.999997	1.32518e-07	0.140855	0.012243	0.999996
SRP-dependent cotranslational protein targeting to membrane (GO:0006614)	0.999997	9.86828e-08	0.140855	0.0082269	0.999996
cytoplasmic translation (GO:0002181)	0.999997	4.1604e-07	0.518973	0.0271453
protein targeting to ER (GO:0045047)	0.999997	4.9957e-07	0.300386	0.0271453	0.999996
nuclear-transcribed mRNA catabolic process (GO:0000956)	0.999997	0.0142005	0.999996	0.155557	0.999996
nuclear-transcribed mRNA catabolic process, nonsense-mediated decay (GO:0000184)	0.999997	1.33663e-05	0.140855	0.160279	0.999996

## Sheet: 1 < nb phospho <= 3
Term	Adjusted P-value decile 1	Adjusted P-value decile 2	Adjusted P-value decile 3	Adjusted P-value decile 4	Adjusted P-value decile 5

## Sheet: 3 < nb phospho <= 8
Term	Adjusted P-value decile 1	Adjusted P-value decile 2	Adjusted P-value decile 3	Adjusted P-value decile 4	Adjusted P-value decile 5
cotranslational protein targeting to membrane (GO:0006613)	0.999997	1.32518e-07	0.140855	0.012243	0.999996
SRP-dependent cotranslational protein targeting to membrane (GO:0006614)	0.999997	9.86828e-08	0.140855	0.0082269	0.999996
cytoplasmic translation (GO:0002181)	0.999997	4.1604e-07	0.518973	0.0271453
protein targeting to ER (GO:0045047)	0.999997	4.9957e-07	0.300386	0.0271453	0.999996
regulation of protein localization to Cajal body (GO:1904869)			0.999996	0.00406773
positive regulation of protein localization to Cajal body (GO:1904871)			0.999996	0.00406773
positive regulation of telomerase RNA localization to Cajal body (GO:1904874)			0.999996	0.0181799
regulation of telomerase RNA localization to Cajal body (GO:1904872)			0.999996	0.0424791	0.999996
positive regulation of establishment of protein localization to telomere (GO:1904851)				0.00406773
regulation of establishment of protein localization to telomere (GO:0070203)				0.00406773
positive regulation of protein localization to chromosome, telomeric region (GO:1904816)				0.00620248

## Sheet: 8 < nb phospho <= 454
Term	Adjusted P-value decile 1	Adjusted P-value decile 2	Adjusted P-value decile 3	Adjusted P-value decile 4	Adjusted P-value decile 5

## Sheet: all annotations
Term	Adjusted P-value decile 1	Adjusted P-value decile 2	Adjusted P-value decile 3	Adjusted P-value decile 4	Adjusted P-value decile 5
mitochondrial translational elongation (GO:0070125)	6.23636e-08	0.999996	0.999996	0.999996
mitochondrial translational termination (GO:0070126)	6.23636e-08	0.999996	0.999996	0.999996
translational termination (GO:0006415)	5.3494e-06	0.999996	0.999996	0.999996
mitochondrial translation (GO:0032543)	6.74418e-05	0.999996	0.999996	0.999996
translational elongation (GO:0006414)	9.26369e-05	0.999996	0.999996	0.999996
mitochondrial gene expression (GO:0140053)	0.999997	0.999996		0.999996
quinone biosynthetic process (GO:1901663)	0.999997
regulation of cytochrome-c oxidase activity (GO:1904959)	0.999997
ubiquinone biosynthetic process (GO:0006744)	0.999997
ubiquinone metabolic process (GO:0006743)	0.999997
isoprenoid metabolic process (GO:0006720)	0.999997
pteridine-containing compound biosynthetic process (GO:0042559)	0.999997		0.999996
cellular triglyceride homeostasis (GO:0035356)	0.999997			0.999996
tyrosine catabolic process (GO:0006572)	0.999997
regulation of DNA-directed DNA polymerase activity (GO:1900262)	0.999997
isoprenoid biosynthetic process (GO:0008299)	0.999997	0.999996
lysosomal lumen acidification (GO:0007042)	0.999997
positive regulation of DNA-directed DNA polymerase activity (GO:1900264)	0.999997
protein import into peroxisome matrix (GO:0016558)	0.999997	0.999996	0.999996	0.999996
positive regulation of pinocytosis (GO:0048549)	0.999997
protein insertion into ER membrane by stop-transfer membrane-anchor sequence (GO:0045050)	0.999997	0.999996
protein transport to vacuole involved in ubiquitin-dependent protein catabolic process via the multivesicular body sorting pathway (GO:0043328)	0.999997	0.999996	0.999996
regulation of cellular response to osmotic stress (GO:0106049)	0.999997		0.999996
regulation of intracellular cholesterol transport (GO:0032383)	0.999997
disaccharide biosynthetic process (GO:0046351)	0.999997
DNA replication, synthesis of RNA primer (GO:0006269)	0.999997				0.999996
establishment of protein localization to vacuole (GO:0072666)	0.999997	0.999996	0.999996
isocitrate metabolic process (GO:0006102)	0.999997
isopentenyl diphosphate biosynthetic process (GO:0009240)	0.999997
leucine catabolic process (GO:0006552)	0.999997			0.999996
mannose trimming involved in glycoprotein ERAD pathway (GO:1904382)	0.999997
ubiquitin-dependent glycoprotein ERAD pathway (GO:0097466)	0.999997
vesicle fusion with Golgi apparatus (GO:0048280)	0.999997	0.999996
mRNA cleavage involved in gene silencing by miRNA (GO:0035279)	0.999997			0.999996	0.999996
peptidyl-lysine oxidation (GO:0018057)	0.999997
protein deglycosylation involved in glycoprotein catabolic process (GO:0035977)	0.999997
tubulin complex assembly (GO:0007021)	0.999997		0.999996
2-oxoglutarate metabolic process (GO:0006103)	0.999997		0.999996
dicarboxylic acid catabolic process (GO:0043649)	0.999997
tRNA splicing, via endonucleolytic cleavage and ligation (GO:0006388)	0.999997	0.999996
regulation of pinocytosis (GO:0048548)	0.999997
positive regulation of ligase activity (GO:0051351)	0.999997				0.999996
positive regulation of mitochondrial calcium ion concentration (GO:0051561)	0.999997
alditol metabolic process (GO:0019400)	0.999997		0.999996
aspartate metabolic process (GO:0006531)	0.999997
cellular lipid biosynthetic process (GO:0097384)	0.999997
regulation of glucagon secretion (GO:0070092)	0.999997		0.999996
cobalamin transport (GO:0015889)	0.999997
regulation of protein depolymerization (GO:1901879)	0.999997	0.999996
glycerol ether biosynthetic process (GO:0046504)	0.999997
mitochondrial ribosome assembly (GO:0061668)	0.999997
positive regulation of cholesterol metabolic process (GO:0090205)	0.999997
glutamate metabolic process (GO:0006536)	0.999997		0.999996	0.999996
RNA splicing, via endonucleolytic cleavage and ligation (GO:0000394)	0.999997	0.999996
regulation of lysosomal lumen pH (GO:0035751)	0.999997
transcription preinitiation complex assembly (GO:0070897)	0.999997	0.999996			0.999996
tRNA 5'-leader removal (GO:0001682)	0.999997		0.999996	0.999996
oligosaccharide-lipid intermediate biosynthetic process (GO:0006490)	0.999997	0.999996		0.999996
regulation of carbohydrate biosynthetic process (GO:0043255)	0.999997		0.999996	0.999996
calcium import into the mitochondrion (GO:0036444)	0.999997		0.999996
cardiolipin biosynthetic process (GO:0032049)	0.999997
Cdc42 protein signal transduction (GO:0032488)	0.999997
cytochrome complex assembly (GO:0017004)	0.999997
regulation of systemic arterial blood pressure by renin-angiotensin (GO:0003081)	0.999997
leucine metabolic process (GO:0006551)	0.999997			0.999996
malate metabolic process (GO:0006108)	0.999997		0.999996
miRNA loading onto RISC involved in gene silencing by miRNA (GO:0035280)	0.999997			0.999996	0.999996
negative regulation of T cell apoptotic process (GO:0070233)	0.999997
polyamine biosynthetic process (GO:0006596)	0.999997
snRNA metabolic process (GO:0016073)	0.999997	0.999996	0.999996	0.999996	0.999996
protein localization to chromosome, centromeric region (GO:0071459)	0.999997			0.999996	0.999996
NAD biosynthesis via nicotinamide riboside salvage pathway (GO:0034356)	0.999997
fatty acid homeostasis (GO:0055089)	0.999997			0.999996
glycerol metabolic process (GO:0006071)	0.999997		0.999996
telomere maintenance via recombination (GO:0000722)	0.999997	0.999996		0.999996
aspartate family amino acid biosynthetic process (GO:0009067)	0.999997	0.999996
regulation of Golgi to plasma membrane protein transport (GO:0042996)	0.999997		0.999996
ER overload response (GO:0006983)	0.999997
fructose metabolic process (GO:0006000)	0.999997
kidney mesenchyme development (GO:0072074)	0.999997
snRNA transcription by RNA polymerase III (GO:0042796)	0.999997			0.999996
lipid import into cell (GO:0140354)	0.999997
methionine metabolic process (GO:0006555)	0.999997	0.999996	0.999996
mitophagy (GO:0000423)	0.999997				0.999996
negative regulation of appetite (GO:0032099)	0.999997
negative regulation of mitochondrial fusion (GO:0010637)	0.999997				0.999996
positive regulation of defense response to bacterium (GO:1900426)	0.999997
positive regulation of early endosome to late endosome transport (GO:2000643)	0.999997		0.999996		0.999996
membrane raft organization (GO:0031579)	0.999997
tRNA 5'-end processing (GO:0099116)	0.999997		0.999996	0.999996
error-free translesion synthesis (GO:0070987)	0.999997		0.999996	0.999996	0.999996
protein import into peroxisome membrane (GO:0045046)	0.999997	0.999996	0.999996	0.999996	0.999996
tricarboxylic acid metabolic process (GO:0072350)	0.999997
tyrosine metabolic process (GO:0006570)	0.999997
motile cilium assembly (GO:0044458)	0.999997
negative regulation of amyloid fibril formation (GO:1905907)	0.999997	0.999996		0.999996
protein localization to condensed chromosome (GO:1903083)	0.999997			0.999996	0.999996
positive regulation of mitochondrial fission (GO:0090141)	0.999997		0.999996		0.999996
regulation of actin filament organization (GO:0110053)	0.999997
ATF6-mediated unfolded protein response (GO:0036500)	0.999997		0.999996
axon regeneration (GO:0031103)	0.999997
biotin metabolic process (GO:0006768)	0.999997			0.999996	0.999996
regulation of cellular response to oxidative stress (GO:1900407)	0.999997
regulation of ER to Golgi vesicle-mediated transport (GO:0060628)	0.999997
regulation of gap junction assembly (GO:1903596)	0.999997
cilium movement involved in cell motility (GO:0060294)	0.999997
fructose 1,6-bisphosphate metabolic process (GO:0030388)	0.999997
response to magnesium ion (GO:0032026)	0.999997
small RNA loading onto RISC (GO:0070922)	0.999997			0.999996	0.999996
phosphatidylglycerol biosynthetic process (GO:0006655)	0.999997
positive regulation of blood pressure (GO:0045777)	0.999997
protein localization to site of double-strand break (GO:1990166)	0.999997
activation of protein kinase C activity (GO:1990051)	0.999997
pyridine-containing compound metabolic process (GO:0072524)	0.999997	0.999996
AMP biosynthetic process (GO:0006167)	0.999997	0.999996
pyrimidine ribonucleotide metabolic process (GO:0009218)	0.999997
regulation of adherens junction organization (GO:1903391)	0.999997				0.999996
regulation of caveolin-mediated endocytosis (GO:2001286)	0.999997
C-terminal protein lipidation (GO:0006501)	0.999997	0.999996	0.999996
regulation of chromosome separation (GO:1905818)	0.999997
caveolin-mediated endocytosis (GO:0072584)	0.999997
cell migration involved in gastrulation (GO:0042074)	0.999997
cellular response to nutrient (GO:0031670)	0.999997
regulation of guanyl-nucleotide exchange factor activity (GO:1905097)	0.999997
regulation of inflammatory response to wounding (GO:0106014)	0.999997
regulation of maintenance of mitotic sister chromatid cohesion (GO:0034182)	0.999997
deoxyribonucleotide metabolic process (GO:0009262)	0.999997
dephosphorylation of RNA polymerase II C-terminal domain (GO:0070940)	0.999997
regulation of neutrophil activation (GO:1902563)	0.999997
DNA ligation involved in DNA repair (GO:0051103)	0.999997				0.999996
dopamine biosynthetic process (GO:0042416)	0.999997
regulation of protein import (GO:1904589)	0.999997
regulation of protein kinase C activity (GO:1900019)	0.999997
erythrose 4-phosphate/phosphoenolpyruvate family amino acid catabolic process (GO:1902222)	0.999997
regulation of respiratory burst involved in inflammatory response (GO:0060264)	0.999997
fatty acid derivative catabolic process (GO:1901569)	0.999997
female genitalia development (GO:0030540)	0.999997
fructose catabolic process (GO:0006001)	0.999997
fructose catabolic process to hydroxyacetone phosphate and glyceraldehyde-3-phosphate (GO:0061624)	0.999997
gamma-aminobutyric acid metabolic process (GO:0009448)	0.999997
regulation of triglyceride metabolic process (GO:0090207)	0.999997
regulation of type B pancreatic cell apoptotic process (GO:2000674)	0.999997
glucosylceramide metabolic process (GO:0006678)	0.999997
glutamate catabolic process (GO:0006538)	0.999997
glycerol biosynthetic process (GO:0006114)	0.999997
renal tubule development (GO:0061326)	0.999997	0.999996
response to denervation involved in regulation of muscle adaptation (GO:0014894)	0.999997				0.999996
response to fructose (GO:0009750)	0.999997
response to mitochondrial depolarisation (GO:0098780)	0.999997
ribosome localization (GO:0033750)	0.999997		0.999996
L-methionine salvage from methylthioadenosine (GO:0019509)	0.999997	0.999996
L-phenylalanine catabolic process (GO:0006559)	0.999997
lymph node development (GO:0048535)	0.999997
lysosomal protein catabolic process (GO:1905146)	0.999997
mature ribosome assembly (GO:0042256)	0.999997			0.999996
meiotic mismatch repair (GO:0000710)	0.999997				0.999996
membrane raft distribution (GO:0031580)	0.999997		0.999996
transcription initiation from RNA polymerase III promoter (GO:0006384)	0.999997	0.999996
mesonephric duct development (GO:0072177)	0.999997
metanephric distal tubule development (GO:0072235)	0.999997
microtubule nucleation by microtubule organizing center (GO:0051418)	0.999997
middle ear morphogenesis (GO:0042474)	0.999997
tRNA thio-modification (GO:0034227)	0.999997
negative regulation of cardiac muscle cell proliferation (GO:0060044)	0.999997
negative regulation of cellular respiration (GO:1901856)	0.999997		0.999996
negative regulation of cholesterol biosynthetic process (GO:0045541)	0.999997			0.999996
negative regulation of cholesterol metabolic process (GO:0090206)	0.999997			0.999996
negative regulation of hydrogen peroxide-induced neuron death (GO:1903208)	0.999997		0.999996
negative regulation of lipid transport (GO:0032369)	0.999997
negative regulation of metallopeptidase activity (GO:1905049)	0.999997		0.999996
negative regulation of oxidative stress-induced neuron intrinsic apoptotic signaling pathway (GO:1903377)	0.999997
negative regulation of protein acetylation (GO:1901984)	0.999997			0.999996
negative regulation of response to food (GO:0032096)	0.999997
negative regulation of skeletal muscle cell differentiation (GO:2001015)	0.999997
negative regulation of sterol biosynthetic process (GO:0106119)	0.999997			0.999996
nephric duct development (GO:0072176)	0.999997
oxaloacetate metabolic process (GO:0006107)	0.999997
pentose catabolic process (GO:0019323)	0.999997
positive regulation of amino acid transport (GO:0051957)	0.999997	0.999996	0.999996
positive regulation of anion transmembrane transport (GO:1903961)	0.999997
positive regulation of anoikis (GO:2000210)	0.999997			0.999996
positive regulation of axon extension involved in axon guidance (GO:0048842)	0.999997
positive regulation of deoxyribonuclease activity (GO:0032077)	0.999997			0.999996	0.999996
positive regulation of Golgi to plasma membrane protein transport (GO:0042998)	0.999997		0.999996
positive regulation of hippo signaling (GO:0035332)	0.999997				0.999996
positive regulation of intrinsic apoptotic signaling pathway by p53 class mediator (GO:1902255)	0.999997	0.999996
positive regulation of maintenance of mitotic sister chromatid cohesion (GO:0034184)	0.999997
positive regulation of maintenance of sister chromatid cohesion (GO:0034093)	0.999997
positive regulation of non-motile cilium assembly (GO:1902857)	0.999997
positive regulation of protein kinase C activity (GO:1900020)	0.999997
positive regulation of protein localization to cilium (GO:1903566)	0.999997
positive regulation of vascular associated smooth muscle cell apoptotic process (GO:1905461)	0.999997				0.999996
protein C-linked glycosylation via 2'-alpha-mannosyl-L-tryptophan (GO:0018406)	0.999997
protein C-linked glycosylation via tryptophan (GO:0018317)	0.999997
regulation of DNA-templated transcription, initiation (GO:2000142)	0.999997		0.999996	0.999996	0.999996
regulation of oxidoreductase activity (GO:0051341)	0.999997			0.999996
regulation of retrograde protein transport, ER to cytosol (GO:1904152)	0.999997
pentose-phosphate shunt (GO:0006098)	0.999997
polyamine metabolic process (GO:0006595)	0.999997			0.999996
positive regulation of protein exit from endoplasmic reticulum (GO:0070863)	0.999997
peroxisomal membrane transport (GO:0015919)	0.999997	0.999996	0.999996	0.999996	0.999996
dolichol-linked oligosaccharide biosynthetic process (GO:0006488)	0.999997	0.999996		0.999996
tail-anchored membrane protein insertion into ER membrane (GO:0071816)	0.999997	0.999996
mitochondrial electron transport, cytochrome c to oxygen (GO:0006123)	0.999997
acetyl-CoA biosynthetic process (GO:0006085)	0.999997
cellular biogenic amine catabolic process (GO:0042402)	0.999997	0.999996	0.999996
ether lipid biosynthetic process (GO:0008611)	0.999997
fructose 6-phosphate metabolic process (GO:0006002)	0.999997
removal of superoxide radicals (GO:0019430)	0.999997	0.999996		0.999996
hematopoietic stem cell differentiation (GO:0060218)	0.999997		0.999996
RNA polymerase II preinitiation complex assembly (GO:0051123)	0.999997				0.999996
serine family amino acid catabolic process (GO:0009071)	0.999997		0.999996	0.999996
long-chain fatty acid import into cell (GO:0044539)	0.999997
negative regulation of glycolytic process (GO:0045820)	0.999997				0.999996
negative regulation of purine nucleotide metabolic process (GO:1900543)	0.999997				0.999996
neuron projection regeneration (GO:0031102)	0.999997
nucleic acid transport (GO:0050657)	0.999997
phagosome-lysosome fusion (GO:0090385)	0.999997
positive regulation of transcription by RNA polymerase III (GO:0045945)	0.999997			0.999996	0.999996
transcription by RNA polymerase III (GO:0006383)	0.999997			0.999996
response to UV-A (GO:0070141)	0.999997				0.999996
pre-miRNA processing (GO:0031054)	0.999997			0.999996	0.999996
protein localization to kinetochore (GO:0034501)	0.999997			0.999996	0.999996
acetyl-CoA biosynthetic process from pyruvate (GO:0006086)	0.999997
proton-transporting V-type ATPase complex assembly (GO:0070070)	0.999997
attachment of GPI anchor to protein (GO:0016255)	0.999997				0.999996
cellular phosphate ion homeostasis (GO:0030643)	0.999997
regulation of endoplasmic reticulum tubular network organization (GO:1903371)	0.999997			0.999996
regulation of extracellular exosome assembly (GO:1903551)	0.999997		0.999996
cellular response to magnesium ion (GO:0071286)	0.999997
regulation of hematopoietic stem cell proliferation (GO:1902033)	0.999997
regulation of hepatocyte proliferation (GO:2000345)	0.999997
cellular trivalent inorganic anion homeostasis (GO:0072502)	0.999997
cellular water homeostasis (GO:0009992)	0.999997
cerebral cortex cell migration (GO:0021795)	0.999997
choline catabolic process (GO:0042426)	0.999997	0.999996
regulation of long-chain fatty acid import across plasma membrane (GO:0010746)	0.999997				0.999996
regulation of mRNA export from nucleus (GO:0010793)	0.999997	0.999996
determination of liver left/right asymmetry (GO:0071910)	0.999997
regulation of nitric oxide mediated signal transduction (GO:0010749)	0.999997
regulation of non-motile cilium assembly (GO:1902855)	0.999997
regulation of peptidyl-cysteine S-nitrosylation (GO:2000169)	0.999997
regulation of protein localization to cilium (GO:1903564)	0.999997
regulation of protein targeting (GO:1903533)	0.999997
regulation of response to reactive oxygen species (GO:1901031)	0.999997
establishment of mitochondrion localization, microtubule-mediated (GO:0034643)	0.999997
establishment of planar polarity (GO:0001736)	0.999997
regulation of ribonucleoprotein complex localization (GO:2000197)	0.999997	0.999996
regulation of superoxide metabolic process (GO:0090322)	0.999997
regulation of t-circle formation (GO:1904429)	0.999997		0.999996
galactolipid biosynthetic process (GO:0019375)	0.999997
galactosylceramide biosynthetic process (GO:0006682)	0.999997
regulation of tooth mineralization (GO:0070170)	0.999997
gastrulation with mouth forming second (GO:0001702)	0.999997
glomerular epithelial cell differentiation (GO:0072311)	0.999997
glycolipid transport (GO:0046836)	0.999997
renal filtration cell differentiation (GO:0061318)	0.999997
response to DNA damage checkpoint signaling (GO:0072423)	0.999997
response to manganese ion (GO:0010042)	0.999997
histone H3-K36 methylation (GO:0010452)	0.999997
SCF complex assembly (GO:0010265)	0.999997		0.999996
intracellular pH elevation (GO:0051454)	0.999997			0.999996
signal complex assembly (GO:0007172)	0.999997
snRNA modification (GO:0040031)	0.999997		0.999996
L-serine biosynthetic process (GO:0006564)	0.999997
T-tubule organization (GO:0033292)	0.999997		0.999996		0.999996
telencephalon cell migration (GO:0022029)	0.999997
melanosome assembly (GO:1903232)	0.999997			0.999996	0.999996
tongue development (GO:0043586)	0.999997
TORC2 signaling (GO:0038203)	0.999997				0.999996
tRNA pseudouridine synthesis (GO:0031119)	0.999997		0.999996
mitochondrial protein catabolic process (GO:0035694)	0.999997				0.999996
mitochondrial proton-transporting ATP synthase complex assembly (GO:0033615)	0.999997
vacuole organization (GO:0007033)	0.999997
molybdopterin cofactor biosynthetic process (GO:0032324)	0.999997	0.999996
mRNA 3'-splice site recognition (GO:0000389)	0.999997		0.999996	0.999996	0.999996
N-terminal peptidyl-methionine acetylation (GO:0017196)	0.999997
negative regulation of Arp2/3 complex-mediated actin nucleation (GO:0034316)	0.999997
negative regulation of cardiac muscle tissue growth (GO:0055022)	0.999997
negative regulation of cell size (GO:0045792)	0.999997			0.999996
negative regulation of endoplasmic reticulum calcium ion concentration (GO:0032471)	0.999997		0.999996
negative regulation of glycogen biosynthetic process (GO:0045719)	0.999997
oxygen homeostasis (GO:0032364)	0.999997
pentose-phosphate shunt, non-oxidative branch (GO:0009052)	0.999997
positive regulation of animal organ morphogenesis (GO:0110110)	0.999997
positive regulation of autophagy of mitochondrion in response to mitochondrial depolarization (GO:1904925)	0.999997				0.999996
positive regulation of cholesterol storage (GO:0010886)	0.999997
positive regulation of endothelial cell development (GO:1901552)	0.999997				0.999996
positive regulation of establishment of endothelial barrier (GO:1903142)	0.999997				0.999996
positive regulation of gap junction assembly (GO:1903598)	0.999997
positive regulation of tooth mineralization (GO:0070172)	0.999997
protein localization to non-motile cilium (GO:0097499)	0.999997
DNA strand elongation involved in DNA replication (GO:0006271)	0.999997		0.999996		0.999996
tRNA metabolic process (GO:0006399)	0.999997			0.999996
positive regulation of DNA-templated transcription, initiation (GO:2000144)	0.999997		0.999996	0.999996	0.999996
protein targeting to peroxisome (GO:0006625)	0.999997	0.999996	0.999996	0.999996	0.999996
protein oxidation (GO:0018158)	0.999997
purine nucleoside bisphosphate biosynthetic process (GO:0034033)	0.999997
cellular response to superoxide (GO:0071451)	0.999997	0.999996		0.999996
cellular response to UV-A (GO:0071492)	0.999997
coenzyme A biosynthetic process (GO:0015937)	0.999997
copper ion transport (GO:0006825)	0.999997
regulation of mitochondrial fusion (GO:0010635)	0.999997				0.999996
glutathione biosynthetic process (GO:0006750)	0.999997		0.999996
Golgi to lysosome transport (GO:0090160)	0.999997
ribonucleoside bisphosphate biosynthetic process (GO:0034030)	0.999997
lipoprotein catabolic process (GO:0042159)	0.999997
tetrahydrobiopterin metabolic process (GO:0046146)	0.999997				0.999996
tetrahydrofolate metabolic process (GO:0046653)	0.999997
metanephric mesenchyme development (GO:0072075)	0.999997		0.999996
miRNA mediated inhibition of translation (GO:0035278)	0.999997			0.999996	0.999996
mitochondrial transcription (GO:0006390)	0.999997	0.999996
negative regulation of calcium ion transmembrane transport (GO:1903170)	0.999997
negative regulation of translation, ncRNA-mediated (GO:0040033)	0.999997			0.999996	0.999996
positive regulation of alcohol biosynthetic process (GO:1902932)	0.999997		0.999996
positive regulation of cytoplasmic transport (GO:1903651)	0.999997		0.999996		0.999996
positive regulation of viral release from host cell (GO:1902188)	0.999997			0.999996	0.999996
acetyl-CoA metabolic process (GO:0006084)	0.999997
regulation of amyloid fibril formation (GO:1905906)	0.999997	0.999996		0.999996
electron transport chain (GO:0022900)	0.999997			0.999996
fatty acid beta-oxidation using acyl-CoA oxidase (GO:0033540)	0.999997	0.999996	0.999996
mitotic recombination (GO:0006312)	0.999997	0.999996		0.999996
protein kinase A signaling (GO:0010737)	0.999997
positive regulation of cilium assembly (GO:0045724)	0.999997				0.999996
acylglycerol acyl-chain remodeling (GO:0036155)	0.999997
proton-transporting ATP synthase complex assembly (GO:0043461)	0.999997
purine ribonucleoside metabolic process (GO:0046128)	0.999997
amino-acid betaine metabolic process (GO:0006577)	0.999997	0.999996
arginine catabolic process (GO:0006527)	0.999997
autophagosome membrane docking (GO:0016240)	0.999997				0.999996
regulation of bone remodeling (GO:0046850)	0.999997
regulation of defense response to bacterium (GO:1900424)	0.999997	0.999996
cellular amino acid biosynthetic process (GO:0008652)	0.999997
regulation of extracellular matrix assembly (GO:1901201)	0.999997
regulation of microtubule binding (GO:1904526)	0.999997
deadenylation-dependent decapping of nuclear-transcribed mRNA (GO:0000290)	0.999997				0.999996
death-inducing signaling complex assembly (GO:0071550)	0.999997
determination of digestive tract left/right asymmetry (GO:0071907)	0.999997
regulation of NAD(P)H oxidase activity (GO:0033860)	0.999997
regulation of neurotrophin TRK receptor signaling pathway (GO:0051386)	0.999997
DNA ligation (GO:0006266)	0.999997
dolichyl diphosphate biosynthetic process (GO:0006489)	0.999997	0.999996
dolichyl diphosphate metabolic process (GO:0046465)	0.999997	0.999996
endothelial cell morphogenesis (GO:0001886)	0.999997
regulation of relaxation of muscle (GO:1901077)	0.999997
gas homeostasis (GO:0033483)	0.999997
regulation of transforming growth factor beta1 production (GO:0032908)	0.999997
regulation of vascular associated smooth muscle cell apoptotic process (GO:1905459)	0.999997				0.999996
glyceraldehyde-3-phosphate metabolic process (GO:0019682)	0.999997
glycosylceramide biosynthetic process (GO:0046476)	0.999997
heart trabecula formation (GO:0060347)	0.999997
retinal rod cell development (GO:0046548)	0.999997			0.999996
RIG-I signaling pathway (GO:0039529)	0.999997
rRNA-containing ribonucleoprotein complex export from nucleus (GO:0071428)	0.999997		0.999996		0.999996
selenocysteine incorporation (GO:0001514)	0.999997
serine transport (GO:0032329)	0.999997
L-methionine salvage (GO:0071267)	0.999997	0.999996
left/right pattern formation (GO:0060972)	0.999997
somatic recombination of immunoglobulin gene segments (GO:0016447)	0.999997				0.999996
long-term synaptic depression (GO:0060292)	0.999997
TRAIL-activated apoptotic signaling pathway (GO:0036462)	0.999997
translational readthrough (GO:0006451)	0.999997
metanephric nephron tubule development (GO:0072234)	0.999997
monoacylglycerol biosynthetic process (GO:0006640)	0.999997
xenobiotic catabolic process (GO:0042178)	0.999997
mRNA pseudouridine synthesis (GO:1990481)	0.999997		0.999996
negative regulation of cardiocyte differentiation (GO:1905208)	0.999997
negative regulation of glycogen metabolic process (GO:0070874)	0.999997
negative regulation of heart rate (GO:0010459)	0.999997
negative regulation of meiotic nuclear division (GO:0045835)	0.999997
negative regulation of protein kinase activity by regulation of protein phosphorylation (GO:0044387)	0.999997
negative regulation of telomere capping (GO:1904354)	0.999997	0.999996	0.999996
nose development (GO:0043584)	0.999997
pentose metabolic process (GO:0019321)	0.999997
pexophagy (GO:0000425)	0.999997				0.999996
positive regulation by symbiont of host autophagy (GO:0075044)	0.999997	0.999996	0.999996
positive regulation of activation of Janus kinase activity (GO:0010536)	0.999997
positive regulation of epithelial tube formation (GO:1905278)	0.999997
positive regulation of intracellular estrogen receptor signaling pathway (GO:0033148)	0.999997
positive regulation of mitophagy in response to mitochondrial depolarization (GO:0098779)	0.999997			0.999996	0.999996
positive regulation of mitotic cell cycle spindle assembly checkpoint (GO:0090267)	0.999997	0.999996		0.999996
positive regulation of podosome assembly (GO:0071803)	0.999997
positive regulation of spindle checkpoint (GO:0090232)	0.999997	0.999996		0.999996
positive regulation of striated muscle contraction (GO:0045989)	0.999997
positive regulation of type I interferon-mediated signaling pathway (GO:0060340)	0.999997
positive regulation of vascular associated smooth muscle cell differentiation (GO:1905065)	0.999997
proline metabolic process (GO:0006560)	0.999997
protein catabolic process in the vacuole (GO:0007039)	0.999997
protein localization to ciliary membrane (GO:1903441)	0.999997
protein N-linked glycosylation via asparagine (GO:0018279)	0.999997	0.999996			0.999996
termination of RNA polymerase I transcription (GO:0006363)	0.999997		0.999996	0.999996
respiratory chain complex IV assembly (GO:0008535)	0.999997
regulation of transcription initiation from RNA polymerase II promoter (GO:0060260)	0.999997		0.999996	0.999996	0.999996
aromatic amino acid family catabolic process (GO:0009074)	0.999997
serine family amino acid metabolic process (GO:0009069)	0.999997		0.999996	0.999996
adipose tissue development (GO:0060612)	0.999997
angiotensin maturation (GO:0002003)	0.999997
regulation of angiotensin levels in blood (GO:0002002)	0.999997
attachment of mitotic spindle microtubules to kinetochore (GO:0051315)	0.999997			0.999996	0.999996
regulation of cholesterol esterification (GO:0010872)	0.999997			0.999996
cellular response to thyroid hormone stimulus (GO:0097067)	0.999997				0.999996
double-strand break repair via break-induced replication (GO:0000727)	0.999997	0.999996	0.999996		0.999996
regulation of sister chromatid cohesion (GO:0007063)	0.999997		0.999996		0.999996
glycine metabolic process (GO:0006544)	0.999997
negative regulation of release of sequestered calcium ion into cytosol (GO:0051280)	0.999997
negative regulation of ryanodine-sensitive calcium-release channel activity (GO:0060315)	0.999997
nonribosomal peptide biosynthetic process (GO:0019184)	0.999997		0.999996
nucleoside catabolic process (GO:0009164)	0.999997
peptidyl-methionine modification (GO:0018206)	0.999997
phagolysosome assembly (GO:0001845)	0.999997			0.999996
positive regulation of branching involved in ureteric bud morphogenesis (GO:0090190)	0.999997				0.999996
positive regulation of endoplasmic reticulum unfolded protein response (GO:1900103)	0.999997
mitochondrial cytochrome c oxidase assembly (GO:0033617)	0.999997
peptidyl-asparagine modification (GO:0018196)	0.999997	0.999996			0.999996
nucleotide-excision repair, DNA gap filling (GO:0006297)	0.999997		0.999996	0.999996	0.999996
GPI anchor metabolic process (GO:0006505)	0.999997
actin filament reorganization (GO:0090527)	0.999997				0.999996
protein retention in ER lumen (GO:0006621)	0.999997
adenosine to inosine editing (GO:0006382)	0.999997			0.999996
regulation of acetyl-CoA biosynthetic process from pyruvate (GO:0010510)	0.999997			0.999996	0.999996
regulation of actin filament length (GO:0030832)	0.999997			0.999996
regulation of activation of Janus kinase activity (GO:0010533)	0.999997
regulation of acyl-CoA biosynthetic process (GO:0050812)	0.999997			0.999996	0.999996
regulation of ATPase-coupled calcium transmembrane transporter activity (GO:1901894)	0.999997		0.999996
autophagosome-lysosome fusion (GO:0061909)	0.999997		0.999996		0.999996
basic amino acid transport (GO:0015802)	0.999997
regulation of chemokine (C-C motif) ligand 5 production (GO:0071649)	0.999997
regulation of establishment of protein localization to mitochondrion (GO:1903747)	0.999997
cellular response to interferon-alpha (GO:0035457)	0.999997
regulation of mitochondrial gene expression (GO:0062125)	0.999997
dendritic spine maintenance (GO:0097062)	0.999997
diacylglycerol biosynthetic process (GO:0006651)	0.999997
regulation of oxidative stress-induced neuron death (GO:1903203)	0.999997
endonucleolytic cleavage in ITS1 to separate SSU-rRNA from 5.8S rRNA and LSU-rRNA from tricistronic rRNA transcript (SSU-rRNA, 5.8S rRNA, LSU-rRNA) (GO:0000447)	0.999997
endosomal vesicle fusion (GO:0034058)	0.999997		0.999996
regulation of protein localization to early endosome (GO:1902965)	0.999997	0.999996			0.999996
entry of bacterium into host cell (GO:0035635)	0.999997		0.999996
regulation of proton transport (GO:0010155)	0.999997
establishment of Golgi localization (GO:0051683)	0.999997
establishment of protein localization to chromatin (GO:0071169)	0.999997				0.999996
establishment of protein localization to peroxisome (GO:0072663)	0.999997	0.999996	0.999996		0.999996
galactosylceramide metabolic process (GO:0006681)	0.999997
regulation of vascular wound healing (GO:0061043)	0.999997
glyoxylate metabolic process (GO:0046487)	0.999997	0.999996
respiratory chain complex III assembly (GO:0017062)	0.999997
ribosome disassembly (GO:0032790)	0.999997		0.999996	0.999996
RNA secondary structure unwinding (GO:0010501)	0.999997			0.999996	0.999996
rRNA base methylation (GO:0070475)	0.999997
internal protein amino acid acetylation (GO:0006475)	0.999997
skeletal muscle tissue regeneration (GO:0043403)	0.999997
spleen development (GO:0048536)	0.999997	0.999996
SREBP signaling pathway (GO:0032933)	0.999997
sulfur amino acid biosynthetic process (GO:0000097)	0.999997		0.999996	0.999996
macromolecule depalmitoylation (GO:0098734)	0.999997
T cell mediated cytotoxicity (GO:0001913)	0.999997
T-helper cell lineage commitment (GO:0002295)	0.999997				0.999996
translocation of molecules into host (GO:0044417)	0.999997		0.999996	0.999996
mitochondrial DNA replication (GO:0006264)	0.999997	0.999996
mitochondrial respiratory chain complex III assembly (GO:0034551)	0.999997
mitochondrial RNA processing (GO:0000963)	0.999997			0.999996
mitochondrial tRNA processing (GO:0090646)	0.999997			0.999996
viral mRNA export from host cell nucleus (GO:0046784)	0.999997		0.999996	0.999996
water homeostasis (GO:0030104)	0.999997
monoamine transport (GO:0015844)	0.999997
myeloid leukocyte mediated immunity (GO:0002444)	0.999997
negative regulation of actin nucleation (GO:0051126)	0.999997
negative regulation of amyloid-beta clearance (GO:1900222)	0.999997
negative regulation of calcium ion import (GO:0090281)	0.999997
negative regulation of chromosome organization (GO:2001251)	0.999997				0.999996
negative regulation of fatty acid oxidation (GO:0046322)	0.999997				0.999996
negative regulation of microglial cell activation (GO:1903979)	0.999997
peptidyl-lysine deacetylation (GO:0034983)	0.999997	0.999996		0.999996	0.999996
peptidyl-serine autophosphorylation (GO:0036289)	0.999997
positive regulation of adaptive immune response (GO:0002821)	0.999997			0.999996
positive regulation of aspartic-type peptidase activity (GO:1905247)	0.999997
positive regulation of astrocyte differentiation (GO:0048711)	0.999997
positive regulation of chromosome segregation (GO:0051984)	0.999997	0.999996			0.999996
positive regulation of cysteine-type endopeptidase activity involved in apoptotic signaling pathway (GO:2001269)	0.999997
positive regulation of intracellular steroid hormone receptor signaling pathway (GO:0033145)	0.999997
positive regulation of MHC class II biosynthetic process (GO:0045348)	0.999997			0.999996
positive regulation of protein localization to early endosome (GO:1902966)	0.999997	0.999996			0.999996
positive regulation of protein localization to endosome (GO:1905668)	0.999997	0.999996			0.999996
positive regulation of ryanodine-sensitive calcium-release channel activity (GO:0060316)	0.999997
postsynapse organization (GO:0099173)	0.999997
progesterone receptor signaling pathway (GO:0050847)	0.999997				0.999996
protein depalmitoylation (GO:0002084)	0.999997
protein localization to microtubule (GO:0035372)	0.999997
protein localization to microtubule cytoskeleton (GO:0072698)	0.999997
acyl-CoA biosynthetic process (GO:0071616)	0.999997
DNA biosynthetic process (GO:0071897)	0.999997		0.999996	0.999996	0.999996
negative regulation of ATP metabolic process (GO:1903579)	0.999997				0.999996
RNA biosynthetic process (GO:0032774)	0.999997	0.999996		0.999996	0.999996
transcription initiation from RNA polymerase I promoter (GO:0006361)	0.999997		0.999996	0.999996	0.999996
aerobic respiration (GO:0009060)	0.999997		0.999996
regulation of transcription by RNA polymerase III (GO:0006359)	0.999997			0.999996	0.999996
mitochondrial calcium ion transmembrane transport (GO:0006851)	0.999997	0.999996	0.999996
vacuolar acidification (GO:0007035)	0.999997
NAD biosynthetic process (GO:0009435)	0.999997
purine nucleotide catabolic process (GO:0006195)	0.999997
alpha-linolenic acid metabolic process (GO:0036109)	0.999997
AMP metabolic process (GO:0046033)	0.999997
cellular biogenic amine metabolic process (GO:0006576)	0.999997	0.999996	0.999996
cytoplasmic sequestering of protein (GO:0051220)	0.999997
regulation of tube diameter (GO:0035296)	0.999997		0.999996
response to thyroid hormone (GO:0097066)	0.999997				0.999996
intracellular sterol transport (GO:0032366)	0.999997				0.999996
kinetochore organization (GO:0051383)	0.999997			0.999996
vascular process in circulatory system (GO:0003018)	0.999997		0.999996
negative regulation of epidermal growth factor-activated receptor activity (GO:0007175)	0.999997		0.999996
positive regulation of heterochromatin assembly (GO:0031453)	0.999997
protein localization to mitochondrion (GO:0070585)	0.999997				0.999996
regulation of mitochondrial fission (GO:0090140)	0.999997		0.999996		0.999996
regulation of DNA recombination at telomere (GO:0072695)	0.999997	0.999996	0.999996
fatty-acyl-CoA metabolic process (GO:0035337)	0.999997
heme biosynthetic process (GO:0006783)	0.999997		0.999996
mitochondrial calcium ion homeostasis (GO:0051560)	0.999997		0.999996
ubiquitin-dependent protein catabolic process via the multivesicular body sorting pathway (GO:0043162)	0.999997	0.999996	0.999996		0.999996
negative regulation of DNA recombination at telomere (GO:0048239)	0.999997	0.999996	0.999996
protein O-linked mannosylation (GO:0035269)	0.999997			0.999996
regulation of cellular protein catabolic process (GO:1903362)	0.999997		0.999996		0.999996
DNA strand elongation (GO:0022616)	0.999997	0.999996	0.999996	0.999996	0.999996
glycoprotein catabolic process (GO:0006516)	0.999997		0.999996	0.999996
long-chain fatty-acyl-CoA biosynthetic process (GO:0035338)	0.999997			0.999996
melanosome transport (GO:0032402)	0.999997
mitochondrial fission (GO:0000266)	0.999997		0.999996
pigment granule transport (GO:0051904)	0.999997
associative learning (GO:0008306)	0.999997	0.999996
regulation of aspartic-type endopeptidase activity involved in amyloid precursor protein catabolic process (GO:1902959)	0.999997
CD40 signaling pathway (GO:0023035)	0.999997
cellular response to nitric oxide (GO:0071732)	0.999997		0.999996
cellular response to reactive nitrogen species (GO:1902170)	0.999997		0.999996
cellular response to sterol depletion (GO:0071501)	0.999997
cholesterol catabolic process (GO:0006707)	0.999997
regulation of protein deacetylation (GO:0090311)	0.999997
regulation of RNA polymerase II regulatory region sequence-specific DNA binding (GO:1903025)	0.999997				0.999996
fatty acid alpha-oxidation (GO:0001561)	0.999997
glycerolipid biosynthetic process (GO:0045017)	0.999997
response to misfolded protein (GO:0051788)	0.999997		0.999996	0.999996
retinal rod cell differentiation (GO:0060221)	0.999997			0.999996
ketone body biosynthetic process (GO:0046951)	0.999997
kinetochore assembly (GO:0051382)	0.999997
L-ascorbic acid metabolic process (GO:0019852)	0.999997		0.999996	0.999996
L-phenylalanine metabolic process (GO:0006558)	0.999997
sterol catabolic process (GO:0016127)	0.999997
tetrahydrofolate interconversion (GO:0035999)	0.999997
mitochondrial fragmentation involved in apoptotic process (GO:0043653)	0.999997		0.999996		0.999996
mitochondrial tRNA modification (GO:0070900)	0.999997			0.999996
negative regulation of protein-containing complex disassembly (GO:0043242)	0.999997			0.999996
negative regulation of retrograde protein transport, ER to cytosol (GO:1904153)	0.999997
negative regulation of systemic arterial blood pressure (GO:0003085)	0.999997
negative regulation of ubiquitin protein ligase activity (GO:1904667)	0.999997	0.999996		0.999996
neuronal ion channel clustering (GO:0045161)	0.999997
nucleoside triphosphate biosynthetic process (GO:0009142)	0.999997	0.999996
ornithine metabolic process (GO:0006591)	0.999997		0.999996
peroxisomal transport (GO:0043574)	0.999997	0.999996	0.999996		0.999996
peroxisome fission (GO:0016559)	0.999997				0.999996
positive regulation of ATP biosynthetic process (GO:2001171)	0.999997
positive regulation of B cell differentiation (GO:0045579)	0.999997
positive regulation of cholesterol esterification (GO:0010873)	0.999997
positive regulation of chromatin binding (GO:0035563)	0.999997
positive regulation of sequestering of triglyceride (GO:0010890)	0.999997
positive regulation of smooth muscle cell apoptotic process (GO:0034393)	0.999997				0.999996
positive regulation of smooth muscle contraction (GO:0045987)	0.999997
postsynaptic membrane assembly (GO:0097104)	0.999997
snRNA processing (GO:0016180)	0.999997	0.999996	0.999996	0.999996	0.999996
protein localization to vacuole (GO:0072665)	0.999997
amyloid precursor protein catabolic process (GO:0042987)	0.999997
cardiolipin metabolic process (GO:0032048)	0.999997
coenzyme A metabolic process (GO:0015936)	0.999997	0.999996
COPII-coated vesicle cargo loading (GO:0090110)	0.999997
cytoplasmic sequestering of transcription factor (GO:0042994)	0.999997
ether lipid metabolic process (GO:0046485)	0.999997
respiratory electron transport chain (GO:0022904)	0.999997			0.999996
heart process (GO:0003015)	0.999997			0.999996
low-density lipoprotein particle remodeling (GO:0034374)	0.999997
tRNA wobble base modification (GO:0002097)	0.999997
tRNA wobble uridine modification (GO:0002098)	0.999997			0.999996
N-terminal protein amino acid modification (GO:0031365)	0.999997	0.999996	0.999996
negative regulation of translational initiation (GO:0045947)	0.999997		0.999996		0.999996
positive regulation of protein-containing complex disassembly (GO:0043243)	0.999997				0.999996
non-motile cilium assembly (GO:1905515)	0.999997	0.999996			0.999996
transcription by RNA polymerase I (GO:0006360)	0.999997		0.999996	0.999996	0.999996
positive regulation of transcription initiation from RNA polymerase II promoter (GO:0060261)	0.999997		0.999996	0.999996	0.999996
aspartate family amino acid catabolic process (GO:0009068)	0.999997		0.999996
aspartate family amino acid metabolic process (GO:0009066)	0.999997	0.999996	0.999996
cytoplasmic translational initiation (GO:0002183)	0.999997		0.999996	0.999996	0.999996
establishment of melanosome localization (GO:0032401)	0.999997
maintenance of protein localization in organelle (GO:0072595)	0.999997		0.999996	0.999996	0.999996
negative regulation of oxidative stress-induced intrinsic apoptotic signaling pathway (GO:1902176)	0.999997		0.999996	0.999996	0.999996
apical protein localization (GO:0045176)	0.999997		0.999996
arachidonate transport (GO:1903963)	0.999997
arachidonic acid secretion (GO:0050482)	0.999997
regulation of attachment of spindle microtubules to kinetochore (GO:0051988)	0.999997	0.999996	0.999996		0.999996
regulation of endoplasmic reticulum unfolded protein response (GO:1900101)	0.999997		0.999996
cellular response to interleukin-4 (GO:0071353)	0.999997
cellular response to oxygen levels (GO:0071453)	0.999997
cytoplasmic pattern recognition receptor signaling pathway in response to virus (GO:0039528)	0.999997
dicarboxylic acid biosynthetic process (GO:0043650)	0.999997			0.999996
DNA replication-dependent nucleosome assembly (GO:0006335)	0.999997
DNA replication-dependent nucleosome organization (GO:0034723)	0.999997
regulation of peptidyl-lysine acetylation (GO:2000756)	0.999997			0.999996
regulation of phospholipid metabolic process (GO:1903725)	0.999997			0.999996
regulation of podosome assembly (GO:0071801)	0.999997
regulation of protein neddylation (GO:2000434)	0.999997			0.999996
formation of translation preinitiation complex (GO:0001731)	0.999997		0.999996	0.999996	0.999996
genetic imprinting (GO:0071514)	0.999997
response to interleukin-4 (GO:0070670)	0.999997
rRNA 3'-end processing (GO:0031125)	0.999997
sarcoplasmic reticulum calcium ion transport (GO:0070296)	0.999997				0.999996
ionotropic glutamate receptor signaling pathway (GO:0035235)	0.999997	0.999996
L-serine metabolic process (GO:0006563)	0.999997		0.999996	0.999996
leptin-mediated signaling pathway (GO:0033210)	0.999997			0.999996
lipid droplet formation (GO:0140042)	0.999997
membrane lipid catabolic process (GO:0046466)	0.999997
methylguanosine-cap decapping (GO:0110156)	0.999997				0.999996
microtubule anchoring at centrosome (GO:0034454)	0.999997
UV protection (GO:0009650)	0.999997				0.999996
mitotic DNA replication (GO:1902969)	0.999997		0.999996		0.999996
modification-dependent macromolecule catabolic process (GO:0043632)	0.999997		0.999996	0.999996
Wnt signaling pathway involved in midbrain dopaminergic neuron differentiation (GO:1904953)	0.999997
negative regulation of cellular protein catabolic process (GO:1903363)	0.999997
negative regulation of cholesterol storage (GO:0010887)	0.999997
negative regulation of lymphocyte apoptotic process (GO:0070229)	0.999997
negative regulation of peptidyl-lysine acetylation (GO:2000757)	0.999997		0.999996	0.999996	0.999996
negative regulation of protein exit from endoplasmic reticulum (GO:0070862)	0.999997
negative regulation of telomerase activity (GO:0051974)	0.999997
negative regulation of transcription by competitive promoter binding (GO:0010944)	0.999997
nuclear pore complex assembly (GO:0051292)	0.999997	0.999996		0.999996	0.999996
peptidyl-amino acid modification (GO:0018193)	0.999997
phosphate ion homeostasis (GO:0055062)	0.999997
pinocytosis (GO:0006907)	0.999997
positive regulation of protein sumoylation (GO:0033235)	0.999997				0.999996
positive regulation of receptor recycling (GO:0001921)	0.999997				0.999996
positive regulation of skeletal muscle tissue development (GO:0048643)	0.999997
presynaptic membrane assembly (GO:0097105)	0.999997			0.999996
primary miRNA processing (GO:0031053)	0.999997			0.999996
production of siRNA involved in RNA interference (GO:0030422)	0.999997			0.999996	0.999996
regulation of aerobic respiration (GO:1903715)	0.999997	0.999996
Arp2/3 complex-mediated actin nucleation (GO:0034314)	0.999997			0.999996
regulation of branching involved in ureteric bud morphogenesis (GO:0090189)	0.999997				0.999996
C21-steroid hormone biosynthetic process (GO:0006700)	0.999997		0.999996
endoplasmic reticulum to cytosol transport (GO:1903513)	0.999997
histone mRNA catabolic process (GO:0071044)	0.999997				0.999996
mitochondrial RNA metabolic process (GO:0000959)	0.999997	0.999996
positive regulation of chromosome organization (GO:2001252)	0.999997	0.999996	0.999996	0.999996
positive regulation of response to cytokine stimulus (GO:0060760)	0.999997
long-chain fatty-acyl-CoA metabolic process (GO:0035336)	0.999997			0.999996
porphyrin-containing compound biosynthetic process (GO:0006779)	0.999997		0.999996
protein exit from endoplasmic reticulum (GO:0032527)	0.999997
protein localization to Golgi apparatus (GO:0034067)	0.999997			0.999996
GPI anchor biosynthetic process (GO:0006506)	0.999997				0.999996
cellular modified amino acid biosynthetic process (GO:0042398)	0.999997		0.999996
regulation of protein localization to cell periphery (GO:1904375)	0.999997	0.999996
hepaticobiliary system development (GO:0061008)	0.999997		0.999996		0.999996
post-transcriptional gene silencing by RNA (GO:0035194)	0.999997		0.999996	0.999996	0.999996
peptide biosynthetic process (GO:0043043)	0.999997	0.00230935	0.999996	0.999996	0.999996
regulation of cholesterol storage (GO:0010885)	0.999997
regulation of oxidative phosphorylation (GO:0002082)	0.999997
regulation of systemic arterial blood pressure (GO:0003073)	0.999997
regulation of systemic arterial blood pressure by hormone (GO:0001990)	0.999997
glutamine family amino acid catabolic process (GO:0009065)	0.999997			0.999996
resolution of meiotic recombination intermediates (GO:0000712)	0.999997			0.999996
Golgi to endosome transport (GO:0006895)	0.999997			0.999996
late endosome to vacuole transport via multivesicular body sorting pathway (GO:0032511)	0.999997	0.999996	0.999996
mitotic sister chromatid cohesion (GO:0007064)	0.999997				0.999996
N-terminal protein amino acid acetylation (GO:0006474)	0.999997	0.999996	0.999996
negative regulation of type I interferon-mediated signaling pathway (GO:0060339)	0.999997			0.999996	0.999996
neural tube development (GO:0021915)	0.999997
nucleotide catabolic process (GO:0009166)	0.999997
protein localization to microtubule organizing center (GO:1905508)	0.999997
actin filament network formation (GO:0051639)	0.999997
alcohol catabolic process (GO:0046164)	0.999997
pyrimidine nucleoside catabolic process (GO:0046135)	0.999997
regulation of calcium ion transmembrane transport via high voltage-gated calcium channel (GO:1902514)	0.999997
carnitine shuttle (GO:0006853)	0.999997
regulation of coagulation (GO:0050818)	0.999997				0.999996
regulation of cysteine-type endopeptidase activity involved in apoptotic signaling pathway (GO:2001267)	0.999997				0.999996
cellular response to cholesterol (GO:0071397)	0.999997		0.999996		0.999996
regulation of lymphocyte migration (GO:2000401)	0.999997				0.999996
regulation of microtubule-based movement (GO:0060632)	0.999997			0.999996
detection of light stimulus involved in sensory perception (GO:0050962)	0.999997
detection of light stimulus involved in visual perception (GO:0050908)	0.999997
enteric nervous system development (GO:0048484)	0.999997
establishment of epithelial cell apical/basal polarity (GO:0045198)	0.999997				0.999996
regulation of T cell apoptotic process (GO:0070232)	0.999997
formation of extrachromosomal circular DNA (GO:0001325)	0.999997	0.999996			0.999996
response to corticosteroid (GO:0031960)	0.999997
rhodopsin mediated signaling pathway (GO:0016056)	0.999997
inositol phosphate dephosphorylation (GO:0046855)	0.999997			0.999996
skeletal muscle cell differentiation (GO:0035914)	0.999997
ketone body metabolic process (GO:1902224)	0.999997
lipoprotein biosynthetic process (GO:0042158)	0.999997		0.999996
synaptic vesicle transport (GO:0048489)	0.999997	0.999996
T cell homeostasis (GO:0043029)	0.999997				0.999996
t-circle formation (GO:0090656)	0.999997	0.999996			0.999996
telomere maintenance via telomere trimming (GO:0090737)	0.999997	0.999996			0.999996
midbrain dopaminergic neuron differentiation (GO:1904948)	0.999997		0.999996
V(D)J recombination (GO:0033151)	0.999997
mitochondrion morphogenesis (GO:0070584)	0.999997
negative regulation of activin receptor signaling pathway (GO:0032926)	0.999997
negative regulation of defense response to virus (GO:0050687)	0.999997
negative regulation of homotypic cell-cell adhesion (GO:0034111)	0.999997
negative regulation of intracellular estrogen receptor signaling pathway (GO:0033147)	0.999997
negative regulation of oxidative stress-induced neuron death (GO:1903204)	0.999997		0.999996
negative regulation of potassium ion transmembrane transport (GO:1901380)	0.999997
peptidyl-lysine monomethylation (GO:0018026)	0.999997
phosphorylated carbohydrate dephosphorylation (GO:0046838)	0.999997			0.999996
positive regulation of cellular respiration (GO:1901857)	0.999997		0.999996
positive regulation of chondrocyte differentiation (GO:0032332)	0.999997
positive regulation of macrophage differentiation (GO:0045651)	0.999997
positive regulation of production of miRNAs involved in gene silencing by miRNA (GO:1903800)	0.999997
positive regulation of transcription from RNA polymerase II promoter in response to endoplasmic reticulum stress (GO:1990440)	0.999997	0.999996
positive regulation of transforming growth factor beta production (GO:0071636)	0.999997
positive regulation of vacuole organization (GO:0044090)	0.999997
postsynapse assembly (GO:0099068)	0.999997
presynaptic membrane organization (GO:0097090)	0.999997			0.999996
proteasome assembly (GO:0043248)	0.999997	0.999996
protein kinase C-activating G protein-coupled receptor signaling pathway (GO:0007205)	0.999997
peroxisome organization (GO:0007031)	0.999997	0.999996	0.999996	0.999996	0.999996
glutamine family amino acid metabolic process (GO:0009064)	0.999997	0.999996	0.999996	0.999996
cobalamin metabolic process (GO:0009235)	0.999997
error-prone translesion synthesis (GO:0042276)	0.999997		0.999996	0.999996	0.999996
spindle assembly checkpoint signaling (GO:0071173)	0.999997		0.999996		0.999996
melanosome localization (GO:0032400)	0.999997	0.999996
mitotic spindle assembly checkpoint signaling (GO:0007094)	0.999997		0.999996		0.999996
mitotic spindle checkpoint signaling (GO:0071174)	0.999997		0.999996		0.999996
poly(A)+ mRNA export from nucleus (GO:0016973)	0.999997	0.999996			0.999996
regulation of cholesterol biosynthetic process (GO:0045540)	0.999997		0.999996	0.999996
detection of visible light (GO:0009584)	0.999997
diol biosynthetic process (GO:0034312)	0.999997
regulation of receptor recycling (GO:0001919)	0.999997			0.999996	0.999996
establishment of protein localization to endoplasmic reticulum (GO:0072599)	0.999997		0.999996		0.999996
regulation of stem cell proliferation (GO:0072091)	0.999997
retrograde protein transport, ER to cytosol (GO:0030970)	0.999997
ribosomal small subunit assembly (GO:0000028)	0.999997	0.999996
RNA interference (GO:0016246)	0.999997			0.999996	0.999996
negative regulation of ATPase activity (GO:0032780)	0.999997		0.999996	0.999996	0.999996
positive regulation of cyclin-dependent protein serine/threonine kinase activity (GO:0045737)	0.999997				0.999996
positive regulation of DNA replication (GO:0045740)	0.999997	0.999996
alpha-amino acid catabolic process (GO:1901606)	0.999997	0.999996	0.999996	0.999996
fatty-acyl-CoA biosynthetic process (GO:0046949)	0.999997			0.999996
positive regulation of viral transcription (GO:0050434)	0.999997	0.999996	0.999996		0.999996
DNA replication initiation (GO:0006270)	0.999997	0.999996	0.999996	0.999996	0.999996
protein mono-ADP-ribosylation (GO:0140289)	0.999997
actin crosslink formation (GO:0051764)	0.999997
purine nucleoside monophosphate biosynthetic process (GO:0009127)	0.999997	0.999996	0.999996	0.999996
purine nucleotide biosynthetic process (GO:0006164)	0.999997	0.999996	0.999996
regulation of actin nucleation (GO:0051125)	0.999997
regulation of astrocyte differentiation (GO:0048710)	0.999997
regulation of axon regeneration (GO:0048679)	0.999997
autophagy of peroxisome (GO:0030242)	0.999997				0.999996
axonal fasciculation (GO:0007413)	0.999997
brain morphogenesis (GO:0048854)	0.999997	0.999996		0.999996
C-terminal protein amino acid modification (GO:0018410)	0.999997	0.999996	0.999996
calcium ion-regulated exocytosis of neurotransmitter (GO:0048791)	0.999997				0.999996
regulation of chromatin binding (GO:0035561)	0.999997				0.999996
carnitine metabolic process (GO:0009437)	0.999997	0.999996	0.999996
catecholamine biosynthetic process (GO:0042423)	0.999997		0.999996
cell cycle checkpoint signaling (GO:0000075)	0.999997		0.999996		0.999996
regulation of DNA-dependent DNA replication (GO:0090329)	0.999997				0.999996
cellular response to fluid shear stress (GO:0071498)	0.999997	0.999996
cellular response to growth hormone stimulus (GO:0071378)	0.999997
regulation of MHC class II biosynthetic process (GO:0045346)	0.999997			0.999996	0.999996
regulation of muscle system process (GO:0090257)	0.999997
regulation of oxidative stress-induced cell death (GO:1903201)	0.999997
early endosome to Golgi transport (GO:0034498)	0.999997			0.999996
endoplasmic reticulum membrane organization (GO:0090158)	0.999997		0.999996
epithelial cell-cell adhesion (GO:0090136)	0.999997
regulation of pseudopodium assembly (GO:0031272)	0.999997				0.999996
regulation of response to oxidative stress (GO:1902882)	0.999997
regulation of RNA export from nucleus (GO:0046831)	0.999997	0.999996			0.999996
regulation of sensory perception (GO:0051931)	0.999997
glomerular visceral epithelial cell differentiation (GO:0072112)	0.999997
glutamine metabolic process (GO:0006541)	0.999997	0.999996		0.999996
regulation of ventricular cardiac muscle cell action potential (GO:0098911)	0.999997				0.999996
Golgi localization (GO:0051645)	0.999997				0.999996
inorganic ion transmembrane transport (GO:0098660)	0.999997
inositol phosphate catabolic process (GO:0071545)	0.999997			0.999996
serine family amino acid biosynthetic process (GO:0009070)	0.999997		0.999996	0.999996
keratan sulfate catabolic process (GO:0042340)	0.999997
lysine catabolic process (GO:0006554)	0.999997		0.999996
lysine metabolic process (GO:0006553)	0.999997		0.999996
maintenance of protein localization in endoplasmic reticulum (GO:0035437)	0.999997
toll-like receptor 3 signaling pathway (GO:0034138)	0.999997
microtubule anchoring at microtubule organizing center (GO:0072393)	0.999997
morphogenesis of a polarized epithelium (GO:0001738)	0.999997		0.999996		0.999996
negative regulation of calcineurin-mediated signaling (GO:0106057)	0.999997		0.999996
negative regulation of calcineurin-NFAT signaling cascade (GO:0070885)	0.999997		0.999996
negative regulation of cell division (GO:0051782)	0.999997				0.999996
negative regulation of cilium assembly (GO:1902018)	0.999997				0.999996
negative regulation of heart contraction (GO:0045822)	0.999997
negative regulation of hemostasis (GO:1900047)	0.999997
negative regulation of oxidoreductase activity (GO:0051354)	0.999997			0.999996
phospholipid efflux (GO:0033700)	0.999997
phospholipid homeostasis (GO:0055091)	0.999997
polyol transport (GO:0015791)	0.999997
positive regulation of protein depolymerization (GO:1901881)	0.999997		0.999996
positive regulation of pseudopodium assembly (GO:0031274)	0.999997				0.999996
protein auto-ADP-ribosylation (GO:0070213)	0.999997	0.999996
protein mannosylation (GO:0035268)	0.999997			0.999996
chaperone-mediated protein complex assembly (GO:0051131)	0.999997			0.999996
tetrapyrrole metabolic process (GO:0033013)	0.999997
negative regulation of mitotic metaphase/anaphase transition (GO:0045841)	0.999997		0.999996		0.999996
organelle fusion (GO:0048284)	0.999997		0.999996		0.999996
dicarboxylic acid metabolic process (GO:0043648)	0.999997		0.999996
base-excision repair, gap-filling (GO:0006287)	0.999997	0.999996	0.999996	0.999996	0.999996
protein localization to cilium (GO:0061512)	0.999997			0.999996
amyloid precursor protein metabolic process (GO:0042982)	0.999997
carbohydrate derivative transport (GO:1901264)	0.999997
regulation of early endosome to late endosome transport (GO:2000641)	0.999997		0.999996	0.999996	0.999996
DNA conformation change (GO:0071103)	0.999997			0.999996
regulation of oxidative stress-induced intrinsic apoptotic signaling pathway (GO:1902175)	0.999997			0.999996	0.999996
regulation of protein-containing complex disassembly (GO:0043244)	0.999997	0.999996		0.999996	0.999996
release of cytochrome c from mitochondria (GO:0001836)	0.999997			0.999996
response to axon injury (GO:0048678)	0.999997			0.999996
response to interferon-alpha (GO:0035455)	0.999997
rRNA transcription (GO:0009303)	0.999997		0.999996
mitochondrial fusion (GO:0008053)	0.999997	0.999996	0.999996		0.999996
negative regulation of fibroblast proliferation (GO:0048147)	0.999997				0.999996
outer dynein arm assembly (GO:0036158)	0.999997
positive regulation of cell cycle phase transition (GO:1901989)	0.999997		0.999996
positive regulation of macrophage derived foam cell differentiation (GO:0010744)	0.999997
protein localization to centrosome (GO:0071539)	0.999997
glucose 6-phosphate metabolic process (GO:0051156)	0.999997
positive regulation of morphogenesis of an epithelium (GO:1905332)	0.999997				0.999996
protein deacylation (GO:0035601)	0.999997	0.999996	0.999996	0.999996	0.999996
protein neddylation (GO:0045116)	0.999997		0.999996
pseudouridine synthesis (GO:0001522)	0.999997		0.999996
pteridine-containing compound metabolic process (GO:0042558)	0.999997		0.999996		0.999996
purine ribonucleoside triphosphate metabolic process (GO:0009205)	0.999997		0.999996	0.999996
purine-containing compound catabolic process (GO:0072523)	0.999997
pyrimidine deoxyribonucleotide catabolic process (GO:0009223)	0.999997	0.999996		0.999996
regulation of actomyosin structure organization (GO:0110020)	0.999997	0.999996			0.999996
regulation of autophagosome maturation (GO:1901096)	0.999997				0.999996
cell part morphogenesis (GO:0032990)	0.999997
cellular component maintenance (GO:0043954)	0.999997			0.999996
regulation of homotypic cell-cell adhesion (GO:0034110)	0.999997
regulation of mitotic cell cycle spindle assembly checkpoint (GO:0090266)	0.999997	0.999996		0.999996
DNA catabolic process (GO:0006308)	0.999997
regulation of nucleocytoplasmic transport (GO:0046822)	0.999997		0.999996		0.999996
DNA replication-independent nucleosome organization (GO:0034724)	0.999997		0.999996
embryonic appendage morphogenesis (GO:0035113)	0.999997
regulation of platelet-derived growth factor receptor signaling pathway (GO:0010640)	0.999997		0.999996
endonucleolytic cleavage of tricistronic rRNA transcript (SSU-rRNA, 5.8S rRNA, LSU-rRNA) (GO:0000479)	0.999997				0.999996
regulation of protein exit from endoplasmic reticulum (GO:0070861)	0.999997
entry into host (GO:0044409)	0.999997		0.999996
regulation of response to stress (GO:0080134)	0.999997	0.999996			0.999996
establishment of protein localization to chromosome (GO:0070199)	0.999997	0.999996			0.999996
regulation of short-term neuronal synaptic plasticity (GO:0048172)	0.999997				0.999996
extracellular transport (GO:0006858)	0.999997
fatty acid elongation (GO:0030497)	0.999997			0.999996
response to nitric oxide (GO:0071731)	0.999997		0.999996
icosanoid secretion (GO:0032309)	0.999997
ribosomal subunit export from nucleus (GO:0000054)	0.999997	0.999996	0.999996		0.999996
inner dynein arm assembly (GO:0036159)	0.999997
spinal cord development (GO:0021510)	0.999997		0.999996		0.999996
macrophage activation involved in immune response (GO:0002281)	0.999997		0.999996
synaptic vesicle localization (GO:0097479)	0.999997	0.999996
transport along microtubule (GO:0010970)	0.999997	0.999996		0.999996
UV-damage excision repair (GO:0070914)	0.999997			0.999996	0.999996
mitochondrion transport along microtubule (GO:0047497)	0.999997		0.999996
very long-chain fatty acid biosynthetic process (GO:0042761)	0.999997			0.999996
negative regulation of alcohol biosynthetic process (GO:1902931)	0.999997			0.999996
negative regulation of autophagosome assembly (GO:1902902)	0.999997
negative regulation of cell morphogenesis involved in differentiation (GO:0010771)	0.999997				0.999996
negative regulation of endoplasmic reticulum unfolded protein response (GO:1900102)	0.999997		0.999996
negative regulation of hydrogen peroxide-induced cell death (GO:1903206)	0.999997		0.999996
negative regulation of macrophage derived foam cell differentiation (GO:0010745)	0.999997				0.999996
negative regulation of myotube differentiation (GO:0010832)	0.999997	0.999996			0.999996
negative regulation of nucleocytoplasmic transport (GO:0046823)	0.999997	0.999996	0.999996	0.999996	0.999996
negative regulation of potassium ion transport (GO:0043267)	0.999997
negative regulation of reactive oxygen species biosynthetic process (GO:1903427)	0.999997		0.999996
negative regulation of substrate adhesion-dependent cell spreading (GO:1900025)	0.999997				0.999996
negative regulation of vascular endothelial growth factor receptor signaling pathway (GO:0030948)	0.999997				0.999996
plasma membrane repair (GO:0001778)	0.999997		0.999996
positive regulation of mRNA metabolic process (GO:1903313)	0.999997				0.999996
positive regulation of nuclear-transcribed mRNA poly(A) tail shortening (GO:0060213)	0.999997				0.999996
positive regulation of protein localization to cell surface (GO:2000010)	0.999997	0.999996
positive regulation of purine nucleotide biosynthetic process (GO:1900373)	0.999997
positive regulation of steroid metabolic process (GO:0045940)	0.999997
positive regulation of vascular endothelial cell proliferation (GO:1905564)	0.999997	0.999996
protein heterotetramerization (GO:0051290)	0.999997				0.999996
intraciliary transport involved in cilium assembly (GO:0035735)	0.999997		0.999996
histone mRNA metabolic process (GO:0008334)	0.999997			0.999996	0.999996
regulation of autophagy of mitochondrion (GO:1903146)	0.999997			0.999996	0.999996
carbohydrate derivative catabolic process (GO:1901136)	0.999997		0.999996	0.999996
endoplasmic reticulum mannose trimming (GO:1904380)	0.999997			0.999996
establishment of skin barrier (GO:0061436)	0.999997
folic acid metabolic process (GO:0046655)	0.999997		0.999996
regulation of water loss via skin (GO:0033561)	0.999997
histone deubiquitination (GO:0016578)	0.999997			0.999996
positive regulation of cellular protein catabolic process (GO:1903364)	0.999997		0.999996		0.999996
positive regulation of oxidoreductase activity (GO:0051353)	0.999997				0.999996
regulation of monooxygenase activity (GO:0032768)	0.999997				0.999996
sulfur amino acid metabolic process (GO:0000096)	0.999997	0.999996	0.999996	0.999996
protein alpha-1,2-demannosylation (GO:0036508)	0.999997			0.999996
nucleotide-excision repair, DNA incision, 5'-to lesion (GO:0006296)	0.999997		0.999996	0.999996	0.999996
phospholipid biosynthetic process (GO:0008654)	0.999997	0.999996
protein maturation by iron-sulfur cluster transfer (GO:0097428)	0.999997		0.999996
protein modification by small protein conjugation or removal (GO:0070647)	0.999997		0.999996		0.999996
activation of cysteine-type endopeptidase activity (GO:0097202)	0.999997				0.999996
antiviral innate immune response (GO:0140374)	0.999997
aorta development (GO:0035904)	0.999997		0.999996	0.999996
regulation of cell projection organization (GO:0031344)	0.999997
regulation of chromatin organization (GO:1902275)	0.999997		0.999996	0.999996
cellular copper ion homeostasis (GO:0006878)	0.999997	0.999996
regulation of histone methylation (GO:0031060)	0.999997				0.999996
regulation of intrinsic apoptotic signaling pathway in response to DNA damage by p53 class mediator (GO:1902165)	0.999997			0.999996
regulation of lamellipodium organization (GO:1902743)	0.999997	0.999996	0.999996		0.999996
regulation of response to endoplasmic reticulum stress (GO:1905897)	0.999997		0.999996	0.999996
regulation of sensory perception of pain (GO:0051930)	0.999997
heterochromatin organization (GO:0070828)	0.999997			0.999996
response to X-ray (GO:0010165)	0.999997				0.999996
ribonucleoside monophosphate biosynthetic process (GO:0009156)	0.999997	0.999996	0.999996	0.999996
T cell differentiation in thymus (GO:0033077)	0.999997
thymus development (GO:0048538)	0.999997			0.999996
vasodilation (GO:0042311)	0.999997			0.999996
monoacylglycerol metabolic process (GO:0046462)	0.999997
negative regulation of coagulation (GO:0050819)	0.999997
negative regulation of fibroblast growth factor receptor signaling pathway (GO:0040037)	0.999997	0.999996
negative regulation of neuroinflammatory response (GO:0150079)	0.999997
negative regulation of secretion (GO:0051048)	0.999997
neuromuscular process controlling balance (GO:0050885)	0.999997
nuclear pore organization (GO:0006999)	0.999997	0.999996	0.999996	0.999996	0.999996
nucleoside phosphate biosynthetic process (GO:1901293)	0.999997	0.999996
nucleoside triphosphate metabolic process (GO:0009141)	0.999997	0.999996
pancreas development (GO:0031016)	0.999997				0.999996
polarized epithelial cell differentiation (GO:0030859)	0.999997		0.999996		0.999996
positive regulation of glucose metabolic process (GO:0010907)	0.999997			0.999996	0.999996
positive regulation of leukocyte degranulation (GO:0043302)	0.999997
positive regulation of lymphocyte migration (GO:2000403)	0.999997	0.999996			0.999996
positive regulation of potassium ion transmembrane transporter activity (GO:1901018)	0.999997				0.999996
positive regulation of protein deacetylation (GO:0090312)	0.999997		0.999996
positive regulation of transmembrane transport (GO:0034764)	0.999997
determination of bilateral symmetry (GO:0009855)	0.999997
mismatch repair (GO:0006298)	0.999997		0.999996	0.999996	0.999996
purine ribonucleoside monophosphate metabolic process (GO:0009167)	0.999997	0.999996	0.999996	0.999996
branched-chain amino acid catabolic process (GO:0009083)	0.999997			0.999996
branched-chain amino acid metabolic process (GO:0009081)	0.999997			0.999996
endoplasmic reticulum calcium ion homeostasis (GO:0032469)	0.999997		0.999996
fatty acid transport (GO:0015908)	0.999997
folic acid-containing compound metabolic process (GO:0006760)	0.999997		0.999996
gastrulation (GO:0007369)	0.999997
maintenance of protein location in nucleus (GO:0051457)	0.999997		0.999996	0.999996	0.999996
nucleobase-containing compound biosynthetic process (GO:0034654)	0.999997	0.999996			0.999996
positive regulation of cyclin-dependent protein kinase activity (GO:1904031)	0.999997				0.999996
production of small RNA involved in gene silencing by RNA (GO:0070918)	0.999997			0.999996	0.999996
ribosomal large subunit assembly (GO:0000027)	0.999997		0.999996	0.999996
translesion synthesis (GO:0019985)	0.999997		0.999996	0.999996	0.999996
nucleic acid-templated transcription (GO:0097659)	0.999997	0.999996	0.999996	0.999996	0.999996
ribosome assembly (GO:0042255)	0.999997	0.999996	0.999996	0.999996
axoneme assembly (GO:0035082)	0.999997	0.999996
secondary alcohol biosynthetic process (GO:1902653)	0.999997				0.999996
Golgi to plasma membrane protein transport (GO:0043001)	0.999997		0.999996	0.999996
multivesicular body assembly (GO:0036258)	0.999997	0.999996	0.999996	0.999996
pyrimidine nucleoside metabolic process (GO:0006213)	0.999997	0.999996
anterograde synaptic vesicle transport (GO:0048490)	0.999997
regulation of endothelial cell chemotaxis (GO:2001026)	0.999997				0.999996
cellular response to arsenic-containing substance (GO:0071243)	0.999997	0.999996	0.999996	0.999996
cellular response to ATP (GO:0071318)	0.999997				0.999996
regulation of establishment of protein localization (GO:0070201)	0.999997	0.999996
cellular response to estrogen stimulus (GO:0071391)	0.999997	0.999996
cellular response to exogenous dsRNA (GO:0071360)	0.999997		0.999996
regulation of extracellular matrix organization (GO:1903053)	0.999997		0.999996
regulation of macrophage differentiation (GO:0045649)	0.999997
regulation of microglial cell activation (GO:1903978)	0.999997
regulation of neuron projection arborization (GO:0150011)	0.999997
regulation of nuclear-transcribed mRNA poly(A) tail shortening (GO:0060211)	0.999997				0.999996
endoplasmic reticulum tubular network organization (GO:0071786)	0.999997		0.999996	0.999996
establishment of apical/basal cell polarity (GO:0035089)	0.999997				0.999996
regulation of sequestering of triglyceride (GO:0010889)	0.999997
eye photoreceptor cell development (GO:0042462)	0.999997	0.999996		0.999996
regulation of synaptic transmission, GABAergic (GO:0032228)	0.999997
regulation of triglyceride biosynthetic process (GO:0010866)	0.999997
GTP metabolic process (GO:0046039)	0.999997		0.999996	0.999996
response to ethanol (GO:0045471)	0.999997			0.999996
heterocycle biosynthetic process (GO:0018130)	0.999997	0.999996	0.999996
histone H3 deacetylation (GO:0070932)	0.999997	0.999996	0.999996	0.999996	0.999996
RNA phosphodiester bond hydrolysis, endonucleolytic (GO:0090502)	0.999997			0.999996
intracellular cholesterol transport (GO:0032367)	0.999997				0.999996
macrophage differentiation (GO:0030225)	0.999997			0.999996
synaptic vesicle transport along microtubule (GO:0099517)	0.999997
mammary gland epithelium development (GO:0061180)	0.999997		0.999996		0.999996
mitotic intra-S DNA damage checkpoint signaling (GO:0031573)	0.999997	0.999996	0.999996	0.999996
vitamin D metabolic process (GO:0042359)	0.999997		0.999996
negative regulation of endoplasmic reticulum stress-induced intrinsic apoptotic signaling pathway (GO:1902236)	0.999997		0.999996
negative regulation of leukocyte activation (GO:0002695)	0.999997
negative regulation of ubiquitin-protein transferase activity (GO:0051444)	0.999997	0.999996		0.999996	0.999996
nitric oxide biosynthetic process (GO:0006809)	0.999997				0.999996
nucleosome positioning (GO:0016584)	0.999997				0.999996
peptidyl-tyrosine autophosphorylation (GO:0038083)	0.999997
phosphatidylethanolamine biosynthetic process (GO:0006646)	0.999997	0.999996
phototransduction, visible light (GO:0007603)	0.999997
positive regulation of DNA damage response, signal transduction by p53 class mediator (GO:0043517)	0.999997
positive regulation of double-strand break repair via homologous recombination (GO:1905168)	0.999997		0.999996
positive regulation of endothelial cell chemotaxis (GO:2001028)	0.999997
positive regulation of exosomal secretion (GO:1903543)	0.999997		0.999996
positive regulation of natural killer cell activation (GO:0032816)	0.999997
positive regulation of protein export from nucleus (GO:0046827)	0.999997
positive regulation of secretion (GO:0051047)	0.999997	0.999996	0.999996
protein hydroxylation (GO:0018126)	0.999997	0.999996			0.999996
nucleotide-excision repair, DNA incision (GO:0033683)	0.999997	0.999996	0.999996	0.999996	0.999996
actin nucleation (GO:0045010)	0.999997			0.999996
intracellular lipid transport (GO:0032365)	0.999997		0.999996
sterol transport (GO:0015918)	0.999997				0.999996
negative regulation of protein localization to plasma membrane (GO:1903077)	0.999997			0.999996
negative regulation of small GTPase mediated signal transduction (GO:0051058)	0.999997
positive regulation of lipid storage (GO:0010884)	0.999997
regulation of telomere maintenance (GO:0032204)	0.999997	0.999996	0.999996	0.999996	0.999996
organelle fission (GO:0048285)	0.999997		0.999996		0.999996
positive regulation of G1/S transition of mitotic cell cycle (GO:1900087)	0.999997			0.999996	0.999996
cholesterol biosynthetic process (GO:0006695)	0.999997				0.999996
multivesicular body organization (GO:0036257)	0.999997	0.999996	0.999996	0.999996
positive regulation of protein targeting to mitochondrion (GO:1903955)	0.999997	0.999996		0.999996	0.999996
3'-UTR-mediated mRNA destabilization (GO:0061158)	0.999997				0.999996
purine ribonucleoside monophosphate biosynthetic process (GO:0009168)	0.999997	0.999996	0.999996	0.999996
regulation of activin receptor signaling pathway (GO:0032925)	0.999997
apoptotic DNA fragmentation (GO:0006309)	0.999997
regulation of amyloid-beta clearance (GO:1900221)	0.999997		0.999996	0.999996	0.999996
regulation of ATP biosynthetic process (GO:2001169)	0.999997
autophagy of nucleus (GO:0044804)	0.999997	0.999996	0.999996		0.999996
regulation of chromatin silencing (GO:0031935)	0.999997				0.999996
regulation of ERBB signaling pathway (GO:1901184)	0.999997		0.999996
regulation of fatty acid oxidation (GO:0046320)	0.999997
cellular response to sterol (GO:0036315)	0.999997		0.999996		0.999996
dendritic spine morphogenesis (GO:0060997)	0.999997			0.999996	0.999996
regulation of mitotic sister chromatid separation (GO:0010965)	0.999997			0.783758	0.999996
epiboly involved in wound healing (GO:0090505)	0.999997
response to organophosphorus (GO:0046683)	0.999997
sphingolipid catabolic process (GO:0030149)	0.999997
mesenchyme development (GO:0060485)	0.999997
necroptotic process (GO:0070266)	0.999997			0.999996
negative regulation of immune effector process (GO:0002698)	0.999997		0.999996
negative regulation of macrophage activation (GO:0043031)	0.999997
negative regulation of telomere maintenance (GO:0032205)	0.999997	0.999996	0.999996
neuron projection organization (GO:0106027)	0.999997	0.999996
nitric oxide metabolic process (GO:0046209)	0.999997				0.999996
nuclear transport (GO:0051169)	0.999997			0.999996	0.999996
odontogenesis of dentin-containing tooth (GO:0042475)	0.999997			0.999996	0.999996
oligodendrocyte development (GO:0014003)	0.999997
positive regulation of TORC1 signaling (GO:1904263)	0.999997				0.999996
autophagy of mitochondrion (GO:0000422)	0.999997	0.999996	0.999996		0.999996
negative regulation of catalytic activity (GO:0043086)	0.999997		0.999996	0.999996
cell projection assembly (GO:0030031)	0.999997	0.999996
glutathione derivative biosynthetic process (GO:1901687)	0.999997	0.999996		0.999996
glutathione derivative metabolic process (GO:1901685)	0.999997	0.999996		0.999996
regulation of viral release from host cell (GO:1902186)	0.999997			0.999996
rRNA methylation (GO:0031167)	0.999997	0.999996
lipid droplet organization (GO:0034389)	0.999997		0.999996
positive regulation of calcium ion transmembrane transporter activity (GO:1901021)	0.999997	0.999996			0.999996
positive regulation of peptidase activity (GO:0010952)	0.999997			0.999996
tRNA processing (GO:0008033)	0.999997	0.999996		0.999996
7-methylguanosine mRNA capping (GO:0006370)	0.999997	0.999996	0.999996	0.999996
7-methylguanosine RNA capping (GO:0009452)	0.999997	0.999996	0.999996	0.999996
protein transmembrane import into intracellular organelle (GO:0044743)	0.999997	0.999996	0.999996	0.999996
gene silencing by miRNA (GO:0035195)	0.999997		0.999996	0.999996	0.999996
gluconeogenesis (GO:0006094)	0.999997		0.999996	0.999996	0.999996
pyrimidine-containing compound catabolic process (GO:0072529)	0.999997
amyloid-beta metabolic process (GO:0050435)	0.999997	0.999996
regulation of Arp2/3 complex-mediated actin nucleation (GO:0034315)	0.999997
regulation of cardiac muscle contraction by regulation of the release of sequestered calcium ion (GO:0010881)	0.999997				0.999996
regulation of cellular respiration (GO:0043457)	0.999997	0.999996	0.999996
regulation of cellular response to growth factor stimulus (GO:0090287)	0.999997	0.999996
cellular biogenic amine biosynthetic process (GO:0042401)	0.999997		0.999996
cellular modified amino acid catabolic process (GO:0042219)	0.999997	0.999996
regulation of establishment of endothelial barrier (GO:1903140)	0.999997				0.999996
cellular response to fatty acid (GO:0071398)	0.999997
cellular response to gamma radiation (GO:0071480)	0.999997
copper ion homeostasis (GO:0055070)	0.999997	0.999996
regulation of metal ion transport (GO:0010959)	0.999997				0.999996
DNA replication checkpoint signaling (GO:0000076)	0.999997	0.999996			0.999996
epithelial cell morphogenesis (GO:0003382)	0.999997
gliogenesis (GO:0042063)	0.999997			0.999996
reverse cholesterol transport (GO:0043691)	0.999997			0.999996
maturation of 5.8S rRNA (GO:0000460)	0.999997
mesonephric tubule development (GO:0072164)	0.999997			0.999996
negative regulation of amyloid-beta formation (GO:1902430)	0.999997			0.999996
negative regulation of chemokine production (GO:0032682)	0.999997
negative regulation of fatty acid metabolic process (GO:0045922)	0.999997
negative regulation of insulin secretion (GO:0046676)	0.999997
negative regulation of vascular associated smooth muscle cell proliferation (GO:1904706)	0.999997			0.999996	0.999996
pharyngeal system development (GO:0060037)	0.999997
positive regulation of muscle hypertrophy (GO:0014742)	0.999997
positive regulation of stem cell differentiation (GO:2000738)	0.999997
preassembly of GPI anchor in ER membrane (GO:0016254)	0.999997
protein autoprocessing (GO:0016540)	0.999997		0.999996
protein heterooligomerization (GO:0051291)	0.999997				0.999996
calcium ion import (GO:0070509)	0.999997		0.999996
regulation of immunoglobulin production (GO:0002637)	0.999997
cytosolic calcium ion transport (GO:0060401)	0.999997		0.999996
negative regulation of calcium ion transmembrane transporter activity (GO:1901020)	0.999997		0.999996		0.999996
negative regulation of oxidative stress-induced cell death (GO:1903202)	0.999997			0.999996	0.999996
positive regulation of fibroblast proliferation (GO:0048146)	0.999997			0.999996	0.999996
cilium-dependent cell motility (GO:0060285)	0.999997	0.999996
diacylglycerol metabolic process (GO:0046339)	0.999997
DNA catabolic process, endonucleolytic (GO:0000737)	0.999997
DNA methylation (GO:0006306)	0.999997		0.999996
regulation of steroid metabolic process (GO:0019218)	0.999997		0.999996	0.999996
regulation of supramolecular fiber organization (GO:1902903)	0.999997	0.999996
negative regulation of GTPase activity (GO:0034260)	0.999997
negative regulation of reactive oxygen species metabolic process (GO:2000378)	0.999997	0.999996	0.999996	0.999996
lytic vacuole organization (GO:0080171)	0.999997			0.999996	0.999996
cellular respiration (GO:0045333)	0.999997		0.999996	0.999996
snRNA transcription by RNA polymerase II (GO:0042795)	0.999997	0.999996	0.999996	0.999996	0.999996
sterol biosynthetic process (GO:0016126)	0.999997				0.999996
regulation of gluconeogenesis (GO:0006111)	0.999997		0.999996	0.999996
positive regulation of extrinsic apoptotic signaling pathway (GO:2001238)	0.999997	0.999996	0.999996	0.999996
production of miRNAs involved in gene silencing by miRNA (GO:0035196)	0.999997			0.999996	0.999996
protein ADP-ribosylation (GO:0006471)	0.999997	0.999996		0.999996
translation (GO:0006412)	0.999997	0.0594084	0.999996	0.999996	0.999996
regulation of adaptive immune response (GO:0002819)	0.999997			0.999996
regulation of B cell differentiation (GO:0045577)	0.999997
base conversion or substitution editing (GO:0016553)	0.999997			0.999996
regulation of catabolic process (GO:0009894)	0.999997
regulation of chromosome segregation (GO:0051983)	0.999997		0.999996		0.999996
cellular response to dsRNA (GO:0071359)	0.999997		0.999996
regulation of fatty acid metabolic process (GO:0019217)	0.999997
regulation of mitochondrial outer membrane permeabilization involved in apoptotic signaling pathway (GO:1901028)	0.999997
embryonic axis specification (GO:0000578)	0.999997
embryonic heart tube development (GO:0035050)	0.999997
regulation of production of miRNAs involved in gene silencing by miRNA (GO:1903798)	0.999997
endothelial cell proliferation (GO:0001935)	0.999997				0.999996
regulation of protein sumoylation (GO:0033233)	0.999997				0.999996
epithelial structure maintenance (GO:0010669)	0.999997
establishment of vesicle localization (GO:0051650)	0.999997	0.999996
fluid transport (GO:0042044)	0.999997
regulation of transcription by RNA polymerase I (GO:0006356)	0.999997		0.999996	0.999996
regulation of vascular endothelial cell proliferation (GO:1905562)	0.999997	0.999996
high-density lipoprotein particle remodeling (GO:0034375)	0.999997
rRNA catabolic process (GO:0016075)	0.999997			0.999996
leukocyte tethering or rolling (GO:0050901)	0.999997				0.999996
maintenance of gastrointestinal epithelium (GO:0030277)	0.999997
triglyceride biosynthetic process (GO:0019432)	0.999997		0.999996
water transport (GO:0006833)	0.999997			0.999996
negative regulation of biosynthetic process (GO:0009890)	0.999997		0.999996
negative regulation of cation transmembrane transport (GO:1904063)	0.999997
negative regulation of peptide hormone secretion (GO:0090278)	0.999997	0.999996
negative regulation of Rho protein signal transduction (GO:0035024)	0.999997		0.999996
neuron maturation (GO:0042551)	0.999997	0.999996
nitric oxide mediated signal transduction (GO:0007263)	0.999997
nucleotide biosynthetic process (GO:0009165)	0.999997		0.999996
positive chemotaxis (GO:0050918)	0.999997				0.999996
positive regulation of amyloid-beta formation (GO:1902004)	0.999997	0.999996		0.999996
positive regulation of cardiac muscle hypertrophy (GO:0010613)	0.999997
positive regulation of cartilage development (GO:0061036)	0.999997
positive regulation of glial cell differentiation (GO:0045687)	0.999997
positive regulation of nitric-oxide synthase activity (GO:0051000)	0.999997				0.999996
positive regulation of phosphoprotein phosphatase activity (GO:0032516)	0.999997				0.999996
positive regulation of response to endoplasmic reticulum stress (GO:1905898)	0.999997
positive regulation of stress-activated protein kinase signaling cascade (GO:0070304)	0.999997
presynapse assembly (GO:0099054)	0.999997			0.999996
programmed necrotic cell death (GO:0097300)	0.999997			0.999996
purine nucleotide metabolic process (GO:0006163)	0.999997		0.999996
purine ribonucleotide catabolic process (GO:0009154)	0.999997
C21-steroid hormone metabolic process (GO:0008207)	0.999997		0.999996
regulation of cell size (GO:0008361)	0.999997	0.999996		0.999996	0.999996
establishment of mitotic spindle orientation (GO:0000132)	0.999997			0.999996	0.999996
ncRNA 3'-end processing (GO:0043628)	0.999997		0.999996	0.999996
negative regulation of protein tyrosine kinase activity (GO:0061099)	0.999997		0.999996
positive regulation of lamellipodium assembly (GO:0010592)	0.999997	0.999996
positive regulation of viral life cycle (GO:1903902)	0.999997			0.999996	0.999996
autophagosome maturation (GO:0097352)	0.999997	0.999996	0.999996	0.999996	0.999996
termination of RNA polymerase II transcription (GO:0006369)	0.999997	0.999996		0.999996	0.999996
tRNA export from nucleus (GO:0006409)	0.999997	0.999996	0.999996	0.999996	0.999996
tRNA-containing ribonucleoprotein complex export from nucleus (GO:0071431)	0.999997	0.999996	0.999996	0.999996	0.999996
protein N-linked glycosylation (GO:0006487)	0.999997	0.999996		0.999996	0.999996
snRNA transcription (GO:0009301)	0.999997	0.999996	0.999996	0.999996	0.999996
organophosphate biosynthetic process (GO:0090407)	0.999997	0.999996	0.999996
regulation of protein localization to membrane (GO:1905475)	0.999997	0.999996
establishment of spindle orientation (GO:0051294)	0.999997			0.999996	0.999996
regulation of type I interferon-mediated signaling pathway (GO:0060338)	0.999997			0.999996	0.999996
snRNA 3'-end processing (GO:0034472)	0.999997		0.999996	0.999996
maturation of SSU-rRNA from tricistronic rRNA transcript (SSU-rRNA, 5.8S rRNA, LSU-rRNA) (GO:0000462)	0.999997		0.999996		0.999996
primary neural tube formation (GO:0014020)	0.999997	0.999996			0.999996
smoothened signaling pathway (GO:0007224)	0.999997		0.999996		0.999996
positive regulation of cell cycle G1/S phase transition (GO:1902808)	0.999997			0.999996	0.999996
hexose biosynthetic process (GO:0019319)	0.999997		0.999996	0.999996	0.999996
protein quality control for misfolded or incompletely synthesized proteins (GO:0006515)	0.999997		0.999996	0.999996
regulation of calcium ion import (GO:0090279)	0.999997
regulation of cholesterol transport (GO:0032374)	0.999997		0.999996	0.999996
regulation of microtubule depolymerization (GO:0031114)	0.999997	0.999996			0.999996
divalent inorganic cation homeostasis (GO:0072507)	0.999997
regulation of ryanodine-sensitive calcium-release channel activity (GO:0060314)	0.999997
RNA splicing, via transesterification reactions (GO:0000375)	0.999997		0.999996		0.999996
negative regulation of cellular carbohydrate metabolic process (GO:0010677)	0.999997				0.999996
negative regulation of response to endoplasmic reticulum stress (GO:1903573)	0.999997		0.999996	0.999996
branching involved in ureteric bud morphogenesis (GO:0001658)	0.999997				0.999996
regulation of centriole replication (GO:0046599)	0.999997	0.999996
regulation of exosomal secretion (GO:1903541)	0.999997		0.999996
regulation of mitochondrial membrane permeability (GO:0046902)	0.999997		0.999996		0.999996
regulation of mitotic spindle assembly (GO:1901673)	0.999997			0.999996	0.999996
detection of mechanical stimulus (GO:0050982)	0.999997
diol metabolic process (GO:0034311)	0.999997				0.999996
DNA double-strand break processing (GO:0000729)	0.999997	0.999996		0.999996	0.999996
dopamine metabolic process (GO:0042417)	0.999997		0.999996
regulation of stem cell population maintenance (GO:2000036)	0.999997				0.999996
fatty acid transmembrane transport (GO:1902001)	0.999997		0.999996
regulation of synaptic vesicle exocytosis (GO:2000300)	0.999997	0.999996	0.999996		0.999996
response to ATP (GO:0033198)	0.999997				0.999996
response to cholesterol (GO:0070723)	0.999997		0.999996		0.999996
heart trabecula morphogenesis (GO:0061384)	0.999997
leukocyte adhesion to vascular endothelial cell (GO:0061756)	0.999997				0.999996
striated muscle cell differentiation (GO:0051146)	0.999997	0.999996
ureteric bud development (GO:0001657)	0.999997			0.999996
ureteric bud morphogenesis (GO:0060675)	0.999997				0.999996
mitochondrion localization (GO:0051646)	0.999997
N-glycan processing (GO:0006491)	0.999997
negative regulation of amyloid precursor protein catabolic process (GO:1902992)	0.999997			0.999996
negative regulation of calcium ion transport (GO:0051926)	0.999997
negative regulation of immune system process (GO:0002683)	0.999997
negative regulation of striated muscle cell differentiation (GO:0051154)	0.999997	0.999996			0.999996
negative regulation of T cell receptor signaling pathway (GO:0050860)	0.999997
neuromuscular process (GO:0050905)	0.999997		0.999996
peptidyl-lysine dimethylation (GO:0018027)	0.999997
pore complex assembly (GO:0046931)	0.999997	0.999996		0.999996	0.999996
positive regulation of actin cytoskeleton reorganization (GO:2000251)	0.999997	0.999996
positive regulation of establishment of protein localization (GO:1904951)	0.999997			0.0542563
positive regulation of neutrophil chemotaxis (GO:0090023)	0.999997	0.999996
postsynaptic membrane organization (GO:0001941)	0.999997
carboxylic acid metabolic process (GO:0019752)	0.999997	0.999996		0.999996
glycolipid biosynthetic process (GO:0009247)	0.999997
regulation of macrophage derived foam cell differentiation (GO:0010743)	0.999997				0.999996
triglyceride homeostasis (GO:0070328)	0.999997			0.999996
tube closure (GO:0060606)	0.999997	0.999996			0.999996
organelle transport along microtubule (GO:0072384)	0.999997			0.999996	0.999996
protein acetylation (GO:0006473)	0.999997	0.999996	0.999996	0.999996
establishment of protein localization to plasma membrane (GO:0061951)	0.999997		0.999996	0.999996
mitochondrion disassembly (GO:0061726)	0.999997	0.999996	0.999996		0.999996
regulation of actin filament bundle assembly (GO:0032231)	0.999997	0.999996			0.999996
endothelial cell development (GO:0001885)	0.999997				0.999996
glial cell development (GO:0021782)	0.999997	0.999996			0.999996
RNA polyadenylation (GO:0043631)	0.999997	0.999996		0.999996	0.999996
maturation of LSU-rRNA (GO:0000470)	0.999997	0.999996	0.999996
metanephros development (GO:0001656)	0.999997			0.999996	0.999996
mRNA polyadenylation (GO:0006378)	0.999997	0.999996		0.999996	0.999996
negative regulation of macroautophagy (GO:0016242)	0.999997				0.999996
negative regulation of protein transport (GO:0051224)	0.999997			0.999996
negative regulation of signaling receptor activity (GO:2000272)	0.999997	0.999996	0.999996
positive regulation of filopodium assembly (GO:0051491)	0.999997				0.999996
positive regulation of ion transmembrane transporter activity (GO:0032414)	0.999997	0.999996		0.999996	0.999996
positive regulation of microtubule polymerization or depolymerization (GO:0031112)	0.999997	0.999996		0.999996
cellular response to interferon-beta (GO:0035458)	0.999997
cellular response to misfolded protein (GO:0071218)	0.999997		0.999996
regulation of hippo signaling (GO:0035330)	0.999997				0.999996
cortical actin cytoskeleton organization (GO:0030866)	0.999997				0.999996
dopaminergic neuron differentiation (GO:0071542)	0.999997		0.999996
regulation of protein modification by small protein conjugation or removal (GO:1903320)	0.999997		0.999996
establishment of epithelial cell polarity (GO:0090162)	0.999997				0.999996
regulation of smooth muscle cell migration (GO:0014910)	0.999997		0.999996
regulation of smooth muscle contraction (GO:0006940)	0.999997
regulation of T cell migration (GO:2000404)	0.999997	0.999996			0.999996
regulation of tissue remodeling (GO:0034103)	0.999997
granulocyte differentiation (GO:0030851)	0.999997		0.999996	0.999996	0.999996
growth hormone receptor signaling pathway (GO:0060396)	0.999997
insulin secretion (GO:0030073)	0.999997
negative regulation of cyclin-dependent protein serine/threonine kinase activity (GO:0045736)	0.999997			0.999996	0.999996
negative regulation of dephosphorylation (GO:0035305)	0.999997
negative regulation of lipid storage (GO:0010888)	0.999997				0.999996
negative regulation of telomere maintenance via telomerase (GO:0032211)	0.999997				0.999996
oligodendrocyte differentiation (GO:0048709)	0.999997	0.999996
positive regulation of activated T cell proliferation (GO:0042104)	0.999997			0.999996
positive regulation of G2/M transition of mitotic cell cycle (GO:0010971)	0.999997		0.999996	0.999996
positive regulation of lymphocyte differentiation (GO:0045621)	0.999997
positive regulation of natural killer cell mediated cytotoxicity (GO:0045954)	0.999997				0.999996
positive regulation of nitrogen compound metabolic process (GO:0051173)	0.999997	0.999996
DNA-templated transcription, termination (GO:0006353)	0.999997	0.999996	0.999996	0.999996	0.999996
interleukin-12-mediated signaling pathway (GO:0035722)	0.999997		0.999996	0.999996	0.999996
regulation of intracellular protein transport (GO:0033157)	0.999997	0.999996	0.999996
regulation of transcription involved in G1/S transition of mitotic cell cycle (GO:0000083)	0.999997	0.999996	0.999996	0.999996	0.999996
hematopoietic progenitor cell differentiation (GO:0002244)	0.999997		0.999996	0.999996
liver development (GO:0001889)	0.999997		0.999996		0.999996
long-chain fatty acid transport (GO:0015909)	0.999997		0.999996
tRNA transport (GO:0051031)	0.999997	0.999996	0.999996	0.999996	0.999996
protein insertion into ER membrane (GO:0045048)	0.999997	0.999996
regulation of gene silencing by RNA (GO:0060966)	0.999997	0.999996	0.999996	0.999996	0.999996
regulation of posttranscriptional gene silencing (GO:0060147)	0.999997	0.999996	0.999996	0.999996	0.999996
cotranslational protein targeting to membrane (GO:0006613)	0.999997	1.32518e-07	0.140855	0.012243	0.999996
bile acid biosynthetic process (GO:0006699)	0.999997				0.999996
regulation of epidermal growth factor-activated receptor activity (GO:0007176)	0.999997	0.999996	0.999996
dendritic spine organization (GO:0097061)	0.999997			0.999996	0.999996
melanosome organization (GO:0032438)	0.999997			0.999996	0.999996
negative regulation of cation channel activity (GO:2001258)	0.999997				0.999996
peptidyl-lysine methylation (GO:0018022)	0.999997
determination of left/right symmetry (GO:0007368)	0.999997				0.999996
anterior/posterior axis specification (GO:0009948)	0.999997
regulation of anoikis (GO:2000209)	0.999997			0.999996
autonomic nervous system development (GO:0048483)	0.999997				0.999996
regulation of cardiac muscle cell proliferation (GO:0060043)	0.999997
regulation of cardiac muscle contraction by calcium ion signaling (GO:0010882)	0.999997				0.999996
calcium-mediated signaling using intracellular calcium source (GO:0035584)	0.999997				0.999996
regulation of cholesterol metabolic process (GO:0090181)	0.999997		0.999996
cellular response to estradiol stimulus (GO:0071392)	0.999997	0.999996
regulation of fibroblast migration (GO:0010762)	0.999997	0.999996			0.999996
cellular response to inorganic substance (GO:0071241)	0.999997		0.999996		0.999996
chondroitin sulfate biosynthetic process (GO:0030206)	0.999997
focal adhesion assembly (GO:0048041)	0.999997
regulation of ubiquitin protein ligase activity (GO:1904666)	0.999997	0.999996		0.999996
heparan sulfate proteoglycan metabolic process (GO:0030201)	0.999997	0.999996
response to progesterone (GO:0032570)	0.999997				0.999996
retinol metabolic process (GO:0042572)	0.999997
innate immune response in mucosa (GO:0002227)	0.999997		0.999996
rRNA modification (GO:0000154)	0.999997	0.999996	0.999996
sensory perception of pain (GO:0019233)	0.999997
linoleic acid metabolic process (GO:0043651)	0.999997
myotube differentiation (GO:0014902)	0.999997	0.999996
negative regulation of ion transmembrane transporter activity (GO:0032413)	0.999997				0.999996
negative regulation of microtubule depolymerization (GO:0007026)	0.999997				0.999996
negative regulation of protein localization to cell periphery (GO:1904376)	0.999997			0.999996
nuclear envelope organization (GO:0006998)	0.999997
nucleotide-excision repair, DNA incision, 3'-to lesion (GO:0006295)	0.999997		0.999996		0.999996
nucleotide-excision repair, preincision complex stabilization (GO:0006293)	0.999997		0.999996		0.999996
positive regulation of phosphatase activity (GO:0010922)	0.999997				0.999996
positive regulation of smoothened signaling pathway (GO:0045880)	0.999997				0.999996
positive regulation of transcription from RNA polymerase II promoter involved in cellular response to chemical stimulus (GO:1901522)	0.999997
positive regulation of transcription regulatory region DNA binding (GO:2000679)	0.999997		0.999996
positive regulation of vascular associated smooth muscle cell proliferation (GO:1904707)	0.999997
protein localization to chromatin (GO:0071168)	0.999997				0.999996
regulation of cellular metabolic process (GO:0031323)	0.999997		0.999996	0.999996
very long-chain fatty acid metabolic process (GO:0000038)	0.999997		0.999996	0.999996
positive regulation of organelle organization (GO:0010638)	0.999997			0.999996	0.999996
lysosome organization (GO:0007040)	0.999997			0.999996	0.999996
ncRNA export from nucleus (GO:0097064)	0.999997	0.999996	0.999996	0.999996	0.999996
regulation of carbohydrate catabolic process (GO:0043470)	0.999997	0.999996	0.999996	0.999996	0.999996
DNA synthesis involved in DNA repair (GO:0000731)	0.999997		0.999996	0.999996	0.999996
regulation of purine nucleotide metabolic process (GO:1900542)	0.999997	0.999996	0.999996	0.999996	0.999996
glutathione metabolic process (GO:0006749)	0.999997	0.999996	0.999996	0.999996
receptor clustering (GO:0043113)	0.999997				0.999996
cellular response to acid chemical (GO:0071229)	0.999997			0.999996	0.999996
regulation of microtubule polymerization or depolymerization (GO:0031110)	0.999997	0.999996
internal peptidyl-lysine acetylation (GO:0018393)	0.999997			0.999996	0.999996
macromolecule catabolic process (GO:0009057)	0.999997	0.999996			0.999996
negative regulation of axonogenesis (GO:0050771)	0.999997			0.999996
positive regulation of microtubule polymerization (GO:0031116)	0.999997	0.999996		0.999996
positive regulation of monooxygenase activity (GO:0032770)	0.999997				0.999996
base-excision repair (GO:0006284)	0.999997	0.999996	0.999996	0.999996	0.999996
cellular response to interleukin-12 (GO:0071349)	0.999997		0.999996	0.999996	0.999996
amino acid import (GO:0043090)	0.999997
regulation of chromosome organization (GO:0033044)	0.999997		0.999996		0.999996
regulation of endoplasmic reticulum stress-induced intrinsic apoptotic signaling pathway (GO:1902235)	0.999997		0.999996
cellular response to osmotic stress (GO:0071470)	0.999997
regulation of vacuole organization (GO:0044088)	0.999997		0.999996	0.999996
limb morphogenesis (GO:0035108)	0.999997
maturation of 5.8S rRNA from tricistronic rRNA transcript (SSU-rRNA, 5.8S rRNA, LSU-rRNA) (GO:0000466)	0.999997
membrane lipid metabolic process (GO:0006643)	0.999997			0.999996
metallo-sulfur cluster assembly (GO:0031163)	0.999997	0.999996	0.999996	0.999996
microglial cell activation (GO:0001774)	0.999997	0.999996		0.999996
mRNA modification (GO:0016556)	0.999997	0.999996	0.999996	0.999996
negative regulation of cyclin-dependent protein kinase activity (GO:1904030)	0.999997			0.999996	0.999996
negative regulation of interleukin-2 production (GO:0032703)	0.999997
negative regulation of protein dephosphorylation (GO:0035308)	0.999997				0.999996
positive regulation of amyloid precursor protein catabolic process (GO:1902993)	0.999997	0.999996		0.999996
positive regulation of axon extension (GO:0045773)	0.999997				0.999996
positive regulation of granulocyte chemotaxis (GO:0071624)	0.999997	0.999996
positive regulation of neutrophil migration (GO:1902624)	0.999997	0.999996
positive regulation of translational initiation (GO:0045948)	0.999997				0.999996
positive regulation of gene expression, epigenetic (GO:0045815)	0.999997		0.999996	0.999996	0.999996
regulation of cellular component biogenesis (GO:0044087)	0.999997				0.999996
regulation of intracellular transport (GO:0032386)	0.999997				0.999996
DNA recombination (GO:0006310)	0.999997	0.999996	0.999996	0.999996	0.999996
regulation of protein targeting to mitochondrion (GO:1903214)	0.999997	0.999996		0.999996	0.999996
positive regulation of intracellular transport (GO:0032388)	0.999997	0.999996			0.999996
regulation of glucose metabolic process (GO:0010906)	0.999997		0.999996	0.999996	0.999996
epithelial tube morphogenesis (GO:0060562)	0.999997	0.999996			0.999996
striated muscle tissue development (GO:0014706)	0.999997				0.999996
negative regulation of mitochondrion organization (GO:0010823)	0.999997		0.999996	0.999996	0.999996
neural tube closure (GO:0001843)	0.999997	0.999996			0.999996
protein localization to chromosome (GO:0034502)	0.999997	0.999996			0.999996
regulation of actin polymerization or depolymerization (GO:0008064)	0.999997				0.999996
establishment of mitotic spindle localization (GO:0040001)	0.999997			0.999996	0.999996
limb development (GO:0060173)	0.999997			0.999996
secondary alcohol metabolic process (GO:1902652)	0.999997
SRP-dependent cotranslational protein targeting to membrane (GO:0006614)	0.999997	9.86828e-08	0.140855	0.0082269	0.999996
acylglycerol biosynthetic process (GO:0046463)	0.999997		0.999996
artery development (GO:0060840)	0.999997			0.999996	0.999996
regulation of peptidase activity (GO:0052547)	0.999997				0.999996
ear morphogenesis (GO:0042471)	0.999997
regulation of protein export from nucleus (GO:0046825)	0.999997		0.999996
regulation of release of sequestered calcium ion into cytosol by sarcoplasmic reticulum (GO:0010880)	0.999997				0.999996
response to copper ion (GO:0046688)	0.999997		0.999996
mitotic cell cycle checkpoint signaling (GO:0007093)	0.999997		0.999996		0.999996
vesicle transport along microtubule (GO:0047496)	0.999997				0.999996
negative regulation of G protein-coupled receptor signaling pathway (GO:0045744)	0.999997	0.999996
negative regulation of phosphoprotein phosphatase activity (GO:0032515)	0.999997				0.999996
negative regulation of smoothened signaling pathway (GO:0045879)	0.999997		0.999996
oligosaccharide biosynthetic process (GO:0009312)	0.999997
positive regulation of cell cycle G2/M phase transition (GO:1902751)	0.999997		0.999996	0.999996
positive regulation of histone acetylation (GO:0035066)	0.999997				0.999996
positive regulation of natural killer cell mediated immunity (GO:0002717)	0.999997				0.999996
positive regulation of protein autophosphorylation (GO:0031954)	0.999997	0.999996		0.999996
positive regulation of receptor internalization (GO:0002092)	0.999997	0.999996			0.999996
blood vessel diameter maintenance (GO:0097746)	0.999997		0.999996	0.999996	0.999996
regulation of lipid biosynthetic process (GO:0046890)	0.999997				0.999996
embryonic skeletal system development (GO:0048706)	0.999997	0.999996
negative regulation of Ras protein signal transduction (GO:0046580)	0.999997		0.999996
nuclear-transcribed mRNA catabolic process, exonucleolytic (GO:0000291)	0.999997	0.999996	0.999996		0.999996
positive regulation of immunoglobulin production (GO:0002639)	0.999997				0.999996
microtubule bundle formation (GO:0001578)	0.999997
cell projection organization (GO:0030030)	0.999997	0.999996
regulation of vasoconstriction (GO:0019229)	0.999997
synaptic vesicle cycle (GO:0099504)	0.999997	0.999996	0.999996
mRNA splice site selection (GO:0006376)	0.999997		0.999996	0.999996	0.999996
ncRNA catabolic process (GO:0034661)	0.999997		0.999996
plasma membrane invagination (GO:0099024)	0.999997		0.999996
regulation of viral transcription (GO:0046782)	0.999997	0.999996	0.999996		0.999996
dendrite morphogenesis (GO:0048813)	0.999997			0.999996	0.999996
positive regulation of cytokine-mediated signaling pathway (GO:0001961)	0.999997
positive regulation of innate immune response (GO:0045089)	0.999997			0.999996
positive regulation of interferon-beta production (GO:0032728)	0.999997			0.999996
alpha-amino acid metabolic process (GO:1901605)	0.999997	0.999996	0.999996	0.999996
regulation of fibroblast proliferation (GO:0048145)	0.999997			0.999996	0.999996
postreplication repair (GO:0006301)	0.999997		0.999996	0.999996	0.999996
apoptotic nuclear changes (GO:0030262)	0.999997
regulation of axon extension involved in axon guidance (GO:0048841)	0.999997
axon extension (GO:0048675)	0.999997	0.999996
regulation of cardiac muscle hypertrophy (GO:0010611)	0.999997
carbohydrate biosynthetic process (GO:0016051)	0.999997
cholesterol efflux (GO:0033344)	0.999997
DNA packaging (GO:0006323)	0.999997
endocrine system development (GO:0035270)	0.999997	0.999996	0.999996		0.999996
regulation of ruffle assembly (GO:1900027)	0.999997		0.999996		0.999996
extracellular matrix assembly (GO:0085029)	0.999997
regulation of vascular endothelial growth factor receptor signaling pathway (GO:0030947)	0.999997				0.999996
response to gamma radiation (GO:0010332)	0.999997		0.999996		0.999996
iron-sulfur cluster assembly (GO:0016226)	0.999997	0.999996	0.999996	0.999996
lymphocyte activation involved in immune response (GO:0002285)	0.999997
mammary gland development (GO:0030879)	0.999997		0.999996
wound healing, spreading of cells (GO:0044319)	0.999997
negative regulation of ossification (GO:0030279)	0.999997
negative regulation of protein depolymerization (GO:1901880)	0.999997				0.999996
negative regulation of stress fiber assembly (GO:0051497)	0.999997
negative regulation of synaptic transmission (GO:0050805)	0.999997			0.999996
neuromuscular junction development (GO:0007528)	0.999997				0.999996
peptidyl-glutamic acid modification (GO:0018200)	0.999997	0.999996
positive regulation of neuron apoptotic process (GO:0043525)	0.999997	0.999996			0.999996
positive regulation of phospholipase activity (GO:0010518)	0.999997
positive regulation of protein targeting to membrane (GO:0090314)	0.999997
positive regulation of transcription from RNA polymerase II promoter in response to stress (GO:0036003)	0.999997	0.999996
protein kinase B signaling (GO:0043491)	0.999997	0.999996		0.999996	0.999996
purine nucleoside bisphosphate metabolic process (GO:0034032)	0.999997	0.999996	0.999996
regulation of cellular component size (GO:0032535)	0.999997	0.999996		0.999996	0.999996
regulation of cellular pH (GO:0030641)	0.999997
embryonic skeletal system morphogenesis (GO:0048704)	0.999997
ribonucleoside bisphosphate metabolic process (GO:0033875)	0.999997	0.999996	0.999996
steroid hormone biosynthetic process (GO:0120178)	0.999997		0.999996		0.999996
vitamin transport (GO:0051180)	0.999997		0.999996
negative regulation of proteasomal ubiquitin-dependent protein catabolic process (GO:0032435)	0.999997	0.999996	0.999996	0.999996
cytoplasmic translation (GO:0002181)	0.999997	4.1604e-07	0.518973	0.0271453
regulation of ATP metabolic process (GO:1903578)	0.999997	0.999996	0.999996	0.999996	0.999996
histone H3 acetylation (GO:0043966)	0.999997	0.999996		0.999996
determination of heart left/right asymmetry (GO:0061371)	0.999997				0.999996
embryonic heart tube morphogenesis (GO:0003143)	0.999997				0.999996
fatty acid beta-oxidation (GO:0006635)	0.999997	0.999996	0.999996	0.999996
receptor signaling pathway via STAT (GO:0097696)	0.999997				0.999996
cAMP-mediated signaling (GO:0019933)	0.999997
regulation of dopamine secretion (GO:0014059)	0.999997	0.999996		0.999996	0.999996
cellular response to hexose stimulus (GO:0071331)	0.999997		0.999996
regulation of myotube differentiation (GO:0010830)	0.999997	0.999996			0.999996
regulation of neutrophil chemotaxis (GO:0090022)	0.999997	0.999996
energy derivation by oxidation of organic compounds (GO:0015980)	0.999997				0.999996
regulation of protein processing (GO:0070613)	0.999997
regulation of proteolysis involved in cellular protein catabolic process (GO:1903050)	0.999997		0.999996		0.999996
regulation of rhodopsin mediated signaling pathway (GO:0022400)	0.999997		0.999996	0.999996
regulation of spindle assembly (GO:0090169)	0.999997			0.999996	0.999996
fat-soluble vitamin metabolic process (GO:0006775)	0.999997		0.999996	0.999996
in utero embryonic development (GO:0001701)	0.999997
negative regulation of antigen receptor-mediated signaling pathway (GO:0050858)	0.999997
negative regulation of cell junction assembly (GO:1901889)	0.999997			0.999996	0.999996
negative regulation of sequestering of calcium ion (GO:0051283)	0.999997
organophosphate ester transport (GO:0015748)	0.999997			0.999996
peptide catabolic process (GO:0043171)	0.999997	0.999996
phosphatidylglycerol metabolic process (GO:0046471)	0.999997			0.999996
phosphatidylinositol dephosphorylation (GO:0046856)	0.999997			0.999996
positive regulation of ERBB signaling pathway (GO:1901186)	0.999997	0.999996	0.999996		0.999996
positive regulation of lipid metabolic process (GO:0045834)	0.999997				0.999996
positive regulation of release of cytochrome c from mitochondria (GO:0090200)	0.999997				0.999996
positive regulation of T cell migration (GO:2000406)	0.999997	0.999996			0.999996
activation of phospholipase C activity (GO:0007202)	0.999997
axonemal dynein complex assembly (GO:0070286)	0.999997	0.999996
regulation of cell morphogenesis (GO:0022604)	0.999997		0.999996
regulation of cellular biosynthetic process (GO:0031326)	0.999997	0.999996		0.999996	0.999996
regulation of intracellular estrogen receptor signaling pathway (GO:0033146)	0.999997	0.999996	0.999996
ERBB2 signaling pathway (GO:0038128)	0.999997		0.999996		0.999996
response to amino acid (GO:0043200)	0.999997			0.999996	0.999996
intra-Golgi vesicle-mediated transport (GO:0006891)	0.999997	0.999996	0.999996	0.999996	0.999996
skeletal muscle organ development (GO:0060538)	0.999997				0.999996
superoxide metabolic process (GO:0006801)	0.999997	0.999996		0.999996
positive regulation of lamellipodium organization (GO:1902745)	0.999997	0.999996
positive regulation of telomere maintenance (GO:0032206)	0.999997	0.999996	0.999996	0.999996
cellular response to glucose starvation (GO:0042149)	0.999997	0.999996		0.999996
cellular response to retinoic acid (GO:0071300)	0.999997	0.999996
DNA-dependent DNA replication maintenance of fidelity (GO:0045005)	0.999997		0.999996	0.999996	0.999996
heart looping (GO:0001947)	0.999997				0.999996
regulation of mitochondrion organization (GO:0010821)	0.999997		0.999996	0.999996
phosphatidic acid biosynthetic process (GO:0006654)	0.999997		0.999996
tRNA aminoacylation (GO:0043039)	0.999997		0.999996
negative regulation of innate immune response (GO:0045824)	0.999997			0.999996	0.999996
positive regulation of production of molecular mediator of immune response (GO:0002702)	0.999997
positive regulation of mitochondrion organization (GO:0010822)	0.999997		0.999996		0.999996
purine-containing compound biosynthetic process (GO:0072522)	0.999997	0.999996	0.999996	0.999996
regulation of biomineral tissue development (GO:0070167)	0.999997
regulation of chondrocyte differentiation (GO:0032330)	0.999997
cellular response to drug (GO:0035690)	0.999997	0.999996			0.999996
regulation of glycogen biosynthetic process (GO:0005979)	0.999997		0.999996		0.999996
regulation of myelination (GO:0031641)	0.999997	0.999996	0.999996
DNA geometric change (GO:0032392)	0.999997	0.999996	0.999996	0.999996	0.999996
regulation of synapse organization (GO:0050807)	0.999997				0.999996
global genome nucleotide-excision repair (GO:0070911)	0.999997			0.999996	0.999996
regulation of viral life cycle (GO:1903900)	0.999997
histone methylation (GO:0016571)	0.999997	0.999996	0.999996
TOR signaling (GO:0031929)	0.999997			0.999996	0.999996
negative regulation of protein localization to membrane (GO:1905476)	0.999997			0.999996	0.999996
negative regulation of proteolysis involved in cellular protein catabolic process (GO:1903051)	0.999997	0.999996		0.999996	0.999996
negative regulation of telomere maintenance via telomere lengthening (GO:1904357)	0.999997	0.999996			0.999996
negative regulation of transposition (GO:0010529)	0.999997		0.999996	0.999996
positive regulation of T cell mediated cytotoxicity (GO:0001916)	0.999997				0.999996
regulation of transcription, DNA-templated (GO:0006355)	0.999997	0.999996	0.999996	0.999996	0.999996
regulation of transcription by RNA polymerase II (GO:0006357)	0.999997	0.999996	0.999996	0.999996	0.999996
lipid biosynthetic process (GO:0008610)	0.999997	0.999996	0.999996
intracellular protein transmembrane transport (GO:0065002)	0.999997	0.999996	0.999996	0.999996	0.999996
negative regulation of epidermal growth factor receptor signaling pathway (GO:0042059)	0.999997		0.999996
antigen processing and presentation of peptide antigen via MHC class I (GO:0002474)	0.999997	0.999996	0.999996
apoptotic mitochondrial changes (GO:0008637)	0.999997		0.999996	0.999996	0.999996
bile acid metabolic process (GO:0008206)	0.999997				0.999996
exonucleolytic catabolism of deadenylated mRNA (GO:0043928)	0.999997	0.999996	0.999996		0.999996
positive regulation of ATP metabolic process (GO:1903580)	0.999997	0.999996
protein monoubiquitination (GO:0006513)	0.999997		0.999996	0.999996	0.999996
regulation of exit from mitosis (GO:0007096)	0.999997	0.999996	0.999996	0.999996
regulation of nitric-oxide synthase activity (GO:0050999)	0.999997				0.999996
replication fork processing (GO:0031297)	0.999997	0.999996	0.999996	0.999996	0.999996
positive regulation of transcription, DNA-templated (GO:0045893)	0.999997	0.999996	0.999996	0.999996	0.999996
regulation of gene expression (GO:0010468)	0.999997	0.999996	0.999996	0.999996	0.999996
cellular protein modification process (GO:0006464)	0.999997	0.999996	0.999996	0.999996	0.999996
negative regulation of transcription, DNA-templated (GO:0045892)	0.999997	0.999996	0.999996	0.999996	0.999996
positive regulation of transcription by RNA polymerase II (GO:0045944)	0.999997	0.999996	0.999996	0.999996	0.999996
regulation of cell population proliferation (GO:0042127)	0.999997	0.999996	0.999996	0.999996	0.999996
regulation of apoptotic process (GO:0042981)	0.999997	0.999996	0.999996	0.999996	0.999996
negative regulation of transcription by RNA polymerase II (GO:0000122)	0.999997	0.999996	0.999996	0.999996	0.999996
regulation of generation of precursor metabolites and energy (GO:0043467)	0.999997	0.999996	0.999996	0.999996	0.999996
phosphatidic acid metabolic process (GO:0046473)	0.999997		0.999996
regulation of blood coagulation (GO:0030193)	0.999997				0.999996
calcium-ion regulated exocytosis (GO:0017156)	0.999997	0.999996	0.999996	0.999996	0.999996
cellular response to cadmium ion (GO:0071276)	0.999997		0.999996		0.999996
cellular senescence (GO:0090398)	0.999997		0.999996	0.999996
chondroitin sulfate proteoglycan biosynthetic process (GO:0050650)	0.999997
entrainment of circadian clock by photoperiod (GO:0043153)	0.999997			0.999996	0.999996
regulation of toll-like receptor signaling pathway (GO:0034121)	0.999997				0.999996
release of sequestered calcium ion into cytosol (GO:0051209)	0.999997		0.999996
response to glucocorticoid (GO:0051384)	0.999997
stress-activated protein kinase signaling cascade (GO:0031098)	0.999997			0.999996
negative regulation of actin filament bundle assembly (GO:0032232)	0.999997
negative regulation of plasma membrane bounded cell projection assembly (GO:0120033)	0.999997				0.999996
nucleobase-containing small molecule interconversion (GO:0015949)	0.999997	0.999996
peptide hormone secretion (GO:0030072)	0.999997
positive regulation of gene silencing by miRNA (GO:2000637)	0.999997				0.999996
positive regulation of mitotic cell cycle (GO:0045931)	0.999997	0.999996	0.999996		0.999996
positive regulation of muscle cell differentiation (GO:0051149)	0.999997
positive regulation of nitric oxide biosynthetic process (GO:0045429)	0.999997			0.999996	0.999996
protein export from nucleus (GO:0006611)	0.999997		0.999996		0.999996
transcription-coupled nucleotide-excision repair (GO:0006283)	0.999997	0.999996	0.999996	0.999996	0.999996
protein deacetylation (GO:0006476)	0.999997	0.999996	0.999996	0.999996	0.999996
positive regulation of cellular process (GO:0048522)	0.999997	0.999996	0.999996	0.999996	0.999996
cytokine-mediated signaling pathway (GO:0019221)	0.999997	0.999996	0.999996	0.999996	0.999996
negative regulation of cellular process (GO:0048523)	0.999997	0.999996	0.999996	0.999996	0.999996
negative regulation of cellular macromolecule biosynthetic process (GO:2000113)	0.999997	0.999996	0.999996	0.999996	0.999996
positive regulation of intracellular signal transduction (GO:1902533)	0.999997	0.999996	0.999996	0.999996	0.999996
regulation of amyloid-beta formation (GO:1902003)	0.999997	0.999996		0.999996
cellular response to amino acid stimulus (GO:0071230)	0.999997		0.999996	0.999996	0.999996
regulation of lamellipodium assembly (GO:0010591)	0.999997	0.999996	0.999996		0.999996
histone lysine methylation (GO:0034968)	0.999997	0.999996
sister chromatid segregation (GO:0000819)	0.999997		0.999996	0.999996	0.999996
organic cyclic compound biosynthetic process (GO:1901362)	0.999997	0.999996	0.999996
positive regulation of release of sequestered calcium ion into cytosol (GO:0051281)	0.999997				0.999996
protein destabilization (GO:0031648)	0.999997		0.999996	0.999996	0.999996
protein insertion into membrane (GO:0051205)	0.999997	0.999996
protein ubiquitination (GO:0016567)	0.999997	0.999996	0.999996	0.999996	0.999996
positive regulation of nucleic acid-templated transcription (GO:1903508)	0.999997	0.999996	0.999996	0.999996	0.999996
protein phosphorylation (GO:0006468)	0.999997	0.999996	0.999996	0.999996	0.999996
neutrophil mediated immunity (GO:0002446)	0.999997	0.999996	0.999996	0.999996	0.999996
negative regulation of apoptotic process (GO:0043066)	0.999997	0.999996	0.999996	0.999996	0.999996
neutrophil activation involved in immune response (GO:0002283)	0.999997	0.999996	0.999996	0.999996	0.999996
cellular response to cytokine stimulus (GO:0071345)	0.999997	0.999996	0.999996	0.999996	0.999996
positive regulation of gene expression (GO:0010628)	0.999997	0.999996	0.999996	0.999996	0.999996
neutrophil degranulation (GO:0043312)	0.999997	0.999996	0.999996	0.999996	0.999996
positive regulation of cell population proliferation (GO:0008284)	0.999997	0.999996	0.999996	0.999996	0.999996
regulation of cellular macromolecule biosynthetic process (GO:2000112)	0.999997	0.999996	0.999996	0.999996	0.999996
fatty acid derivative biosynthetic process (GO:1901570)	0.999997
ribosomal small subunit biogenesis (GO:0042274)	0.999997	0.999996		0.999996	0.999996
stem cell differentiation (GO:0048863)	0.999997		0.999996		0.999996
negative regulation of ERBB signaling pathway (GO:1901185)	0.999997		0.999996
positive regulation of cation channel activity (GO:2001259)	0.999997	0.999996			0.999996
negative regulation of nucleic acid-templated transcription (GO:1903507)	0.999997	0.999996	0.999996	0.999996	0.999996
nervous system development (GO:0007399)	0.999997	0.999996	0.999996	0.999996	0.999996
regulation of intracellular signal transduction (GO:1902531)	0.999997	0.999996	0.999996	0.999996	0.999996
regulation of nucleic acid-templated transcription (GO:1903506)	0.999997	0.999996	0.999996	0.999996	0.999996
organelle assembly (GO:0070925)	0.999997	0.999996	0.999996	0.999996	0.999996
organelle organization (GO:0006996)	0.999997	0.999996	0.999996	0.999996	0.999996
cellular protein metabolic process (GO:0044267)	0.999997	0.999996	0.999996	0.999996	0.999996
protein targeting to ER (GO:0045047)	0.999997	4.9957e-07	0.300386	0.0271453	0.999996
protein modification by small protein conjugation (GO:0032446)	0.999997	0.999996	0.999996	0.999996	0.999996
regulation of cell migration (GO:0030334)	0.999997	0.999996	0.999996	0.999996	0.999996
transmembrane receptor protein tyrosine kinase signaling pathway (GO:0007169)	0.999997	0.999996	0.999996	0.999996	0.999996
phosphorylation (GO:0016310)	0.999997	0.999996	0.999996	0.999996	0.999996
positive regulation of macromolecule metabolic process (GO:0010604)	0.999997	0.999996	0.999996	0.999996	0.999996
negative regulation of programmed cell death (GO:0043069)	0.999997	0.999996	0.999996	0.999996	0.999996
negative regulation of cell population proliferation (GO:0008285)	0.999997	0.999996	0.999996	0.999996	0.999996
positive regulation of protein phosphorylation (GO:0001934)	0.999997	0.999996	0.999996	0.999996	0.999996
protein transport (GO:0015031)	0.999997	0.999996	0.999996	0.999996	0.999996
gene expression (GO:0010467)	0.999997	0.847543	0.999996	0.999996	0.999996
ubiquitin-dependent protein catabolic process (GO:0006511)	0.999997	0.999996	0.999996	0.999996	0.999996
supramolecular fiber organization (GO:0097435)	0.999997	0.999996	0.999996	0.999996	0.999996
cellular response to DNA damage stimulus (GO:0006974)	0.999997	0.999996	0.999996	0.999996	0.999996
positive regulation of multicellular organismal process (GO:0051240)	0.999997	0.999996	0.999996	0.999996	0.999996
post-translational protein modification (GO:0043687)	0.999997	0.999996	0.999996	0.999996	0.999996
intracellular protein transport (GO:0006886)	0.999997	0.999996	0.999996	0.999996	0.999996
positive regulation of cytokine production (GO:0001819)	0.999997	0.999996	0.999996	0.999996	0.999996
cellular protein localization (GO:0034613)	0.999997	0.999996	0.999996	0.999996	0.999996
cellular response to oxygen-containing compound (GO:1901701)	0.999997	0.999996	0.999996	0.999996	0.999996
negative regulation of gene expression (GO:0010629)	0.999997	0.999996	0.999996	0.999996	0.999996
proteasome-mediated ubiquitin-dependent protein catabolic process (GO:0043161)	0.999997	0.999996	0.999996	0.999996	0.999996
transcription by RNA polymerase II (GO:0006366)	0.999997	0.999996	0.999996	0.999996	0.999996
cellular macromolecule biosynthetic process (GO:0034645)	0.999997	0.521116	0.999996	0.999996	0.999996
protein polyubiquitination (GO:0000209)	0.999997	0.999996	0.999996	0.999996	0.999996
cilium assembly (GO:0060271)	0.999997	0.999996	0.999996	0.999996	0.999996
positive regulation of apoptotic process (GO:0043065)	0.999997	0.999996	0.999996	0.999996	0.999996
chemical synaptic transmission (GO:0007268)	0.999997	0.999996	0.999996	0.999996	0.999996
MAPK cascade (GO:0000165)	0.999997	0.999996	0.999996	0.999996	0.999996
innate immune response (GO:0045087)	0.999997	0.999996	0.999996	0.999996	0.999996
extracellular matrix organization (GO:0030198)	0.999997	0.999996	0.999996	0.999996	0.999996
mRNA processing (GO:0006397)	0.999997	0.999996	0.999996	0.999996	0.999996
DNA repair (GO:0006281)	0.999997	0.999996	0.999996	0.999996	0.999996
regulation of cell cycle (GO:0051726)	0.999997	0.999996	0.999996	0.999996	0.999996
proteolysis (GO:0006508)	0.999997	0.999996	0.999996	0.999996	0.999996
positive regulation of programmed cell death (GO:0043068)	0.999997	0.999996	0.999996	0.999996	0.999996
protein lipidation (GO:0006497)	0.999997	0.999996	0.999996		0.999996
plasma membrane bounded cell projection assembly (GO:0120031)	0.999997	0.999996	0.999996	0.999996	0.999996
DNA metabolic process (GO:0006259)	0.999997	0.999996	0.999996	0.999996	0.999996
protein modification by small protein removal (GO:0070646)	0.999997	0.999996	0.999996	0.999996	0.999996
inorganic cation transmembrane transport (GO:0098662)	0.999997		0.999996
mRNA splicing, via spliceosome (GO:0000398)	0.999997	0.999996	0.999996	0.999996	0.999996
positive regulation of MAPK cascade (GO:0043410)	0.999997	0.999996		0.999996
positive regulation of cell migration (GO:0030335)	0.999997	0.999996	0.999996	0.999996	0.999996
central nervous system development (GO:0007417)	0.999997	0.999996	0.999996	0.999996	0.999996
protein-containing complex assembly (GO:0065003)	0.999997	0.999996	0.999996	0.999996	0.999996
negative regulation of signal transduction (GO:0009968)	0.999997	0.999996	0.999996	0.999996	0.999996
protein deubiquitination (GO:0016579)	0.999997	0.999996	0.999996	0.999996	0.999996
regulation of protein phosphorylation (GO:0001932)	0.999997	0.999996	0.999996	0.999996	0.999996
cellular component assembly (GO:0022607)	0.999997	0.999996	0.999996	0.999996	0.999996
positive regulation of cell differentiation (GO:0045597)	0.999997	0.999996	0.999996		0.999996
regulation of canonical Wnt signaling pathway (GO:0060828)	0.999997	0.999996	0.999996	0.999996	0.999996
positive regulation of phosphorylation (GO:0042327)	0.999997	0.999996	0.999996	0.999996	0.999996
positive regulation of signal transduction (GO:0009967)	0.999997	0.999996	0.999996	0.999996	0.999996
RNA splicing, via transesterification reactions with bulged adenosine as nucleophile (GO:0000377)	0.999997	0.999996	0.999996	0.999996	0.999996
regulation of calcineurin-NFAT signaling cascade (GO:0070884)	0.999997		0.999996
regulation of calcium-mediated signaling (GO:0050848)	0.999997		0.999996		0.999996
carbohydrate derivative biosynthetic process (GO:1901137)	0.999997	0.999996	0.999996
cellular response to epidermal growth factor stimulus (GO:0071364)	0.999997		0.999996		0.999996
regulation of extrinsic apoptotic signaling pathway in absence of ligand (GO:2001239)	0.999997	0.999996			0.999996
regulation of phosphatase activity (GO:0010921)	0.999997				0.999996
regulation of protein transport (GO:0051223)	0.999997			0.999996
regulation of reactive oxygen species biosynthetic process (GO:1903426)	0.999997		0.999996
regulation of small molecule metabolic process (GO:0062012)	0.999997			0.999996
response to interferon-beta (GO:0035456)	0.999997
response to ketone (GO:1901654)	0.999997				0.999996
RNA phosphodiester bond hydrolysis (GO:0090501)	0.999997		0.999996	0.999996	0.999996
sarcomere organization (GO:0045214)	0.999997
keratan sulfate biosynthetic process (GO:0018146)	0.999997
T cell activation involved in immune response (GO:0002286)	0.999997
mucosal immune response (GO:0002385)	0.999997		0.999996
negative regulation of phosphatase activity (GO:0010923)	0.999997				0.999996
photoperiodism (GO:0009648)	0.999997			0.999996	0.999996
positive regulation of cell communication (GO:0010647)	0.999997		0.999996		0.999996
positive regulation of nitric oxide metabolic process (GO:1904407)	0.999997			0.999996	0.999996
positive regulation of phosphatidylinositol 3-kinase activity (GO:0043552)	0.999997
positive regulation of protein import into nucleus (GO:0042307)	0.999997	0.999996	0.999996
positive regulation of response to wounding (GO:1903036)	0.999997				0.999996
protein localization to lysosome (GO:0061462)	0.999997				0.999996
positive regulation of DNA-binding transcription factor activity (GO:0051091)	0.999997	0.999996	0.999996	0.999996	0.999996
anterograde trans-synaptic signaling (GO:0098916)	0.999997	0.999996	0.999996	0.999996	0.999996
membrane organization (GO:0061024)	0.999997	0.999996	0.999996	0.999996	0.999996
axonogenesis (GO:0007409)	0.999997	0.999996	0.999996	0.999996	0.999996
regulation of ERK1 and ERK2 cascade (GO:0070372)	0.999997	0.999996		0.999996	0.999996
regulation of autophagosome assembly (GO:2000785)	0.999997		0.999996	0.999996
regulation of blood circulation (GO:1903522)	0.999997
regulation of protein polymerization (GO:0032271)	0.999997				0.999996
regulation of regulated secretory pathway (GO:1903305)	0.999997	0.999996	0.999996	0.999996	0.999996
maturation of SSU-rRNA (GO:0030490)	0.999997		0.999996	0.999996	0.999996
negative regulation of cell cycle G1/S phase transition (GO:1902807)	0.999997			0.999996	0.999996
negative regulation of neurogenesis (GO:0050768)	0.999997			0.999996	0.999996
negative regulation of organelle assembly (GO:1902116)	0.999997				0.999996
oxoacid metabolic process (GO:0043436)	0.999997	0.999996
apoptotic process (GO:0006915)	0.999997	0.999996	0.999996		0.999996
regulation of autophagy (GO:0010506)	0.999997	0.999996	0.999996	0.999996	0.999996
regulation of filopodium assembly (GO:0051489)	0.999997				0.999996
cilium organization (GO:0044782)	0.999997	0.999996	0.999996	0.999996	0.999996
regulation of I-kappaB kinase/NF-kappaB signaling (GO:0043122)	0.999997	0.999996	0.999996	0.999996	0.999996
transcription, DNA-templated (GO:0006351)	0.999997	0.999996	0.999996	0.999996	0.999996
positive regulation of cell motility (GO:2000147)	0.999997	0.999996	0.999996	0.999996	0.999996
cellular response to lipid (GO:0071396)	0.999997	0.999996	0.999996	0.999996	0.999996
regulation of cell growth (GO:0001558)	0.999997		0.999996	0.999996	0.999996
external encapsulating structure organization (GO:0045229)	0.999997	0.999996	0.999996	0.999996	0.999996
extracellular structure organization (GO:0043062)	0.999997	0.999996	0.999996	0.999996	0.999996
negative regulation of multicellular organismal process (GO:0051241)	0.999997	0.999996	0.999996	0.999996
positive regulation of GTPase activity (GO:0043547)	0.999997	0.999996	0.999996		0.999996
positive regulation of protein modification process (GO:0031401)	0.999997	0.999996	0.999996	0.999996	0.999996
negative regulation of inflammatory response (GO:0050728)	0.999997		0.999996
phosphate-containing compound metabolic process (GO:0006796)	0.999997	0.999996	0.999996	0.999996	0.999996
mitotic cell cycle phase transition (GO:0044772)	0.999997	0.999996	0.999996	0.999996	0.999996
regulation of protein kinase B signaling (GO:0051896)	0.999997	0.999996	0.999996	0.999996	0.999996
regulation of inflammatory response (GO:0050727)	0.999997	0.999996	0.999996	0.999996	0.999996
proteasomal protein catabolic process (GO:0010498)	0.999997	0.999996	0.999996	0.999996	0.999996
regulation of angiogenesis (GO:0045765)	0.999997	0.999996	0.999996	0.999996	0.999996
generation of neurons (GO:0048699)	0.999997	0.999996	0.999996
ncRNA processing (GO:0034470)	0.999997	0.222106	0.999996	0.999996	0.999996
modification-dependent protein catabolic process (GO:0019941)	0.999997	0.999996	0.999996	0.999996	0.999996
regulation of macromolecule metabolic process (GO:0060255)	0.999997	0.999996	0.999996	0.999996	0.999996
endomembrane system organization (GO:0010256)	0.999997	0.999996	0.999996	0.999996	0.999996
regulation of signal transduction (GO:0009966)	0.999997	0.999996	0.999996	0.999996
negative regulation of intracellular signal transduction (GO:1902532)	0.999997		0.999996	0.999996	0.999996
ribosomal large subunit biogenesis (GO:0042273)	0.999997	0.999996	0.999996	0.999996
negative regulation of protein metabolic process (GO:0051248)	0.999997	0.999996	0.999996	0.999996
protein homotetramerization (GO:0051289)	0.999997			0.999996
protein localization to membrane (GO:0072657)	0.999997	0.999996	0.999996	0.999996	0.999996
cellular response to tumor necrosis factor (GO:0071356)	0.999997	0.999996	0.999996	0.999996	0.999996
regulation of programmed cell death (GO:0043067)	0.999997	0.999996	0.999996	0.999996	0.999996
negative regulation of macromolecule metabolic process (GO:0010605)	0.999997	0.999996	0.999996	0.999996	0.999996
ribosome biogenesis (GO:0042254)	0.999997	0.521116	0.999996	0.999996	0.999996
negative regulation of cell differentiation (GO:0045596)	0.999997	0.999996	0.999996	0.999996	0.999996
negative regulation of Wnt signaling pathway (GO:0030178)	0.999997	0.999996	0.999996	0.999996	0.999996
regulation of GTPase activity (GO:0043087)	0.999997	0.999996	0.999996	0.999996	0.999996
regulation of mitotic cell cycle phase transition (GO:1901990)	0.999997	0.999996	0.999996	0.999996	0.999996
antigen receptor-mediated signaling pathway (GO:0050851)	0.999997	0.999996	0.999996		0.999996
endoplasmic reticulum to Golgi vesicle-mediated transport (GO:0006888)	0.999997	0.999996	0.999996	0.999996	0.999996
negative regulation of cytokine production (GO:0001818)	0.999997	0.999996		0.999996	0.999996
regulated exocytosis (GO:0045055)	0.999997	0.999996	0.999996	0.999996	0.999996
positive regulation of cellular biosynthetic process (GO:0031328)	0.999997	0.999996	0.999996	0.999996	0.999996
protein stabilization (GO:0050821)	0.999997	0.999996	0.999996	0.999996	0.999996
regulation of immune response (GO:0050776)	0.999997				0.999996
RNA processing (GO:0006396)	0.999997	0.999996	0.999996	0.999996	0.999996
regulation of mitotic cell cycle (GO:0007346)	0.999997	0.999996	0.999996	0.999996	0.999996
regulation of translation (GO:0006417)	0.999997	0.999996	0.999996	0.999996	0.999996
negative regulation of immune response (GO:0050777)	0.999997	0.999996	0.999996		0.999996
telomere organization (GO:0032200)	0.999997	0.999996	0.999996	0.999996	0.999996
glycerophospholipid biosynthetic process (GO:0046474)	0.999997	0.999996	0.999996	0.999996
positive regulation of developmental process (GO:0051094)	0.999997	0.999996	0.999996	0.999996	0.999996
defense response to bacterium (GO:0042742)	0.999997		0.999996	0.999996	0.999996
mitochondrion organization (GO:0007005)	0.999997	0.999996	0.999996	0.999996	0.999996
cation transport (GO:0006812)	0.999997				0.999996
neuron differentiation (GO:0030182)	0.999997	0.999996	0.999996
rRNA processing (GO:0006364)	0.999997	0.20044	0.999996	0.999996	0.999996
regulation of gene silencing by miRNA (GO:0060964)	0.999997	0.999996	0.999996	0.999996	0.999996
positive regulation of ERK1 and ERK2 cascade (GO:0070374)	0.999997	0.999996
nuclear-transcribed mRNA catabolic process (GO:0000956)	0.999997	0.0142005	0.999996	0.155557	0.999996
neuron projection development (GO:0031175)	0.999997	0.999996	0.999996	0.999996	0.999996
positive regulation of I-kappaB kinase/NF-kappaB signaling (GO:0043123)	0.999997	0.999996	0.999996		0.999996
cell-cell adhesion via plasma-membrane adhesion molecules (GO:0098742)	0.999997	0.999996	0.999996	0.999996	0.999996
peptidyl-serine modification (GO:0018209)	0.999997	0.999996	0.999996	0.999996	0.999996
DNA-templated transcription, initiation (GO:0006352)	0.999997	0.999996	0.999996	0.999996	0.999996
cellular protein-containing complex assembly (GO:0034622)	0.999997	0.999996	0.999996	0.999996	0.999996
regulation of MAPK cascade (GO:0043408)	0.999997	0.999996		0.999996	0.999996
adenylate cyclase-modulating G protein-coupled receptor signaling pathway (GO:0007188)	0.999997
regulation of neuron projection development (GO:0010975)	0.999997	0.999996		0.999996	0.999996
negative regulation of canonical Wnt signaling pathway (GO:0090090)	0.999997	0.999996	0.999996	0.999996	0.999996
double-strand break repair (GO:0006302)	0.999997	0.999996	0.999996	0.999996	0.999996
heart development (GO:0007507)	0.999997			0.999996	0.999996
rRNA metabolic process (GO:0016072)	0.999997	0.0981262	0.999996	0.999996	0.999996
positive regulation of protein kinase B signaling (GO:0051897)	0.999997	0.999996	0.999996		0.999996
response to lipopolysaccharide (GO:0032496)	0.999997		0.999996		0.999996
protein autophosphorylation (GO:0046777)	0.999997	0.999996	0.999996	0.999996	0.999996
cellular response to growth factor stimulus (GO:0071363)	0.999997	0.999996	0.999996		0.999996
cellular response to starvation (GO:0009267)	0.999997	0.999996	0.999996	0.999996	0.999996
skeletal system development (GO:0001501)	0.999997	0.999996	0.999996	0.999996
T cell receptor signaling pathway (GO:0050852)	0.999997	0.999996	0.999996		0.999996
organonitrogen compound biosynthetic process (GO:1901566)	0.999997	0.999996	0.999996	0.999996
mitotic spindle organization (GO:0007052)	0.999997	0.999996	0.999996	0.999996	0.999996
regulation of cell differentiation (GO:0045595)	0.999997	0.999996	0.999996	0.999996	0.999996
regulation of signal transduction by p53 class mediator (GO:1901796)	0.999997	0.999996	0.999996	0.999996	0.999996
peptidyl-serine phosphorylation (GO:0018105)	0.999997	0.999996	0.999996	0.999996	0.999996
cellular response to interleukin-1 (GO:0071347)	0.999997		0.999996	0.999996	0.999996
positive regulation of NF-kappaB transcription factor activity (GO:0051092)	0.999997	0.999996	0.999996	0.999996	0.999996
positive regulation of protein kinase activity (GO:0045860)	0.999997		0.999996	0.999996	0.999996
dephosphorylation (GO:0016311)	0.999997			0.999996	0.999996
positive regulation of Wnt signaling pathway (GO:0030177)	0.999997	0.999996	0.999996	0.999996	0.999996
actin filament organization (GO:0007015)	0.999997	0.999996	0.999996	0.999996	0.999996
negative regulation of protein phosphorylation (GO:0001933)	0.999997	0.999996	0.999996	0.999996	0.999996
brain development (GO:0007420)	0.999997	0.999996	0.999996	0.999996	0.999996
regulation of cytokine production (GO:0001817)	0.999997	0.999996		0.999996	0.999996
cellular response to organic cyclic compound (GO:0071407)	0.999997	0.999996		0.999996	0.999996
response to cytokine (GO:0034097)	0.999997	0.999996	0.999996		0.999996
regulation of G2/M transition of mitotic cell cycle (GO:0010389)	0.999997	0.999996	0.999996	0.999996	0.999996
positive regulation of hydrolase activity (GO:0051345)	0.999997		0.999996	0.999996	0.999996
regulation of cytosolic calcium ion concentration (GO:0051480)	0.999997
positive regulation of intracellular protein transport (GO:0090316)	0.999997	0.999996	0.999996	0.999996	0.999996
positive regulation of transferase activity (GO:0051347)	0.999997	0.999996	0.999996	0.999996	0.999996
positive regulation of cytosolic calcium ion concentration (GO:0007204)	0.999997
regulation of mRNA stability (GO:0043488)	0.999997	0.999996	0.999996	0.999996	0.999996
negative regulation of cell migration (GO:0030336)	0.999997	0.999996	0.999996	0.999996	0.999996
monocarboxylic acid metabolic process (GO:0032787)	0.999997	0.999996		0.999996	0.999996
protein-DNA complex assembly (GO:0065004)	0.999997	0.999996	0.999996	0.999996	0.999996
receptor-mediated endocytosis (GO:0006898)	0.999997		0.999996	0.999996	0.999996
negative regulation of DNA-binding transcription factor activity (GO:0043433)	0.999997	0.999996	0.999996	0.999996	0.999996
neuron development (GO:0048666)	0.999997	0.999996	0.999996		0.999996
nitrogen compound transport (GO:0071705)	0.999997	0.999996		0.999996	0.999996
protein localization to organelle (GO:0033365)	0.999997	0.999996	0.999996	0.999996	0.999996
Ras protein signal transduction (GO:0007265)	0.999997	0.999996	0.999996	0.999996	0.999996
chromatin organization (GO:0006325)	0.999997	0.999996	0.999996	0.999996	0.999996
regulation of small GTPase mediated signal transduction (GO:0051056)	0.999997	0.999996			0.999996
positive regulation of cellular catabolic process (GO:0031331)	0.999997	0.999996	0.999996		0.999996
positive regulation of mitotic cell cycle phase transition (GO:1901992)	0.999997		0.999996	0.999996	0.999996
transcription initiation from RNA polymerase II promoter (GO:0006367)	0.999997	0.999996	0.999996	0.999996	0.999996
enzyme linked receptor protein signaling pathway (GO:0007167)	0.999997	0.999996	0.999996		0.999996
neuron projection morphogenesis (GO:0048812)	0.999997	0.999996	0.999996	0.999996	0.999996
protein localization to cell periphery (GO:1990778)	0.999997		0.999996	0.999996	0.999996
regulation of cellular component organization (GO:0051128)	0.999997		0.999996	0.999996	0.999996
positive regulation of response to external stimulus (GO:0032103)	0.999997	0.999996		0.999996	0.999996
potassium ion transmembrane transport (GO:0071805)	0.999997
protein dephosphorylation (GO:0006470)	0.999997			0.999996	0.999996
negative regulation of protein catabolic process (GO:0042177)	0.999997	0.999996	0.999996	0.999996
ribonucleoprotein complex assembly (GO:0022618)	0.999997	0.999996	0.999996	0.999996	0.999996
protein localization to plasma membrane (GO:0072659)	0.999997		0.999996	0.999996	0.999996
cellular calcium ion homeostasis (GO:0006874)	0.999997	0.999996	0.999996		0.999996
organic substance transport (GO:0071702)	0.999997	0.999996	0.999996	0.999996	0.999996
positive regulation of peptidyl-tyrosine phosphorylation (GO:0050731)	0.999997
RNA metabolic process (GO:0016070)	0.999997	0.999996		0.999996	0.999996
regulation of cell adhesion (GO:0030155)	0.999997	0.999996			0.999996
regulation of cell motility (GO:2000145)	0.999997	0.999996			0.999996
defense response to virus (GO:0051607)	0.999997		0.999996		0.999996
transmembrane receptor protein serine/threonine kinase signaling pathway (GO:0007178)	0.999997		0.999996	0.999996	0.999996
cellular response to heat (GO:0034605)	0.999997		0.999996
regulation of ossification (GO:0030278)	0.999997
retina homeostasis (GO:0001895)	0.999997			0.999996
transition metal ion transport (GO:0000041)	0.999997			0.999996
Wnt signaling pathway, calcium modulating pathway (GO:0007223)	0.999997			0.999996	0.999996
cell cycle G2/M phase transition (GO:0044839)	0.999997	0.999996	0.999996	0.999996	0.999996
cellular response to hypoxia (GO:0071456)	0.999997	0.999996	0.999996	0.999996	0.999996
cellular response to metal ion (GO:0071248)	0.999997	0.999996	0.999996	0.999996	0.999996
protein glycosylation (GO:0006486)	0.999997	0.999996		0.999996	0.999996
regulation of primary metabolic process (GO:0080090)	0.999997	0.999996			0.999996
regulation of response to external stimulus (GO:0032101)	0.999997		0.999996	0.999996	0.999996
G2/M transition of mitotic cell cycle (GO:0000086)	0.999997	0.999996	0.999996	0.999996	0.999996
Golgi organization (GO:0007030)	0.999997	0.999996	0.999996	0.999996	0.999996
positive regulation of canonical Wnt signaling pathway (GO:0090263)	0.999997	0.999996	0.999996	0.999996	0.999996
DNA-dependent DNA replication (GO:0006261)	0.999997	0.999996	0.999996	0.999996	0.999996
cellular response to insulin stimulus (GO:0032869)	0.999997	0.999996	0.999996	0.999996	0.999996
muscle contraction (GO:0006936)	0.999997		0.999996	0.999996	0.999996
positive regulation of macromolecule biosynthetic process (GO:0010557)	0.999997	0.999996	0.999996	0.999996	0.999996
microtubule cytoskeleton organization involved in mitosis (GO:1902850)	0.999997	0.999996	0.999996	0.999996	0.999996
plasma membrane bounded cell projection organization (GO:0120036)	0.999997	0.999996	0.999996		0.999996
circulatory system development (GO:0072359)	0.999997			0.999996	0.999996
synapse organization (GO:0050808)	0.999997	0.999996		0.999996	0.999996
negative regulation of cell growth (GO:0030308)	0.999997		0.999996	0.999996	0.999996
negative regulation of growth (GO:0045926)	0.999997		0.999996	0.999996	0.999996
phosphatidylinositol biosynthetic process (GO:0006661)	0.999997	0.999996		0.999996
regulation of calcium ion transmembrane transporter activity (GO:1901019)	0.999997				0.999996
regulation of fatty acid biosynthetic process (GO:0042304)	0.999997
regulation of neuronal synaptic plasticity (GO:0048168)	0.999997	0.999996			0.999996
regulation of protein targeting to membrane (GO:0090313)	0.999997				0.999996
establishment of endothelial barrier (GO:0061028)	0.999997				0.999996
regulation of T cell mediated cytotoxicity (GO:0001914)	0.999997
glial cell differentiation (GO:0010001)	0.999997	0.999996
regulation of ubiquitin-protein transferase activity (GO:0051438)	0.999997			0.999996	0.999996
response to cadmium ion (GO:0046686)	0.999997		0.999996		0.999996
response to zinc ion (GO:0010043)	0.999997
lipid catabolic process (GO:0016042)	0.999997	0.999996
telomere maintenance via telomerase (GO:0007004)	0.999997	0.999996	0.999996	0.999996
negative regulation of epithelial to mesenchymal transition (GO:0010719)	0.999997			0.999996
negative regulation of mRNA catabolic process (GO:1902373)	0.999997			0.999996	0.999996
negative regulation of transferase activity (GO:0051348)	0.999997		0.999996		0.999996
negative regulation of wound healing (GO:0061045)	0.999997	0.999996		0.999996
positive regulation of dephosphorylation (GO:0035306)	0.999997				0.999996
positive regulation of viral genome replication (GO:0045070)	0.999997
protein K11-linked ubiquitination (GO:0070979)	0.999997			0.999996
cellular response to oxidative stress (GO:0034599)	0.999997	0.999996	0.999996	0.999996	0.999996
protein targeting (GO:0006605)	0.999997	0.999996	0.999996	0.999996	0.999996
regulation of phosphorylation (GO:0042325)	0.999997	0.999996	0.999996	0.999996	0.999996
regulation of protein secretion (GO:0050708)	0.999997		0.999996
platelet degranulation (GO:0002576)	0.999997	0.999996	0.999996	0.999996	0.999996
fatty acid metabolic process (GO:0006631)	0.999997	0.999996	0.999996
defense response to symbiont (GO:0140546)	0.999997		0.999996		0.999996
regulation of tumor necrosis factor production (GO:0032680)	0.999997	0.999996		0.999996	0.999996
non-canonical Wnt signaling pathway (GO:0035567)	0.999997	0.999996	0.999996	0.999996	0.999996
regulation of anatomical structure morphogenesis (GO:0022603)	0.999997	0.999996	0.999996		0.999996
cellular response to organic substance (GO:0071310)	0.999997		0.999996	0.999996
positive regulation of epithelial cell proliferation (GO:0050679)	0.999997	0.999996		0.999996	0.999996
regulation of mRNA catabolic process (GO:0061013)	0.999997	0.999996	0.999996	0.999996	0.999996
epithelium development (GO:0060429)	0.999997		0.999996	0.999996	0.999996
potassium ion transport (GO:0006813)	0.999997
regulation of protein metabolic process (GO:0051246)	0.999997	0.999996	0.999996
establishment of protein localization to mitochondrion (GO:0072655)	0.999997		0.999996		0.999996
Golgi to plasma membrane transport (GO:0006893)	0.999997		0.999996	0.999996
nucleus organization (GO:0006997)	0.999997	0.999996	0.999996	0.999996	0.999996
protein homooligomerization (GO:0051260)	0.999997		0.999996	0.999996	0.999996
cellular response to interferon-gamma (GO:0071346)	0.999997	0.999996		0.999996
macroautophagy (GO:0016236)	0.999997	0.999996	0.999996	0.999996	0.999996
cellular response to lipopolysaccharide (GO:0071222)	0.999997		0.999996		0.999996
cytoskeleton organization (GO:0007010)	0.999997	0.999996			0.999996
innate immune response activating cell surface receptor signaling pathway (GO:0002220)	0.999997		0.999996		0.999996
positive regulation of cysteine-type endopeptidase activity involved in apoptotic process (GO:0043280)	0.999997	0.999996	0.999996	0.999996	0.999996
adenylate cyclase-activating G protein-coupled receptor signaling pathway (GO:0007189)	0.999997
regulation of cellular response to stress (GO:0080135)	0.999997	0.999996	0.999996	0.999996	0.999996
regulation of protein binding (GO:0043393)	0.999997	0.999996	0.999996	0.999996	0.999996
negative regulation of response to external stimulus (GO:0032102)	0.999997	0.999996	0.999996	0.999996	0.999996
positive regulation of protein-containing complex assembly (GO:0031334)	0.999997		0.999996	0.999996	0.999996
positive regulation of cell projection organization (GO:0031346)	0.999997	0.999996		0.999996
cytosolic transport (GO:0016482)	0.999997	0.999996	0.999996	0.999996	0.999996
regulation of protein-containing complex assembly (GO:0043254)	0.999997		0.999996	0.999996	0.999996
ion transport (GO:0006811)	0.999997		0.999996
sphingolipid metabolic process (GO:0006665)	0.999997		0.999996	0.999996	0.999996
positive regulation of angiogenesis (GO:0045766)	0.999997	0.999996		0.999996	0.999996
cellular amide metabolic process (GO:0043603)	0.999997		0.999996	0.999996	0.999996
calcium ion transport (GO:0006816)	0.999997				0.999996
cellular response to lectin (GO:1990858)	0.999997		0.999996		0.999996
cellular response to molecule of bacterial origin (GO:0071219)	0.999997	0.999996	0.999996		0.999996
stimulatory C-type lectin receptor signaling pathway (GO:0002223)	0.999997		0.999996		0.999996
positive regulation of protein metabolic process (GO:0051247)	0.999997	0.999996	0.999996	0.999996	0.999996
histone modification (GO:0016570)	0.999997	0.999996	0.999996	0.999996	0.999996
activation of protein kinase activity (GO:0032147)	0.999997		0.999996	0.999996	0.999996
cellular response to transforming growth factor beta stimulus (GO:0071560)	0.999997		0.999996	0.999996	0.999996
response to lipid (GO:0033993)	0.999997		0.999996		0.999996
negative regulation of cell motility (GO:2000146)	0.999997	0.999996		0.999996	0.999996
positive regulation of cellular component organization (GO:0051130)	0.999997		0.999996	0.999996	0.999996
positive regulation of kinase activity (GO:0033674)	0.999997	0.999996	0.999996	0.999996	0.999996
nuclear-transcribed mRNA catabolic process, nonsense-mediated decay (GO:0000184)	0.999997	1.33663e-05	0.140855	0.160279	0.999996
sulfur compound biosynthetic process (GO:0044272)	0.999997	0.999996	0.999996	0.999996
positive regulation of metabolic process (GO:0009893)	0.999997	0.999996	0.999996		0.999996
protein-containing complex subunit organization (GO:0043933)	0.999997	0.999996	0.999996	0.999996	0.999996
regulation of cytoskeleton organization (GO:0051493)	0.999997	0.999996	0.999996	0.999996	0.999996
regulation of macroautophagy (GO:0016241)	0.999997	0.999996	0.999996	0.999996	0.999996
Fc receptor signaling pathway (GO:0038093)	0.999997	0.999996	0.999996		0.999996
phosphatidylinositol metabolic process (GO:0046488)	0.999997	0.999996		0.999996
lipid homeostasis (GO:0055088)	0.999997		0.999996	0.999996
cellular divalent inorganic cation homeostasis (GO:0072503)	0.999997	0.999996	0.999996		0.999996
regulation of protein serine/threonine kinase activity (GO:0071900)	0.999997			0.999996	0.999996
Fc-epsilon receptor signaling pathway (GO:0038095)	0.999997	0.999996	0.999996		0.999996
regulation of Wnt signaling pathway (GO:0030111)	0.999997	0.999996	0.999996	0.999996
sensory perception of smell (GO:0007608)	0.999997	0.999996		0.999996
response to endoplasmic reticulum stress (GO:0034976)	0.999997	0.999996	0.999996	0.999996
regulation of interleukin-6 production (GO:0032675)	0.999997	0.999996			0.999996
regulation of protein kinase activity (GO:0045859)	0.999997		0.999996	0.999996	0.999996
response to tumor necrosis factor (GO:0034612)	0.999997	0.999996		0.999996	0.999996
lipid transport (GO:0006869)	0.999997	0.999996	0.999996	0.999996	0.999996
regulation of protein ubiquitination (GO:0031396)	0.999997	0.999996	0.999996	0.999996	0.999996
modulation of chemical synaptic transmission (GO:0050804)	0.999997	0.999996	0.999996	0.999996	0.999996
DNA replication (GO:0006260)	0.999997	0.999996	0.999996	0.999996	0.999996
negative regulation of transmembrane receptor protein serine/threonine kinase signaling pathway (GO:0090101)	0.999997		0.999996	0.999996
mRNA export from nucleus (GO:0006406)	0.999997	0.999996	0.999996	0.999996	0.999996
response to calcium ion (GO:0051592)	0.999997	0.999996		0.999996	0.999996
protein localization to nucleus (GO:0034504)	0.999997	0.999996	0.999996	0.999996	0.999996
RNA export from nucleus (GO:0006405)	0.999997	0.999996	0.999996	0.999996	0.999996
peptidyl-lysine modification (GO:0018205)	0.999997	0.999996	0.999996	0.999996	0.999996
protein processing (GO:0016485)	0.999997	0.999996	0.999996	0.999996
regulation of cell cycle process (GO:0010564)	0.999997		0.999996	0.999996	0.999996
cellular response to peptide hormone stimulus (GO:0071375)	0.999997	0.999996	0.999996	0.999996	0.999996
chromosome organization (GO:0051276)	0.999997	0.999996		0.999996	0.999996
regulation of phosphatidylinositol 3-kinase signaling (GO:0014066)	0.999997		0.999996	0.999996	0.999996
small GTPase mediated signal transduction (GO:0007264)	0.999997	0.999996	0.999996	0.999996	0.999996
positive regulation of protein serine/threonine kinase activity (GO:0071902)	0.999997			0.999996	0.999996
nucleotide-excision repair (GO:0006289)	0.999997	0.999996	0.999996	0.999996	0.999996
positive regulation of cellular metabolic process (GO:0031325)	0.999997	0.999996		0.999996	0.999996
activation of GTPase activity (GO:0090630)	0.999997	0.999996			0.999996
regulation of JNK cascade (GO:0046328)	0.999997	0.999996	0.999996	0.999996
mRNA transport (GO:0051028)	0.999997	0.999996	0.999996	0.999996	0.999996
steroid metabolic process (GO:0008202)	0.999997		0.999996
regulation of insulin secretion (GO:0050796)	0.999997	0.999996	0.999996
cellular metal ion homeostasis (GO:0006875)	0.999997	0.999996	0.999996		0.999996
cellular response to organonitrogen compound (GO:0071417)	0.999997	0.999996		0.999996	0.999996
antigen processing and presentation of exogenous peptide antigen (GO:0002478)	0.999997
positive regulation of cellular protein metabolic process (GO:0032270)	0.999997		0.999996	0.999996	0.999996
regulation of proteasomal ubiquitin-dependent protein catabolic process (GO:0032434)	0.999997	0.999996	0.999996	0.999996	0.999996
intrinsic apoptotic signaling pathway (GO:0097193)	0.999997	0.999996	0.999996	0.999996	0.999996
protein O-linked glycosylation (GO:0006493)	0.999997	0.999996		0.999996
regulation of cell death (GO:0010941)	0.999997	0.999996	0.999996	0.999996	0.999996
calcium-mediated signaling (GO:0019722)	0.999997				0.999996
cell junction assembly (GO:0034329)	0.999997	0.999996	0.999996	0.999996
regulation of protein catabolic process (GO:0042176)	0.999997	0.999996	0.999996	0.999996	0.999996
mitotic sister chromatid segregation (GO:0000070)	0.999997	0.999996	0.999996	0.999996	0.999996
positive regulation of cell growth (GO:0030307)	0.999997			0.999996	0.999996
positive regulation of vasculature development (GO:1904018)	0.999997	0.999996		0.999996	0.999996
cellular response to chemical stress (GO:0062197)	0.999997	0.999996	0.999996	0.999996	0.999996
positive regulation of cell cycle process (GO:0090068)	0.999997	0.999996	0.999996	0.999996	0.999996
positive regulation of protein localization to membrane (GO:1905477)	0.999997	0.999996	0.999996	0.999996	0.999996
epithelial cell differentiation (GO:0030855)	0.999997		0.999996	0.999996	0.999996
nucleic acid phosphodiester bond hydrolysis (GO:0090305)	0.999997	0.999996	0.999996	0.999996	0.999996
positive regulation of translation (GO:0045727)	0.999997		0.999996	0.999996	0.999996
antigen processing and presentation of peptide antigen via MHC class II (GO:0002495)	0.999997
cell-matrix adhesion (GO:0007160)	0.999997	0.999996	0.999996		0.999996
organic acid transport (GO:0015849)	0.999997
mRNA-containing ribonucleoprotein complex export from nucleus (GO:0071427)	0.999997	0.999996	0.999996	0.999996	0.999996
response to UV (GO:0009411)	0.999997		0.999996	0.999996	0.999996
sensory perception of chemical stimulus (GO:0007606)	0.999997	0.999996		0.999996
positive regulation of stress-activated MAPK cascade (GO:0032874)	0.999997	0.999996	0.999996
negative regulation of neuron death (GO:1901215)	0.999997	0.999996	0.999996	0.999996	0.999996
regulation of neuron apoptotic process (GO:0043523)	0.999997	0.999996	0.999996	0.999996	0.999996
RNA splicing (GO:0008380)	0.999997	0.999996	0.999996	0.999996	0.999996
positive regulation of defense response (GO:0031349)	0.999997	0.999996		0.999996	0.999996
antigen processing and presentation of exogenous peptide antigen via MHC class II (GO:0019886)	0.999997
regulation of peptidyl-serine phosphorylation (GO:0033135)	0.999997	0.999996	0.999996	0.999996	0.999996
double-strand break repair via homologous recombination (GO:0000724)	0.999997	0.999996	0.999996	0.999996	0.999996
positive regulation of cold-induced thermogenesis (GO:0120162)	0.999997	0.999996	0.999996		0.999996
protein maturation (GO:0051604)	0.999997	0.999996	0.999996	0.999996
[truncated: 2,042 more rows]
