# Supplementary material for: Evolutionary Divergence of Phosphorylation to Regulate Interactive Protein Networks in Lower and Higher Species
Source: Int J Mol Sci. 2022 Nov 20;23(22):14429. doi: 10.3390/ijms232214429 (PMC9697241; doi:10.3390/ijms232214429)
Supplement: Supplementary file 1 [file ijms-23-14429-s001.zip › Table_S4.xlsx]

## Sheet: -1 < nb phospho <= 1
Term	Adjusted P-value decile 1	Adjusted P-value decile 2	Adjusted P-value decile 3	Adjusted P-value decile 4	Adjusted P-value decile 5
respiratory chain complex IV assembly (GO:0008535)	2.53605e-07	0.999996	0.999996
mitochondrial cytochrome c oxidase assembly (GO:0033617)	7.17334e-06	0.999996
mitochondrial translational elongation (GO:0070125)	0.0110988	0.0361035	0.999996	0.999996
mitochondrial translational termination (GO:0070126)	0.0110988	0.0361035	0.999996	0.999996
translational termination (GO:0006415)	0.0218184	0.0648693	0.999996	0.999996
translational elongation (GO:0006414)	0.0432643	0.0900884	0.999996	0.999996
mitochondrial translation (GO:0032543)	0.0432643	0.0900884	0.999996	0.999996

## Sheet: 1 < nb phospho <= 5
Term	Adjusted P-value decile 1	Adjusted P-value decile 2	Adjusted P-value decile 3	Adjusted P-value decile 4	Adjusted P-value decile 5
mitochondrial translational elongation (GO:0070125)	0.0110988	0.0361035	0.999996	0.999996
mitochondrial translational termination (GO:0070126)	0.0110988	0.0361035	0.999996	0.999996
oligosaccharide-lipid intermediate biosynthetic process (GO:0006490)	0.999996	0.000511613
dolichol-linked oligosaccharide biosynthetic process (GO:0006488)	0.999996	0.000511613

## Sheet: 5 < nb phospho <= 11
Term	Adjusted P-value decile 1	Adjusted P-value decile 2	Adjusted P-value decile 3	Adjusted P-value decile 4	Adjusted P-value decile 5

## Sheet: 11 < nb phospho <= 23
Term	Adjusted P-value decile 1	Adjusted P-value decile 2	Adjusted P-value decile 3	Adjusted P-value decile 4	Adjusted P-value decile 5

## Sheet: 23 < nb phospho <= 227
Term	Adjusted P-value decile 1	Adjusted P-value decile 2	Adjusted P-value decile 3	Adjusted P-value decile 4	Adjusted P-value decile 5

## Sheet: all annotations
Term	Adjusted P-value decile 1	Adjusted P-value decile 2	Adjusted P-value decile 3	Adjusted P-value decile 4	Adjusted P-value decile 5
respiratory chain complex IV assembly (GO:0008535)	2.53605e-07	0.999996	0.999996
mitochondrial cytochrome c oxidase assembly (GO:0033617)	7.17334e-06	0.999996
mitochondrial translational elongation (GO:0070125)	0.0110988	0.0361035	0.999996	0.999996
mitochondrial translational termination (GO:0070126)	0.0110988	0.0361035	0.999996	0.999996
translational termination (GO:0006415)	0.0218184	0.0648693	0.999996	0.999996
translational elongation (GO:0006414)	0.0432643	0.0900884	0.999996	0.999996
mitochondrial translation (GO:0032543)	0.0432643	0.0900884	0.999996	0.999996
protein insertion into ER membrane by stop-transfer membrane-anchor sequence (GO:0045050)	0.149951	0.999996
cytochrome complex assembly (GO:0017004)	0.479355		0.999996
mitochondrial respiratory chain complex assembly (GO:0033108)	0.652571	0.999996
tail-anchored membrane protein insertion into ER membrane (GO:0071816)	0.928825	0.7375	0.999996
protein import into peroxisome matrix (GO:0016558)	0.999996	0.207214	0.999996	0.999996
double-strand break repair via synthesis-dependent strand annealing (GO:0045003)	0.999996
fatty acid omega-oxidation (GO:0010430)	0.999996	0.999996
regulation of system process (GO:0044057)	0.999996
oligosaccharide-lipid intermediate biosynthetic process (GO:0006490)	0.999996	0.000511613
glycolipid transport (GO:0046836)	0.999996			0.999996
mitochondrial proton-transporting ATP synthase complex assembly (GO:0033615)	0.999996
proton-transporting ATP synthase complex assembly (GO:0043461)	0.999996
regulation of respiratory system process (GO:0044065)	0.999996
regulation of mitochondrial gene expression (GO:0062125)	0.999996
aspartate family amino acid metabolic process (GO:0009066)	0.999996
telomere capping (GO:0016233)	0.999996		0.999996	0.999996
negative regulation of telomere maintenance via telomerase (GO:0032211)	0.999996				0.999996
exonucleolytic catabolism of deadenylated mRNA (GO:0043928)	0.999996	0.999996	0.999996	0.999996	0.999996
regulation of mitochondrial translation (GO:0070129)	0.999996
sterol transport (GO:0015918)	0.999996
nuclear-transcribed mRNA catabolic process, exonucleolytic (GO:0000291)	0.999996	0.999996	0.999996	0.999996	0.999996
glycerol metabolic process (GO:0006071)	0.999996		0.999996		0.999996
mitochondrial protein processing (GO:0034982)	0.999996
telomere maintenance via telomere lengthening (GO:0010833)	0.999996	0.999996	0.999996	0.999996	0.999996
protein insertion into ER membrane (GO:0045048)	0.999996	0.999996	0.999996
ethanol oxidation (GO:0006069)	0.999996	0.999996	0.999996
peptide biosynthetic process (GO:0043043)	0.999996	0.999996	0.999996	0.999996	0.999996
peroxisome organization (GO:0007031)	0.999996	0.999996	0.999996	0.999996
translation (GO:0006412)	0.999996	0.999996	0.999996	0.999996	0.999996
intracellular sterol transport (GO:0032366)	0.999996
negative regulation of telomere maintenance via telomere lengthening (GO:1904357)	0.999996				0.999996
regulation of monocyte chemotaxis (GO:0090025)	0.999996		0.999996
maturation of LSU-rRNA (GO:0000470)	0.999996	0.999996	0.999996	0.999996	0.999996
peroxisomal membrane transport (GO:0015919)	0.999996	0.781901	0.999996	0.999996
protein modification by small protein conjugation or removal (GO:0070647)	0.999996	0.999996			0.999996
quinone biosynthetic process (GO:1901663)	0.999996	0.999996	0.999996
tRNA wobble base modification (GO:0002097)	0.999996	0.999996	0.999996
tRNA wobble uridine modification (GO:0002098)	0.999996	0.999996	0.999996
mitochondrial gene expression (GO:0140053)	0.999996	0.999996
regulation of extracellular matrix organization (GO:1903053)	0.999996		0.999996
histone mRNA catabolic process (GO:0071044)	0.999996				0.999996
ubiquinone biosynthetic process (GO:0006744)	0.999996	0.999996	0.999996
ubiquinone metabolic process (GO:0006743)	0.999996	0.999996	0.999996
mitotic recombination (GO:0006312)	0.999996	0.999996	0.999996	0.999996
fatty acid oxidation (GO:0019395)	0.999996	0.999996
protein targeting to peroxisome (GO:0006625)	0.999996	0.975683	0.999996	0.999996
plasma membrane invagination (GO:0099024)	0.999996
maturation of SSU-rRNA from tricistronic rRNA transcript (SSU-rRNA, 5.8S rRNA, LSU-rRNA) (GO:0000462)	0.999996		0.999996	0.999996	0.999996
dolichol-linked oligosaccharide biosynthetic process (GO:0006488)	0.999996	0.000511613
maturation of 5.8S rRNA (GO:0000460)	0.999996		0.999996	0.999996	0.999996
mitochondrial electron transport, cytochrome c to oxygen (GO:0006123)	0.999996	0.999996	0.999996
protein transmembrane import into intracellular organelle (GO:0044743)	0.999996	0.999996	0.999996	0.999996
negative regulation of DNA biosynthetic process (GO:2000279)	0.999996				0.999996
regulation of antifungal innate immune response (GO:1905034)	0.999996
negative regulation of histone H3-K27 methylation (GO:0061086)	0.999996
negative regulation of histone H4 acetylation (GO:0090241)	0.999996			0.999996
C-terminal protein lipidation (GO:0006501)	0.999996	0.999996
regulation of cytochrome-c oxidase activity (GO:1904959)	0.999996	0.999996
regulation of intracellular cholesterol transport (GO:0032383)	0.999996	0.999996
regulation of microglial cell mediated cytotoxicity (GO:1904149)	0.999996
determination of dorsal/ventral asymmetry (GO:0048262)	0.999996
oxaloacetate metabolic process (GO:0006107)	0.999996		0.999996	0.999996
regulation of neutrophil degranulation (GO:0043313)	0.999996
establishment of protein localization to telomere (GO:0070200)	0.999996
positive regulation of DNA ligation (GO:0051106)	0.999996
glycerol biosynthetic process (GO:0006114)	0.999996			0.999996
positive regulation of histone H3-K27 methylation (GO:0061087)	0.999996
response to mitochondrial depolarisation (GO:0098780)	0.999996
positive regulation of myoblast proliferation (GO:2000288)	0.999996
L-methionine salvage from methylthioadenosine (GO:0019509)	0.999996	0.999996
tRNA thio-modification (GO:0034227)	0.999996
modulation by symbiont of host autophagy (GO:0075071)	0.999996	0.999996
ethanol metabolic process (GO:0006067)	0.999996	0.999996	0.999996
positive regulation of monocyte chemotaxis (GO:0090026)	0.999996		0.999996
maturation of SSU-rRNA (GO:0030490)	0.999996		0.70749	0.999996	0.999996
proton-transporting V-type ATPase complex assembly (GO:0070070)	0.999996
alditol metabolic process (GO:0019400)	0.999996		0.999996
radial glial cell differentiation (GO:0060019)	0.999996
regulation of adipose tissue development (GO:1904177)	0.999996
aspartate metabolic process (GO:0006531)	0.999996
ATP synthesis coupled electron transport (GO:0042773)	0.999996
negative regulation of glial cell proliferation (GO:0060253)	0.999996
negative regulation of glucocorticoid receptor signaling pathway (GO:2000323)	0.999996
negative regulation of monocyte chemotaxis (GO:0090027)	0.999996
negative regulation of myeloid leukocyte mediated immunity (GO:0002887)	0.999996
peptidyl-diphthamide biosynthetic process from peptidyl-histidine (GO:0017183)	0.999996		0.999996	0.999996
peptidyl-diphthamide metabolic process (GO:0017182)	0.999996		0.999996	0.999996
regulation of pro-B cell differentiation (GO:2000973)	0.999996
positive regulation of cholesterol storage (GO:0010886)	0.999996
ruffle assembly (GO:0097178)	0.999996
meiotic DNA double-strand break formation (GO:0042138)	0.999996	0.999996	0.999996
presynaptic active zone organization (GO:1990709)	0.999996
protein localization to nucleolus (GO:1902570)	0.999996	0.999996
retinol metabolic process (GO:0042572)	0.999996		0.999996
intracellular lipid transport (GO:0032365)	0.999996
regulation of p38MAPK cascade (GO:1900744)	0.999996
phagocytosis, engulfment (GO:0006911)	0.999996
aldehyde catabolic process (GO:0046185)	0.999996	0.999996
autophagosome membrane docking (GO:0016240)	0.999996
cation homeostasis (GO:0055080)	0.999996
Cdc42 protein signal transduction (GO:0032488)	0.999996
negative regulation of oligodendrocyte differentiation (GO:0048715)	0.999996
regulation of glucocorticoid receptor signaling pathway (GO:2000322)	0.999996
regulation of histone H3-K27 methylation (GO:0061085)	0.999996
collagen-activated tyrosine kinase receptor signaling pathway (GO:0038063)	0.999996
deadenylation-dependent decapping of nuclear-transcribed mRNA (GO:0000290)	0.999996				0.999996
regulation of mitochondrial membrane permeability involved in apoptotic process (GO:1902108)	0.999996
delamination (GO:0060232)	0.999996
parallel actin filament bundle assembly (GO:0030046)	0.999996
pharyngeal arch artery morphogenesis (GO:0061626)	0.999996
photoreceptor cell differentiation (GO:0046530)	0.999996
positive regulation by symbiont of host autophagy (GO:0075044)	0.999996	0.999996
G protein-coupled receptor internalization (GO:0002031)	0.999996
positive regulation of helicase activity (GO:0051096)	0.999996	0.999996	0.999996		0.999996
ribosomal large subunit export from nucleus (GO:0000055)	0.999996		0.999996
L-methionine salvage (GO:0071267)	0.999996	0.999996
positive regulation of pinocytosis (GO:0048549)	0.999996		0.999996	0.999996
lymphoid progenitor cell differentiation (GO:0002320)	0.999996
maintenance of protein location in extracellular region (GO:0071694)	0.999996
maintenance of synapse structure (GO:0099558)	0.999996
TRAIL-activated apoptotic signaling pathway (GO:0036462)	0.999996
vascular associated smooth muscle cell development (GO:0097084)	0.999996
protein localization to ciliary membrane (GO:1903441)	0.999996
maturation of 5.8S rRNA from tricistronic rRNA transcript (SSU-rRNA, 5.8S rRNA, LSU-rRNA) (GO:0000466)	0.999996		0.999996	0.999996	0.999996
microglial cell activation (GO:0001774)	0.999996
nuclear-transcribed mRNA catabolic process, deadenylation-dependent decay (GO:0000288)	0.999996	0.999996	0.999996	0.999996	0.999996
telomere maintenance (GO:0000723)	0.999996	0.999996	0.999996	0.999996	0.999996
ribosomal large subunit biogenesis (GO:0042273)	0.999996	0.999996	0.999996	0.999996	0.999996
aspartate family amino acid biosynthetic process (GO:0009067)	0.999996
negative regulation of mitochondrial fusion (GO:0010637)	0.999996
regulation of cytoplasmic translational elongation (GO:1900247)	0.999996		0.999996	0.999996
regulation of extracellular matrix constituent secretion (GO:0003330)	0.999996
endonucleolytic cleavage in ITS1 to separate SSU-rRNA from 5.8S rRNA and LSU-rRNA from tricistronic rRNA transcript (SSU-rRNA, 5.8S rRNA, LSU-rRNA) (GO:0000447)	0.999996		0.999996	0.999996	0.999996
regulation of protein localization to chromatin (GO:1905634)	0.999996
ER overload response (GO:0006983)	0.999996
positive regulation of astrocyte differentiation (GO:0048711)	0.999996
establishment of Golgi localization (GO:0051683)	0.999996
establishment of protein localization to peroxisome (GO:0072663)	0.999996	0.999996		0.999996
positive regulation of cell migration by vascular endothelial growth factor signaling pathway (GO:0038089)	0.999996
positive regulation of extracellular matrix disassembly (GO:0090091)	0.999996
positive regulation of fibroblast migration (GO:0010763)	0.999996				0.999996
sequestering of BMP from receptor via BMP binding (GO:0038098)	0.999996
snRNA transcription by RNA polymerase III (GO:0042796)	0.999996
telomeric D-loop disassembly (GO:0061820)	0.999996				0.999996
methionine metabolic process (GO:0006555)	0.999996
vascular associated smooth muscle cell differentiation (GO:0035886)	0.999996
mitophagy (GO:0000423)	0.999996	0.999996			0.999996
protein localization to microtubule (GO:0035372)	0.999996			0.999996
protein localization to microtubule cytoskeleton (GO:0072698)	0.999996			0.999996
positive regulation of p38MAPK cascade (GO:1900745)	0.999996
negative regulation of glial cell differentiation (GO:0045686)	0.999996
negative regulation of leukocyte degranulation (GO:0043301)	0.999996
regulation of glial cell proliferation (GO:0060251)	0.999996
regulation of helicase activity (GO:0051095)	0.999996	0.999996	0.999996		0.999996
regulation of histone H4 acetylation (GO:0090239)	0.999996			0.999996
collagen-activated signaling pathway (GO:0038065)	0.999996
regulation of mammary gland epithelial cell proliferation (GO:0033599)	0.999996	0.999996
ornithine metabolic process (GO:0006591)	0.999996		0.999996	0.999996
peroxisomal transport (GO:0043574)	0.999996	0.999996		0.999996
regulation of pinocytosis (GO:0048548)	0.999996		0.999996	0.999996
exonucleolytic trimming involved in rRNA processing (GO:0000459)	0.999996
exonucleolytic trimming to generate mature 3'-end of 5.8S rRNA from tricistronic rRNA transcript (SSU-rRNA, 5.8S rRNA, LSU-rRNA) (GO:0000467)	0.999996
positive regulation of mitochondrial membrane permeability involved in apoptotic process (GO:1902110)	0.999996
ketone body biosynthetic process (GO:0046951)	0.999996	0.999996
mitochondrial tRNA modification (GO:0070900)	0.999996			0.999996
intracellular protein transmembrane transport (GO:0065002)	0.999996	0.999996	0.999996	0.999996
protein prenylation (GO:0018342)	0.999996
negative regulation of cellular protein catabolic process (GO:1903363)	0.999996			0.999996
regulation of attachment of spindle microtubules to kinetochore (GO:0051988)	0.999996
cellular response to hydroxyurea (GO:0072711)	0.999996			0.999996
negative regulation of telomerase activity (GO:0051974)	0.999996				0.999996
regulation of hair cycle (GO:0042634)	0.999996
defense response to tumor cell (GO:0002357)	0.999996
dicarboxylic acid biosynthetic process (GO:0043650)	0.999996
I-kappaB phosphorylation (GO:0007252)	0.999996
rRNA 3'-end processing (GO:0031125)	0.999996
small nucleolar ribonucleoprotein complex assembly (GO:0000491)	0.999996		0.999996
telomeric loop disassembly (GO:0090657)	0.999996				0.999996
methylguanosine-cap decapping (GO:0110156)	0.999996			0.999996	0.999996
positive regulation of transcription by RNA polymerase III (GO:0045945)	0.999996
UV protection (GO:0009650)	0.999996
primary miRNA processing (GO:0031053)	0.999996
production of siRNA involved in RNA interference (GO:0030422)	0.999996
carbohydrate derivative biosynthetic process (GO:1901137)	0.999996	0.999996			0.999996
histone mRNA metabolic process (GO:0008334)	0.999996				0.999996
positive regulation of phosphatidylinositol 3-kinase activity (GO:0043552)	0.999996				0.999996
alcohol catabolic process (GO:0046164)	0.999996
cellular response to interleukin-2 (GO:0071352)	0.999996
regulation of histone exchange (GO:1900049)	0.999996
complement receptor mediated signaling pathway (GO:0002430)	0.999996		0.999996
copper ion transport (GO:0006825)	0.999996
regulation of mitochondrial fusion (GO:0010635)	0.999996
desensitization of G protein-coupled receptor signaling pathway (GO:0002029)	0.999996
establishment of epithelial cell apical/basal polarity (GO:0045198)	0.999996
response to corticosteroid (GO:0031960)	0.999996
positive regulation of histone exchange (GO:1900051)	0.999996
response to hydroxyurea (GO:0072710)	0.999996			0.999996
interleukin-2-mediated signaling pathway (GO:0038110)	0.999996
ketone body metabolic process (GO:1902224)	0.999996	0.999996
lipoprotein biosynthetic process (GO:0042158)	0.999996	0.999996
telomere maintenance via recombination (GO:0000722)	0.999996	0.999996	0.999996	0.999996
mitochondrion morphogenesis (GO:0070584)	0.999996	0.999996
telomere maintenance via telomerase (GO:0007004)	0.999996	0.999996	0.999996	0.999996	0.999996
histone H4 acetylation (GO:0043967)	0.999996	0.999996
protein N-linked glycosylation (GO:0006487)	0.999996	0.999996	0.999996	0.999996	0.999996
negative regulation of gene expression, epigenetic (GO:0045814)	0.999996
RNA-dependent DNA biosynthetic process (GO:0006278)	0.999996	0.999996	0.999996	0.999996	0.999996
actin crosslink formation (GO:0051764)	0.999996	0.999996
regulation of astrocyte differentiation (GO:0048710)	0.999996
attachment of mitotic spindle microtubules to kinetochore (GO:0051315)	0.999996				0.999996
negative regulation of histone acetylation (GO:0035067)	0.999996			0.999996
C-terminal protein amino acid modification (GO:0018410)	0.999996	0.999996
negative regulation of leukocyte chemotaxis (GO:0002689)	0.999996
cellular response to growth hormone stimulus (GO:0071378)	0.999996				0.999996
cellular response to nitrogen levels (GO:0043562)	0.999996	0.999996
cellular response to nitrogen starvation (GO:0006995)	0.999996	0.999996
nonribosomal peptide biosynthetic process (GO:0019184)	0.999996
depurination (GO:0045007)	0.999996	0.999996
organic hydroxy compound catabolic process (GO:1901616)	0.999996
P-body assembly (GO:0033962)	0.999996		0.999996	0.999996
regulation of pseudopodium assembly (GO:0031272)	0.999996
glutamine metabolic process (GO:0006541)	0.999996		0.999996
Golgi localization (GO:0051645)	0.999996
positive regulation of myeloid leukocyte mediated immunity (GO:0002888)	0.999996
positive regulation of pseudopodium assembly (GO:0031274)	0.999996
mitochondrion distribution (GO:0048311)	0.999996				0.999996
protein localization to condensed chromosome (GO:1903083)	0.999996
positive regulation of mononuclear cell migration (GO:0071677)	0.999996		0.999996
ERBB2 signaling pathway (GO:0038128)	0.999996	0.999996		0.999996	0.999996
intra-Golgi vesicle-mediated transport (GO:0006891)	0.999996		0.999996	0.999996	0.999996
positive regulation of receptor signaling pathway via STAT (GO:1904894)	0.999996
histone acetylation (GO:0016573)	0.999996	0.999996	0.999996	0.999996	0.999996
negative regulation of autophagosome assembly (GO:1902902)	0.999996
protein neddylation (GO:0045116)	0.999996
purine nucleotide catabolic process (GO:0006195)	0.999996
purine-containing compound catabolic process (GO:0072523)	0.999996
regulation of actomyosin structure organization (GO:0110020)	0.999996
negative regulation of histone methylation (GO:0031061)	0.999996
negative regulation of mononuclear cell migration (GO:0071676)	0.999996
cell part morphogenesis (GO:0032990)	0.999996	0.999996
cellular biogenic amine metabolic process (GO:0006576)	0.999996				0.999996
cellular response to interleukin-15 (GO:0071350)	0.999996
negative regulation of stem cell differentiation (GO:2000737)	0.999996
chromatin organization involved in regulation of transcription (GO:0034401)	0.999996
endonucleolytic cleavage of tricistronic rRNA transcript (SSU-rRNA, 5.8S rRNA, LSU-rRNA) (GO:0000479)	0.999996	0.999996	0.999996	0.999996	0.999996
polyamine metabolic process (GO:0006595)	0.999996				0.999996
regulation of receptor signaling pathway via STAT (GO:1904892)	0.999996
establishment of protein localization to chromosome (GO:0070199)	0.999996		0.999996
ribosomal subunit export from nucleus (GO:0000054)	0.999996		0.999996	0.714643
interleukin-15-mediated signaling pathway (GO:0035723)	0.999996
kinetochore organization (GO:0051383)	0.999996				0.999996
transport along microtubule (GO:0010970)	0.999996
tRNA 5'-leader removal (GO:0001682)	0.999996	0.999996	0.999996	0.999996
protein localization to mitochondrion (GO:0070585)	0.999996
fatty acid beta-oxidation (GO:0006635)	0.999996
regulation of telomere maintenance via telomerase (GO:0032210)	0.999996		0.999996	0.999996	0.999996
positive regulation of receptor signaling pathway via JAK-STAT (GO:0046427)	0.999996
primary alcohol metabolic process (GO:0034308)	0.999996	0.999996	0.999996		0.999996
2-oxoglutarate metabolic process (GO:0006103)	0.999996		0.999996		0.999996
cellular copper ion homeostasis (GO:0006878)	0.999996	0.999996
negative regulation of smooth muscle cell migration (GO:0014912)	0.999996		0.999996	0.999996
regulation of lamellipodium organization (GO:1902743)	0.999996		0.999996
COPII-coated vesicle cargo loading (GO:0090110)	0.999996
dicarboxylic acid catabolic process (GO:0043649)	0.999996			0.999996
polarized epithelial cell differentiation (GO:0030859)	0.999996
growth hormone receptor signaling pathway via JAK-STAT (GO:0060397)	0.999996
heart process (GO:0003015)	0.999996			0.999996
immune response-regulating cell surface receptor signaling pathway (GO:0002768)	0.999996
positive regulation of lymphocyte migration (GO:2000403)	0.999996
positive regulation of mitochondrial translation (GO:0070131)	0.999996
sequestering of extracellular ligand from receptor (GO:0035581)	0.999996
thymus development (GO:0048538)	0.999996			0.999996
positive regulation of superoxide anion generation (GO:0032930)	0.999996			0.999996
vascular endothelial growth factor signaling pathway (GO:0038084)	0.999996	0.999996
pre-miRNA processing (GO:0031054)	0.999996
protein localization to kinetochore (GO:0034501)	0.999996
autophagosome maturation (GO:0097352)	0.999996			0.999996
negative regulation of mitochondrion organization (GO:0010823)	0.999996
female gamete generation (GO:0007292)	0.999996	0.999996
rRNA processing (GO:0006364)	0.999996	0.999996	0.0840955	0.999996	0.999996
cellular response to ATP (GO:0071318)	0.999996				0.999996
regulation of extracellular matrix disassembly (GO:0010715)	0.999996		0.999996
regulation of lymphocyte activation (GO:0051249)	0.999996
photoreceptor cell development (GO:0042461)	0.999996
establishment of apical/basal cell polarity (GO:0035089)	0.999996
regulation of superoxide anion generation (GO:0032928)	0.999996			0.999996
positive regulation of chromatin organization (GO:1905269)	0.999996		0.999996
response to ethanol (GO:0045471)	0.999996		0.999996	0.999996
histone H3 deacetylation (GO:0070932)	0.999996
integrated stress response signaling (GO:0140467)	0.999996
intracellular cholesterol transport (GO:0032367)	0.999996
lipoxygenase pathway (GO:0019372)	0.999996
macrophage differentiation (GO:0030225)	0.999996				0.999996
positive regulation of telomerase RNA localization to Cajal body (GO:1904874)	0.999996	0.999996	0.0840955	0.999996
tRNA 5'-end processing (GO:0099116)	0.999996	0.999996	0.999996	0.999996
mitotic intra-S DNA damage checkpoint signaling (GO:0031573)	0.999996		0.999996	0.999996
protein localization to chromosome, telomeric region (GO:0070198)	0.999996	0.999996
autophagosome organization (GO:1905037)	0.999996	0.999996	0.999996		0.999996
positive regulation of innate immune response (GO:0045089)	0.999996
macrophage activation (GO:0042116)	0.999996
autophagy of nucleus (GO:0044804)	0.999996	0.999996	0.999996		0.999996
regulation of cholesterol storage (GO:0010885)	0.999996
negative regulation of release of cytochrome c from mitochondria (GO:0090201)	0.999996
nucleotide catabolic process (GO:0009166)	0.999996
dendritic spine morphogenesis (GO:0060997)	0.999996
DNA unwinding involved in DNA replication (GO:0006268)	0.999996		0.999996	0.999996	0.999996
regulation of rRNA processing (GO:2000232)	0.999996	0.999996	0.999996
glutamine family amino acid metabolic process (GO:0009064)	0.999996		0.999996
autophagosome assembly (GO:0000045)	0.999996	0.999996	0.999996		0.999996
acyl-CoA biosynthetic process (GO:0071616)	0.999996	0.999996	0.999996		0.999996
copper ion homeostasis (GO:0055070)	0.999996	0.999996
pharyngeal system development (GO:0060037)	0.999996
positive regulation of DNA replication (GO:0045740)	0.999996		0.999996		0.999996
RNA interference (GO:0016246)	0.999996	0.999996
ruffle organization (GO:0031529)	0.999996			0.999996
positive regulation of smooth muscle cell migration (GO:0014911)	0.999996
protein autoprocessing (GO:0016540)	0.999996
protein localization to chromosome, centromeric region (GO:0071459)	0.999996
ribonucleoprotein complex biogenesis (GO:0022613)	0.999996	0.999996	0.999996	0.999996
DNA recombination (GO:0006310)	0.999996	0.999996	0.999996	0.999996
negative regulation of fibroblast proliferation (GO:0048147)	0.999996			0.999996
regulation of catabolic process (GO:0009894)	0.999996		0.999996
carbohydrate derivative transport (GO:1901264)	0.999996			0.999996
regulation of cellular protein catabolic process (GO:1903362)	0.999996		0.999996	0.999996
cellular response to alkaloid (GO:0071312)	0.999996
embryonic heart tube development (GO:0035050)	0.999996
positive chemotaxis (GO:0050918)	0.999996
regulation of telomerase RNA localization to Cajal body (GO:1904872)	0.999996	0.999996	0.0939612	0.999996	0.999996
regulation of telomere maintenance via telomere lengthening (GO:1904356)	0.999996		0.999996		0.999996
positive regulation of extracellular matrix organization (GO:1903055)	0.999996
positive regulation of glial cell differentiation (GO:0045687)	0.999996
positive regulation of macrophage derived foam cell differentiation (GO:0010744)	0.999996				0.999996
interleukin-6-mediated signaling pathway (GO:0070102)	0.999996			0.999996	0.999996
intermediate filament organization (GO:0045109)	0.999996	0.999996	0.999996
positive regulation of stress-activated protein kinase signaling cascade (GO:0070304)	0.999996
tRNA metabolic process (GO:0006399)	0.999996	0.999996	0.999996	0.999996
autophagy of mitochondrion (GO:0000422)	0.999996	0.999996	0.999996		0.999996
fatty acid derivative biosynthetic process (GO:1901570)	0.999996	0.999996	0.999996		0.999996
Rac protein signal transduction (GO:0016601)	0.999996
aspartate family amino acid catabolic process (GO:0009068)	0.999996
negative regulation of RNA metabolic process (GO:0051253)	0.999996			0.999996
regulation of oligodendrocyte differentiation (GO:0048713)	0.999996
positive regulation of actin cytoskeleton reorganization (GO:2000251)	0.999996
response to ATP (GO:0033198)	0.999996				0.999996
histone H4-K16 acetylation (GO:0043984)	0.999996
mitochondrion localization (GO:0051646)	0.999996				0.999996
regulation of double-strand break repair (GO:2000779)	0.999996			0.999996
histone H3 acetylation (GO:0043966)	0.999996	0.999996	0.999996	0.999996	0.999996
base-excision repair, AP site formation (GO:0006285)	0.999996	0.999996
cardiac ventricle development (GO:0003231)	0.999996
cellular response to nitrogen compound (GO:1901699)	0.999996		0.999996	0.999996	0.999996
neuromuscular synaptic transmission (GO:0007274)	0.999996
establishment of epithelial cell polarity (GO:0090162)	0.999996
regulation of T cell migration (GO:2000404)	0.999996
regulation of tissue remodeling (GO:0034103)	0.999996
granulocyte differentiation (GO:0030851)	0.999996		0.999996	0.999996
growth hormone receptor signaling pathway (GO:0060396)	0.999996				0.999996
production of small RNA involved in gene silencing by RNA (GO:0070918)	0.999996
ribosome biogenesis (GO:0042254)	0.999996	0.999996	0.563353	0.999996	0.999996
mRNA catabolic process (GO:0006402)	0.999996	0.999996	0.999996		0.999996
regulation of cholesterol metabolic process (GO:0090181)	0.999996
regulation of fibroblast migration (GO:0010762)	0.999996			0.999996	0.999996
cellular response to inorganic substance (GO:0071241)	0.999996			0.999996
regulation of transcription by RNA polymerase III (GO:0006359)	0.999996			0.999996	0.999996
hydrogen peroxide catabolic process (GO:0042744)	0.999996
positive regulation of lipid storage (GO:0010884)	0.999996
spindle assembly checkpoint signaling (GO:0071173)	0.999996			0.999996	0.999996
mitotic spindle assembly checkpoint signaling (GO:0007094)	0.999996			0.999996	0.999996
mitotic spindle checkpoint signaling (GO:0071174)	0.999996			0.999996	0.999996
regulation of receptor signaling pathway via JAK-STAT (GO:0046425)	0.999996
negative regulation of DNA recombination at telomere (GO:0048239)	0.999996
negative regulation of mitotic metaphase/anaphase transition (GO:0045841)	0.999996			0.999996	0.999996
cell projection assembly (GO:0030031)	0.999996
regulation of DNA recombination at telomere (GO:0072695)	0.999996
fatty-acyl-CoA metabolic process (GO:0035337)	0.999996	0.999996	0.999996		0.999996
regulation of vacuole organization (GO:0044088)	0.999996				0.999996
glutamate metabolic process (GO:0006536)	0.999996			0.999996
heme biosynthetic process (GO:0006783)	0.999996		0.999996
rRNA methylation (GO:0031167)	0.999996	0.999996		0.999996
membrane lipid metabolic process (GO:0006643)	0.999996
protein import into peroxisome membrane (GO:0045046)	0.999996	0.999996	0.999996	0.999996
regulation of fibroblast proliferation (GO:0048145)	0.999996			0.999996
posttranscriptional regulation of gene expression (GO:0010608)	0.999996			0.999996
regulation of cellular metabolic process (GO:0031323)	0.999996	0.999996		0.999996
epidermal growth factor receptor signaling pathway (GO:0007173)	0.999996				0.999996
telomere organization (GO:0032200)	0.999996	0.999996	0.999996	0.999996	0.999996
fatty acid catabolic process (GO:0009062)	0.999996	0.999996
artery development (GO:0060840)	0.999996
regulation of mononuclear cell migration (GO:0071675)	0.999996				0.999996
regulation of steroid metabolic process (GO:0019218)	0.999996
regulation of supramolecular fiber organization (GO:1902903)	0.999996		0.999996
response to nutrient levels (GO:0031667)	0.999996
mitochondrial ATP synthesis coupled electron transport (GO:0042775)	0.999996	0.999996	0.999996
regulation of protein metabolic process (GO:0051246)	0.999996		0.999996	0.999996
purine nucleotide metabolic process (GO:0006163)	0.999996			0.999996
negative regulation of neuron differentiation (GO:0045665)	0.999996			0.999996
negative regulation of NIK/NF-kappaB signaling (GO:1901223)	0.999996
cholesterol efflux (GO:0033344)	0.999996
dorsal/ventral pattern formation (GO:0009953)	0.999996
porphyrin-containing compound biosynthetic process (GO:0006779)	0.999996		0.999996
positive regulation of lamellipodium assembly (GO:0010592)	0.999996
immune response-activating cell surface receptor signaling pathway (GO:0002429)	0.999996		0.999996		0.999996
lipid translocation (GO:0034204)	0.999996
sulfur amino acid metabolic process (GO:0000096)	0.999996		0.999996
protein exit from endoplasmic reticulum (GO:0032527)	0.999996			0.999996
protein insertion into mitochondrial membrane (GO:0051204)	0.999996
ncRNA 3'-end processing (GO:0043628)	0.999996
regulation of stress-activated MAPK cascade (GO:0032872)	0.999996
RNA catabolic process (GO:0006401)	0.999996	0.999996	0.999996		0.999996
rRNA metabolic process (GO:0016072)	0.999996	0.999996	0.505548	0.999996	0.999996
protein quality control for misfolded or incompletely synthesized proteins (GO:0006515)	0.999996	0.999996		0.999996
regulation of cholesterol transport (GO:0032374)	0.999996	0.999996	0.999996
organophosphate ester transport (GO:0015748)	0.999996
phosphatidylinositol dephosphorylation (GO:0046856)	0.999996
energy derivation by oxidation of organic compounds (GO:0015980)	0.999996		0.999996
regulation of proteolysis involved in cellular protein catabolic process (GO:1903050)	0.999996
regulation of rhodopsin mediated signaling pathway (GO:0022400)	0.999996
ribosomal large subunit assembly (GO:0000027)	0.999996	0.999996	0.999996	0.999996	0.999996
RNA splicing, via transesterification reactions (GO:0000375)	0.999996	0.999996	0.999996
positive regulation of T cell migration (GO:2000406)	0.999996
negative regulation of actin filament polymerization (GO:0030837)	0.999996		0.999996
proteolysis involved in cellular protein catabolic process (GO:0051603)	0.999996		0.999996	0.999996
regulation of cellular amine metabolic process (GO:0033238)	0.999996
cholesterol transport (GO:0030301)	0.999996
DNA duplex unwinding (GO:0032508)	0.999996		0.999996	0.999996	0.999996
regulation of protein modification process (GO:0031399)	0.999996	0.999996		0.999996	0.999996
mitotic metaphase plate congression (GO:0007080)	0.999996	0.999996	0.999996		0.999996
regulation of actin filament bundle assembly (GO:0032231)	0.999996
regulation of biomineral tissue development (GO:0070167)	0.999996			0.999996
negative regulation of macroautophagy (GO:0016242)	0.999996
DNA geometric change (GO:0032392)	0.999996		0.999996	0.999996	0.999996
DNA modification (GO:0006304)	0.999996	0.999996
regulation of protein insertion into mitochondrial membrane involved in apoptotic signaling pathway (GO:1900739)	0.999996
positive regulation of filopodium assembly (GO:0051491)	0.999996
positive regulation of G1/S transition of mitotic cell cycle (GO:1900087)	0.999996			0.999996
positive regulation of histone methylation (GO:0031062)	0.999996			0.999996	0.999996
positive regulation of ion transmembrane transporter activity (GO:0032414)	0.999996
retinoic acid metabolic process (GO:0042573)	0.999996		0.999996
positive regulation of protein insertion into mitochondrial membrane involved in apoptotic signaling pathway (GO:1900740)	0.999996
negative regulation of protein-containing complex assembly (GO:0031333)	0.999996		0.999996	0.999996	0.999996
negative regulation of protein polymerization (GO:0032272)	0.999996		0.999996
regulation of epidermal growth factor-activated receptor activity (GO:0007176)	0.999996	0.999996
cellular senescence (GO:0090398)	0.999996	0.999996	0.999996
dendritic spine organization (GO:0097061)	0.999996	0.999996
entrainment of circadian clock by photoperiod (GO:0043153)	0.999996
regulation of vasculature development (GO:1901342)	0.999996
response to glucocorticoid (GO:0051384)	0.999996
positive regulation of mitotic cell cycle (GO:0045931)	0.999996	0.999996	0.999996		0.999996
positive regulation of muscle cell differentiation (GO:0051149)	0.999996			0.999996
negative regulation of cysteine-type endopeptidase activity (GO:2000117)	0.999996
regulation of DNA replication (GO:0006275)	0.999996	0.999996	0.999996	0.999996	0.999996
cellular response to interleukin-6 (GO:0071354)	0.999996			0.999996	0.999996
photoperiodism (GO:0009648)	0.999996
regulation of small molecule metabolic process (GO:0062012)	0.999996
positive regulation of fibroblast proliferation (GO:0048146)	0.999996
internal peptidyl-lysine acetylation (GO:0018393)	0.999996		0.999996
transcription by RNA polymerase III (GO:0006383)	0.999996		0.999996
ventricular septum morphogenesis (GO:0060412)	0.999996
regulation of cellular amino acid metabolic process (GO:0006521)	0.999996
positive regulation of leukocyte chemotaxis (GO:0002690)	0.999996		0.999996		0.999996
negative regulation of cysteine-type endopeptidase activity involved in apoptotic process (GO:0043154)	0.999996
actin filament polymerization (GO:0030041)	0.999996
aggrephagy (GO:0035973)	0.999996		0.999996
regulation of DNA biosynthetic process (GO:2000278)	0.999996
regulation of double-strand break repair via nonhomologous end joining (GO:2001032)	0.999996				0.999996
negative regulation of transferase activity (GO:0051348)	0.999996				0.999996
positive regulation of leukocyte migration (GO:0002687)	0.999996				0.999996
hydrogen peroxide metabolic process (GO:0042743)	0.999996			0.999996
transition metal ion homeostasis (GO:0055076)	0.999996				0.999996
production of miRNAs involved in gene silencing by miRNA (GO:0035196)	0.999996
protein N-linked glycosylation via asparagine (GO:0018279)	0.999996	0.999996	0.999996	0.999996	0.999996
negative regulation of cytoskeleton organization (GO:0051494)	0.999996		0.999996
artery morphogenesis (GO:0048844)	0.999996		0.999996
cell projection organization (GO:0030030)	0.999996
extrinsic apoptotic signaling pathway via death domain receptors (GO:0008625)	0.999996
fatty-acyl-CoA biosynthetic process (GO:0046949)	0.999996	0.999996	0.999996		0.999996
response to alcohol (GO:0097305)	0.999996		0.999996	0.999996
positive regulation of lipid kinase activity (GO:0090218)	0.999996				0.999996
positive regulation of small GTPase mediated signal transduction (GO:0051057)	0.999996
dicarboxylic acid metabolic process (GO:0043648)	0.999996		0.999996	0.999996	0.999996
regulation of gene expression, epigenetic (GO:0040029)	0.999996
protein processing (GO:0016485)	0.999996			0.999996
regulation of macrophage derived foam cell differentiation (GO:0010743)	0.999996				0.999996
organelle transport along microtubule (GO:0072384)	0.999996	0.999996		0.999996	0.999996
peptidyl-asparagine modification (GO:0018196)	0.999996	0.999996	0.999996	0.999996	0.999996
positive regulation of locomotion (GO:0040017)	0.999996
ncRNA processing (GO:0034470)	0.999996	0.999996	0.999996	0.999996	0.999996
selective autophagy (GO:0061912)	0.999996	0.999996	0.999996		0.999996
positive regulation of tyrosine phosphorylation of STAT protein (GO:0042531)	0.999996
negative regulation of chemotaxis (GO:0050922)	0.999996
negative regulation of intracellular steroid hormone receptor signaling pathway (GO:0033144)	0.999996
regulation of chemotaxis (GO:0050920)	0.999996
regulation of intracellular protein transport (GO:0033157)	0.999996		0.999996
establishment or maintenance of epithelial cell apical/basal polarity (GO:0045197)	0.999996
positive regulation of lamellipodium organization (GO:1902745)	0.999996
RNA biosynthetic process (GO:0032774)	0.999996	0.999996	0.999996	0.999996	0.999996
modulation by host of symbiont process (GO:0051851)	0.999996			0.999996	0.999996
cellular macromolecule biosynthetic process (GO:0034645)	0.999996	0.999996	0.999996	0.999996	0.999996
actin filament bundle assembly (GO:0051017)	0.999996
actin filament bundle organization (GO:0061572)	0.999996
antigen processing and presentation of peptide antigen via MHC class I (GO:0002474)	0.999996
negative regulation of JNK cascade (GO:0046329)	0.999996
negative regulation of smooth muscle cell proliferation (GO:0048662)	0.999996	0.999996		0.999996	0.999996
regulation of histone acetylation (GO:0035065)	0.999996			0.999996
positive regulation of telomere maintenance via telomerase (GO:0032212)	0.999996		0.999996	0.999996
very long-chain fatty acid metabolic process (GO:0000038)	0.999996
muscle cell development (GO:0055001)	0.999996			0.999996
protein lipidation (GO:0006497)	0.999996	0.999996	0.999996
negative regulation of extrinsic apoptotic signaling pathway via death domain receptors (GO:1902042)	0.999996
cellular response to vascular endothelial growth factor stimulus (GO:0035924)	0.999996	0.999996		0.999996
regulation of lamellipodium assembly (GO:0010591)	0.999996		0.999996
epithelial tube morphogenesis (GO:0060562)	0.999996
positive regulation of DNA binding (GO:0043388)	0.999996
positive regulation of mitochondrial outer membrane permeabilization involved in apoptotic signaling pathway (GO:1901030)	0.999996
secondary alcohol biosynthetic process (GO:1902653)	0.999996		0.999996
positive regulation of pri-miRNA transcription by RNA polymerase II (GO:1902895)	0.999996
positive regulation of telomerase activity (GO:0051973)	0.999996		0.999996	0.999996
tRNA export from nucleus (GO:0006409)	0.999996		0.999996	0.999996	0.999996
tRNA methylation (GO:0030488)	0.999996	0.999996
tRNA-containing ribonucleoprotein complex export from nucleus (GO:0071431)	0.999996		0.999996	0.999996	0.999996
protein destabilization (GO:0031648)	0.999996	0.999996		0.999996
protein insertion into membrane (GO:0051205)	0.999996	0.999996	0.999996
glucose metabolic process (GO:0006006)	0.999996	0.999996	0.999996	0.999996	0.999996
positive regulation of DNA metabolic process (GO:0051054)	0.999996		0.999996	0.999996
regulation of autophagosome assembly (GO:2000785)	0.999996
negative regulation of organelle assembly (GO:1902116)	0.999996			0.999996	0.999996
cellular response to amyloid-beta (GO:1904646)	0.999996		0.999996
cholesterol biosynthetic process (GO:0006695)	0.999996		0.999996
regulation of muscle cell differentiation (GO:0051147)	0.999996
oxoacid metabolic process (GO:0043436)	0.999996
regulation of phosphatidylinositol 3-kinase activity (GO:0043551)	0.999996				0.999996
positive regulation of cell cycle G1/S phase transition (GO:1902808)	0.999996	0.999996		0.999996
protein localization to cilium (GO:0061512)	0.999996
regulation of cellular ketone metabolic process (GO:0010565)	0.999996
diterpenoid metabolic process (GO:0016101)	0.999996		0.999996	0.999996
tRNA processing (GO:0008033)	0.999996	0.999996	0.999996	0.999996
protein catabolic process (GO:0030163)	0.999996	0.999996	0.999996	0.999996
activation of adenylate cyclase activity (GO:0007190)	0.999996	0.999996		0.999996
negative regulation of cellular protein localization (GO:1903828)	0.999996
dendrite morphogenesis (GO:0048813)	0.999996		0.999996
regulation of ossification (GO:0030278)	0.999996			0.999996
regulation of sodium ion transport (GO:0002028)	0.999996		0.999996
positive regulation of substrate adhesion-dependent cell spreading (GO:1900026)	0.999996
transition metal ion transport (GO:0000041)	0.999996			0.999996
positive regulation of telomere maintenance via telomere lengthening (GO:1904358)	0.999996		0.999996	0.999996
mitochondrion disassembly (GO:0061726)	0.999996	0.999996	0.999996
tRNA modification (GO:0006400)	0.999996	0.999996	0.999996	0.999996
regulation of actin cytoskeleton reorganization (GO:2000249)	0.999996
regulation of erythrocyte differentiation (GO:0045646)	0.999996		0.999996	0.999996
negative regulation of stress-activated MAPK cascade (GO:0032873)	0.999996
positive regulation of cytokinesis (GO:0032467)	0.999996	0.999996		0.999996
positive regulation of signaling receptor activity (GO:2000273)	0.999996				0.999996
tRNA transport (GO:0051031)	0.999996		0.999996	0.999996	0.999996
ERBB signaling pathway (GO:0038127)	0.999996	0.999996		0.999996	0.999996
negative regulation of G0 to G1 transition (GO:0070317)	0.999996			0.999996
DNA replication initiation (GO:0006270)	0.999996	0.999996	0.999996	0.999996	0.999996
sterol biosynthetic process (GO:0016126)	0.999996		0.999996
tRNA aminoacylation (GO:0043039)	0.999996
ventricular septum development (GO:0003281)	0.999996
ncRNA export from nucleus (GO:0097064)	0.999996		0.999996	0.999996	0.999996
macroautophagy (GO:0016236)	0.999996	0.999996	0.999996	0.999996	0.999996
regulation of tyrosine phosphorylation of STAT protein (GO:0042509)	0.999996
mRNA metabolic process (GO:0016071)	0.999996	0.999996	0.999996		0.999996
regulation of exit from mitosis (GO:0007096)	0.999996	0.999996	0.999996	0.999996
phospholipid dephosphorylation (GO:0046839)	0.999996
regulation of protein tyrosine kinase activity (GO:0061097)	0.999996
replication fork processing (GO:0031297)	0.999996		0.999996		0.999996
positive regulation of intracellular transport (GO:0032388)	0.999996		0.999996	0.999996
gene expression (GO:0010467)	0.999996	0.999996	0.999996	0.999996	0.999996
negative regulation of ERBB signaling pathway (GO:1901185)	0.999996
negative regulation of I-kappaB kinase/NF-kappaB signaling (GO:0043124)	0.999996
organic hydroxy compound transport (GO:0015850)	0.999996
positive regulation of catalytic activity (GO:0043085)	0.999996	0.999996	0.999996	0.999996	0.999996
ribosomal small subunit biogenesis (GO:0042274)	0.999996	0.999996	0.999996	0.999996
stem cell differentiation (GO:0048863)	0.999996
aerobic electron transport chain (GO:0019646)	0.999996	0.999996	0.999996
regulation of plasma membrane bounded cell projection assembly (GO:0120032)	0.999996		0.999996
snRNA transcription by RNA polymerase II (GO:0042795)	0.999996	0.999996	0.999996	0.999996
regulation of cell development (GO:0060284)	0.999996				0.999996
regulation of filopodium assembly (GO:0051489)	0.999996
regulation of G0 to G1 transition (GO:0070316)	0.999996			0.999996
regulation of mitochondrial membrane potential (GO:0051881)	0.999996			0.999996
regulation of release of cytochrome c from mitochondria (GO:0090199)	0.999996
gluconeogenesis (GO:0006094)	0.999996	0.999996	0.999996	0.999996	0.999996
heart contraction (GO:0060047)	0.999996			0.999996
response to growth factor (GO:0070848)	0.999996
hexose metabolic process (GO:0019318)	0.999996	0.999996		0.999996	0.999996
T cell differentiation (GO:0030217)	0.999996
positive regulation of TOR signaling (GO:0032008)	0.999996
visual system development (GO:0150063)	0.999996
nucleic acid metabolic process (GO:0090304)	0.999996			0.999996	0.999996
snRNA transcription (GO:0009301)	0.999996	0.999996	0.999996	0.999996
myeloid leukocyte differentiation (GO:0002573)	0.999996	0.999996		0.999996	0.999996
positive regulation of stress-activated MAPK cascade (GO:0032874)	0.999996
regulation of chemokine production (GO:0032642)	0.999996
regulation of DNA recombination (GO:0000018)	0.999996	0.999996	0.999996	0.999996	0.999996
negative regulation of protein catabolic process (GO:0042177)	0.999996		0.999996	0.999996
cellular respiration (GO:0045333)	0.999996		0.999996
regulation of extrinsic apoptotic signaling pathway via death domain receptors (GO:1902041)	0.999996
regulation of nervous system development (GO:0051960)	0.999996		0.999996		0.999996
positive regulation of ATPase activity (GO:0032781)	0.999996	0.999996	0.999996	0.999996	0.999996
insulin receptor signaling pathway (GO:0008286)	0.999996				0.999996
regulation of carbohydrate catabolic process (GO:0043470)	0.999996		0.999996	0.999996	0.999996
regulation of cytokine production involved in inflammatory response (GO:1900015)	0.999996
cellular response to glucose starvation (GO:0042149)	0.999996	0.999996	0.999996
DNA-dependent DNA replication maintenance of fidelity (GO:0045005)	0.999996		0.999996
regulation of purine nucleotide metabolic process (GO:1900542)	0.999996		0.999996	0.999996	0.999996
glutathione metabolic process (GO:0006749)	0.999996			0.999996
positive regulation of leukocyte mediated cytotoxicity (GO:0001912)	0.999996
positive regulation of neuron differentiation (GO:0045666)	0.999996
substantia nigra development (GO:0021762)	0.999996			0.999996
tRNA aminoacylation for protein translation (GO:0006418)	0.999996
microtubule cytoskeleton organization involved in mitosis (GO:1902850)	0.999996	0.999996	0.999996	0.999996	0.999996
cellular response to amino acid starvation (GO:0034198)	0.999996	0.999996	0.999996
negative regulation of epidermal growth factor receptor signaling pathway (GO:0042059)	0.999996	0.999996
embryonic organ morphogenesis (GO:0048562)	0.999996
positive regulation of cell division (GO:0051781)	0.999996	0.999996	0.999996	0.999996
response to amyloid-beta (GO:1904645)	0.999996		0.999996
hexose biosynthetic process (GO:0019319)	0.999996	0.999996	0.999996	0.999996	0.999996
positive regulation of osteoblast differentiation (GO:0045669)	0.999996				0.999996
positive regulation of stress fiber assembly (GO:0051496)	0.999996			0.999996
metal ion homeostasis (GO:0055065)	0.999996
response to amino acid starvation (GO:1990928)	0.999996	0.999996	0.999996
protein glycosylation (GO:0006486)	0.999996	0.999996	0.999996	0.999996	0.999996
positive regulation of growth (GO:0045927)	0.999996		0.999996		0.999996
cellular response to radiation (GO:0071478)	0.999996			0.999996	0.999996
regulation of pri-miRNA transcription by RNA polymerase II (GO:1902893)	0.999996
positive regulation of chemotaxis (GO:0050921)	0.999996
positive regulation of response to biotic stimulus (GO:0002833)	0.999996
zymogen activation (GO:0031638)	0.999996				0.999996
negative regulation of developmental process (GO:0051093)	0.999996
alpha-amino acid metabolic process (GO:1901605)	0.999996		0.999996		0.999996
regulation of double-strand break repair via homologous recombination (GO:0010569)	0.999996				0.999996
regulation of telomerase activity (GO:0051972)	0.999996		0.999996	0.999996	0.999996
interleukin-12-mediated signaling pathway (GO:0035722)	0.999996	0.999996		0.999996
positive regulation of smooth muscle cell proliferation (GO:0048661)	0.999996
regulation of DNA binding (GO:0051101)	0.999996			0.999996
embryonic heart tube morphogenesis (GO:0003143)	0.999996
regulation of T cell activation (GO:0050863)	0.999996
histone deacetylation (GO:0016575)	0.999996
regulation of neuron differentiation (GO:0045664)	0.999996			0.999996
cellular response to alcohol (GO:0097306)	0.999996			0.999996	0.999996
cellular response to interleukin-12 (GO:0071349)	0.999996	0.999996		0.999996
cellular response to ionizing radiation (GO:0071479)	0.999996			0.999996	0.999996
regulation of mitochondrion organization (GO:0010821)	0.999996	0.999996		0.999996
positive regulation of endocytosis (GO:0045807)	0.999996		0.999996	0.999996
Golgi to plasma membrane transport (GO:0006893)	0.999996	0.999996	0.999996		0.999996
negative regulation of cellular component organization (GO:0051129)	0.999996		0.999996	0.999996	0.999996
receptor internalization (GO:0031623)	0.999996		0.999996	0.999996
regulation of cellular protein metabolic process (GO:0032268)	0.999996			0.999996	0.999996
regulation of smooth muscle cell proliferation (GO:0048660)	0.999996
response to hydrogen peroxide (GO:0042542)	0.999996			0.999996	0.999996
positive regulation of reactive oxygen species metabolic process (GO:2000379)	0.999996	0.999996		0.999996	0.999996
mitotic cytokinesis (GO:0000281)	0.999996
actin polymerization or depolymerization (GO:0008154)	0.999996		0.999996
regulation of cellular component movement (GO:0051270)	0.999996	0.999996		0.999996
regulation of generation of precursor metabolites and energy (GO:0043467)	0.999996		0.999996	0.999996	0.999996
positive regulation of cell morphogenesis involved in differentiation (GO:0010770)	0.999996
ribosome assembly (GO:0042255)	0.999996	0.999996	0.999996	0.999996	0.999996
glycoprotein biosynthetic process (GO:0009101)	0.999996	0.999996	0.999996		0.999996
blood circulation (GO:0008015)	0.999996			0.999996	0.999996
positive regulation of actin filament bundle assembly (GO:0032233)	0.999996			0.999996
regulation of substrate adhesion-dependent cell spreading (GO:1900024)	0.999996				0.999996
mitotic nuclear membrane organization (GO:0101024)	0.999996		0.999996	0.999996
mitotic nuclear membrane reassembly (GO:0007084)	0.999996		0.999996	0.999996
negative regulation of BMP signaling pathway (GO:0030514)	0.999996
plasma membrane bounded cell projection morphogenesis (GO:0120039)	0.999996
myeloid cell differentiation (GO:0030099)	0.999996		0.999996
positive regulation of chemokine production (GO:0032722)	0.999996
heart morphogenesis (GO:0003007)	0.999996				0.999996
IRE1-mediated unfolded protein response (GO:0036498)	0.999996	0.999996	0.999996
positive regulation of phagocytosis (GO:0050766)	0.999996
regulation of Ras protein signal transduction (GO:0046578)	0.999996	0.999996
nuclear membrane reassembly (GO:0031468)	0.999996		0.999996	0.999996
regulation of proteasomal protein catabolic process (GO:0061136)	0.999996
unsaturated fatty acid metabolic process (GO:0033559)	0.999996				0.999996
cellular protein metabolic process (GO:0044267)	0.999996	0.999996	0.999996	0.999996	0.999996
retrograde transport, endosome to Golgi (GO:0042147)	0.999996	0.999996	0.999996	0.999996	0.999996
regulation of gene silencing by RNA (GO:0060966)	0.999996		0.999996	0.999996	0.999996
regulation of posttranscriptional gene silencing (GO:0060147)	0.999996		0.999996	0.999996	0.999996
interstrand cross-link repair (GO:0036297)	0.999996	0.999996	0.999996	0.999996	0.999996
regulation of cysteine-type endopeptidase activity involved in apoptotic process (GO:0043281)	0.999996	0.999996
protein import (GO:0017038)	0.999996	0.999996	0.999996	0.999996
protein-containing complex disassembly (GO:0032984)	0.999996			0.999996
regulation of ATP metabolic process (GO:1903578)	0.999996	0.999996	0.999996	0.999996	0.999996
blood vessel morphogenesis (GO:0048514)	0.999996
peptidyl-tyrosine modification (GO:0018212)	0.999996				0.999996
positive regulation of establishment of protein localization to mitochondrion (GO:1903749)	0.999996				0.999996
Rho protein signal transduction (GO:0007266)	0.999996
sensory organ development (GO:0007423)	0.999996
mitochondrial transport (GO:0006839)	0.999996	0.999996
negative regulation of DNA recombination (GO:0045910)	0.999996	0.999996	0.999996		0.999996
arachidonic acid metabolic process (GO:0019369)	0.999996	0.999996
regulation of bone mineralization (GO:0030500)	0.999996			0.999996
cellular response to peptide (GO:1901653)	0.999996		0.999996
renal system development (GO:0072001)	0.999996
icosanoid metabolic process (GO:0006690)	0.999996	0.999996
regulation of phagocytosis (GO:0050764)	0.999996		0.999996
eye development (GO:0001654)	0.999996
RNA modification (GO:0009451)	0.999996	0.999996	0.999996	0.999996
positive regulation of mitotic cell cycle phase transition (GO:1901992)	0.999996	0.999996	0.999996	0.999996
mitochondrial respiratory chain complex I assembly (GO:0032981)	0.999996
NADH dehydrogenase complex assembly (GO:0010257)	0.999996
retinoid metabolic process (GO:0001523)	0.999996		0.999996	0.999996
regulation of epithelial cell proliferation (GO:0050678)	0.999996			0.999996	0.999996
cytoplasmic translation (GO:0002181)	0.999996	0.999996	0.348839	0.999996	0.999996
protein polymerization (GO:0051258)	0.999996
phospholipid transport (GO:0015914)	0.999996
regulation of secretion by cell (GO:1903530)	0.999996				0.999996
response to reactive oxygen species (GO:0000302)	0.999996	0.999996		0.999996
mitotic DNA damage checkpoint signaling (GO:0044773)	0.999996		0.999996	0.999996
adenylate cyclase-inhibiting G protein-coupled receptor signaling pathway (GO:0007193)	0.999996
Notch signaling pathway (GO:0007219)	0.999996
RNA methylation (GO:0001510)	0.999996	0.999996		0.999996
positive regulation of DNA biosynthetic process (GO:2000573)	0.999996	0.999996	0.999996	0.999996
iron ion homeostasis (GO:0055072)	0.999996			0.999996	0.999996
regulation of neurogenesis (GO:0050767)	0.999996		0.999996		0.999996
double-strand break repair via nonhomologous end joining (GO:0006303)	0.999996		0.999996	0.999996	0.999996
I-kappaB kinase/NF-kappaB signaling (GO:0007249)	0.999996		0.999996
mitotic spindle organization (GO:0007052)	0.999996	0.999996	0.999996	0.999996	0.999996
actin cytoskeleton reorganization (GO:0031532)	0.999996
anterior/posterior pattern specification (GO:0009952)	0.999996
COPII vesicle coating (GO:0048208)	0.999996	0.999996	0.999996		0.999996
positive regulation of Ras protein signal transduction (GO:0046579)	0.999996				0.999996
vesicle coating (GO:0006901)	0.999996	0.999996	0.999996		0.999996
vesicle targeting, rough ER to cis-Golgi (GO:0048207)	0.999996	0.999996	0.999996		0.999996
cellular response to starvation (GO:0009267)	0.999996	0.999996	0.999996		0.999996
cellular response to insulin stimulus (GO:0032869)	0.999996		0.999996	0.999996	0.999996
Golgi organization (GO:0007030)	0.999996	0.999996	0.999996	0.999996	0.999996
negative regulation of cell cycle process (GO:0010948)	0.999996			0.999996
regulation of cilium assembly (GO:1902017)	0.999996		0.999996		0.999996
regulation of innate immune response (GO:0045088)	0.999996				0.999996
plasma membrane organization (GO:0007009)	0.999996			0.999996
pre-replicative complex assembly (GO:0036388)	0.999996	0.999996	0.999996	0.999996	0.999996
cellular response to chemical stress (GO:0062197)	0.999996	0.999996	0.999996	0.999996
cellular response to nutrient levels (GO:0031669)	0.999996	0.999996	0.999996		0.999996
positive regulation of T cell proliferation (GO:0042102)	0.999996			0.999996
RNA metabolic process (GO:0016070)	0.999996	0.999996			0.999996
regulation of protein catabolic process (GO:0042176)	0.999996	0.999996	0.999996	0.999996
positive regulation of vasculature development (GO:1904018)	0.999996		0.999996	0.999996
regulation of epidermal growth factor receptor signaling pathway (GO:0042058)	0.999996			0.999996	0.999996
regulation of gene silencing by miRNA (GO:0060964)	0.999996		0.999996	0.999996	0.999996
positive regulation of catabolic process (GO:0009896)	0.999996	0.999996	0.999996	0.999996
vascular endothelial growth factor receptor signaling pathway (GO:0048010)	0.999996				0.999996
regulation of myeloid cell differentiation (GO:0045637)	0.999996			0.999996	0.999996
interferon-gamma-mediated signaling pathway (GO:0060333)	0.999996			0.999996
negative regulation of cellular catabolic process (GO:0031330)	0.999996			0.999996
peptidyl-tyrosine phosphorylation (GO:0018108)	0.999996				0.999996
positive regulation of protein transport (GO:0051222)	0.999996		0.999996	0.999996
chromosome organization (GO:0051276)	0.999996	0.999996	0.999996	0.999996	0.999996
small GTPase mediated signal transduction (GO:0007264)	0.999996	0.999996	0.999996
protein localization to nucleus (GO:0034504)	0.999996	0.999996	0.999996	0.999996
COPII-coated vesicle budding (GO:0090114)	0.999996	0.999996	0.999996		0.999996
establishment of protein localization to membrane (GO:0090150)	0.999996	0.999996	0.999996	0.999996
positive regulation of cell-substrate adhesion (GO:0010811)	0.999996	0.999996			0.999996
kidney development (GO:0001822)	0.999996
sterol metabolic process (GO:0016125)	0.999996
wound healing (GO:0042060)	0.999996			0.999996
regulation of G1/S transition of mitotic cell cycle (GO:2000045)	0.999996		0.999996	0.999996	0.999996
regulation of glycolytic process (GO:0006110)	0.999996	0.999996	0.999996	0.999996	0.999996
cholesterol homeostasis (GO:0042632)	0.999996		0.999996
Fc-gamma receptor signaling pathway involved in phagocytosis (GO:0038096)	0.999996				0.999996
regulation of TOR signaling (GO:0032006)	0.999996			0.999996	0.999996
gland development (GO:0048732)	0.999996		0.999996	0.999996
negative regulation of epithelial cell proliferation (GO:0050680)	0.999996			0.999996
cell junction organization (GO:0034330)	0.999996
cell morphogenesis involved in differentiation (GO:0000904)	0.999996
negative regulation of supramolecular fiber organization (GO:1902904)	0.999996		0.999996	0.999996
cytoskeleton-dependent cytokinesis (GO:0061640)	0.999996			0.999996
Fc-gamma receptor signaling pathway (GO:0038094)	0.999996				0.999996
response to ionizing radiation (GO:0010212)	0.999996	0.999996		0.999996	0.999996
sterol homeostasis (GO:0055092)	0.999996		0.999996
regulation of actin filament polymerization (GO:0030833)	0.999996		0.999996
regulation of Rho protein signal transduction (GO:0035023)	0.999996	0.999996			0.999996
protein-DNA complex assembly (GO:0065004)	0.999996	0.999996	0.999996	0.999996	0.999996
regulation of stress fiber assembly (GO:0051492)	0.999996			0.999996
Fc receptor mediated stimulatory signaling pathway (GO:0002431)	0.999996				0.999996
mitochondrion organization (GO:0007005)	0.999996	0.999996		0.999996	0.999996
regulation of hematopoietic progenitor cell differentiation (GO:1901532)	0.999996		0.999996		0.999996
nucleic acid phosphodiester bond hydrolysis (GO:0090305)	0.999996	0.999996	0.999996	0.999996	0.999996
positive regulation of immune response (GO:0050778)	0.999996		0.999996	0.999996
positive regulation of lymphocyte proliferation (GO:0050671)	0.999996		0.999996
integrin-mediated signaling pathway (GO:0007229)	0.999996	0.999996			0.999996
positive regulation of T cell activation (GO:0050870)	0.999996		0.999996
regulation of BMP signaling pathway (GO:0030510)	0.999996
establishment of protein localization to organelle (GO:0072594)	0.999996	0.999996	0.999996	0.999996
regulation of T cell proliferation (GO:0042129)	0.999996			0.999996
positive regulation of interleukin-6 production (GO:0032755)	0.999996		0.999996
protein import into nucleus (GO:0006606)	0.999996	0.999996	0.999996	0.999996
cholesterol metabolic process (GO:0008203)	0.999996		0.999996
regulation of organelle assembly (GO:1902115)	0.999996		0.999996
positive regulation of endothelial cell proliferation (GO:0001938)	0.999996			0.999996
import into nucleus (GO:0051170)	0.999996	0.999996	0.999996	0.999996
positive regulation of phosphatidylinositol 3-kinase signaling (GO:0014068)	0.999996				0.999996
RNA processing (GO:0006396)	0.999996	0.999996	0.999996
negative regulation of apoptotic signaling pathway (GO:2001234)	0.999996
protein modification process (GO:0036211)	0.999996		0.999996	0.999996	0.999996
negative regulation of blood vessel morphogenesis (GO:2000181)	0.999996		0.999996		0.999996
cytosolic transport (GO:0016482)	0.999996	0.999996	0.999996	0.999996	0.999996
regulation of protein-containing complex assembly (GO:0043254)	0.999996		0.999996	0.999996	0.999996
positive regulation of angiogenesis (GO:0045766)	0.999996		0.999996	0.999996
recombinational repair (GO:0000725)	0.999996	0.999996	0.999996	0.999996	0.999996
regulation of cellular response to heat (GO:1900034)	0.999996		0.999996	0.999996	0.999996
negative regulation of NF-kappaB transcription factor activity (GO:0032088)	0.999996	0.999996	0.999996
regulation of ion transport (GO:0043269)	0.999996				0.999996
negative regulation of cell cycle (GO:0045786)	0.999996			0.999996
negative regulation of cellular response to growth factor stimulus (GO:0090288)	0.999996		0.999996
negative regulation of extrinsic apoptotic signaling pathway (GO:2001237)	0.999996
regulation of NIK/NF-kappaB signaling (GO:1901222)	0.999996	0.999996		0.999996
regulation of organelle organization (GO:0033043)	0.999996	0.999996		0.999996	0.999996
response to interferon-gamma (GO:0034341)	0.999996		0.999996	0.999996
negative regulation of protein modification process (GO:0031400)	0.999996
phospholipase C-activating G protein-coupled receptor signaling pathway (GO:0007200)	0.999996		0.999996
regulation of G protein-coupled receptor signaling pathway (GO:0008277)	0.999996	0.999996	0.999996
ephrin receptor signaling pathway (GO:0048013)	0.999996		0.999996	0.999996	0.999996
positive regulation of cytoskeleton organization (GO:0051495)	0.999996
cellular response to interferon-gamma (GO:0071346)	0.999996		0.999996	0.999996
peptide metabolic process (GO:0006518)	0.999996	0.999996		0.999996
regulation of osteoblast differentiation (GO:0045667)	0.999996				0.999996
positive regulation of plasma membrane bounded cell projection assembly (GO:0120034)	0.999996
long-chain fatty acid metabolic process (GO:0001676)	0.999996
anaphase-promoting complex-dependent catabolic process (GO:0031145)	0.999996	0.999996	0.999996	0.999996
regulation of cytokinesis (GO:0032465)	0.999996	0.999996	0.999996	0.999996
response to insulin (GO:0032868)	0.999996		0.999996	0.999996
negative regulation of defense response (GO:0031348)	0.999996			0.999996
positive regulation of protein catabolic process (GO:0045732)	0.999996	0.999996	0.999996	0.999996
Wnt signaling pathway, planar cell polarity pathway (GO:0060071)	0.999996
fatty acid metabolic process (GO:0006631)	0.999996		0.999996
negative regulation of phosphorylation (GO:0042326)	0.999996	0.999996	0.999996
positive regulation of endothelial cell migration (GO:0010595)	0.999996	0.999996
cellular response to oxidative stress (GO:0034599)	0.999996	0.999996	0.999996	0.999996
regulation of phosphorylation (GO:0042325)	0.999996		0.999996	0.999996	0.999996
negative regulation of angiogenesis (GO:0016525)	0.999996		0.999996		0.999996
protein targeting to membrane (GO:0006612)	0.999996	0.999996	0.999996	0.999996
RNA splicing, via transesterification reactions with bulged adenosine as nucleophile (GO:0000377)	0.999996	0.999996	0.999996	0.999996
regulation of establishment of planar polarity (GO:0090175)	0.999996
regulation of endothelial cell migration (GO:0010594)	0.999996				0.999996
collagen fibril organization (GO:0030199)	0.999996
second-messenger-mediated signaling (GO:0019932)	0.999996		0.999996	0.999996
post-Golgi vesicle-mediated transport (GO:0006892)	0.999996	0.999996		0.999996	0.999996
DNA-dependent DNA replication (GO:0006261)	0.999996	0.999996	0.999996	0.999996	0.999996
cellular amino acid catabolic process (GO:0009063)	0.999996			0.999996
positive regulation of binding (GO:0051099)	0.999996		0.999996		0.999996
SRP-dependent cotranslational protein targeting to membrane (GO:0006614)	0.999996	0.999996	0.200616	0.122804	0.999996
regulation of primary metabolic process (GO:0080090)	0.999996	0.999996	0.999996	0.999996
regulation of stem cell differentiation (GO:2000736)	0.999996		0.999996		0.999996
positive regulation of supramolecular fiber organization (GO:1902905)	0.999996			0.999996
positive regulation of transport (GO:0051050)	0.999996		0.999996	0.999996
regulation of endothelial cell proliferation (GO:0001936)	0.999996			0.999996
regulation of lipid metabolic process (GO:0019216)	0.999996	0.999996	0.999996	0.999996
positive regulation of peptidyl-serine phosphorylation (GO:0033138)	0.999996
visual perception (GO:0007601)	0.999996				0.999996
positive regulation of peptidyl-tyrosine phosphorylation (GO:0050731)	0.999996
negative regulation of cell death (GO:0060548)	0.999996			0.999996	0.999996
negative regulation of cellular protein metabolic process (GO:0032269)	0.999996		0.999996	0.999996
regulation of kinase activity (GO:0043549)	0.999996		0.999996	0.999996	0.999996
cotranslational protein targeting to membrane (GO:0006613)	0.999996	0.999996	0.132661	0.122804	0.999996
positive regulation of epithelial cell migration (GO:0010634)	0.999996
regulation of cell cycle phase transition (GO:1901987)	0.999996		0.999996	0.999996	0.999996
sensory perception of light stimulus (GO:0050953)	0.999996				0.999996
regulation of angiogenesis (GO:0045765)	0.999996		0.999996	0.999996	0.999996
ribonucleoprotein complex assembly (GO:0022618)	0.999996	0.999996	0.999996	0.999996	0.999996
nuclear-transcribed mRNA catabolic process (GO:0000956)	0.999996	0.999996	0.999996	0.999996	0.999996
cellular transition metal ion homeostasis (GO:0046916)	0.999996	0.999996		0.999996	0.999996
protein maturation (GO:0051604)	0.999996	0.999996		0.999996
double-strand break repair via homologous recombination (GO:0000724)	0.999996	0.999996	0.999996	0.999996	0.999996
positive regulation of cold-induced thermogenesis (GO:0120162)	0.999996				0.999996
antigen processing and presentation of exogenous peptide antigen via MHC class II (GO:0019886)	0.999996	0.999996
regulation of peptidyl-serine phosphorylation (GO:0033135)	0.999996
positive regulation of defense response (GO:0031349)	0.999996		0.999996
RNA splicing (GO:0008380)	0.999996	0.999996	0.999996
positive regulation of response to external stimulus (GO:0032103)	0.999996		0.999996
protein dephosphorylation (GO:0006470)	0.999996	0.999996
response to UV (GO:0009411)	0.999996	0.999996		0.999996	0.999996
mRNA-containing ribonucleoprotein complex export from nucleus (GO:0071427)	0.999996	0.999996	0.999996	0.999996	0.999996
neuron projection morphogenesis (GO:0048812)	0.999996		0.999996
enzyme linked receptor protein signaling pathway (GO:0007167)	0.999996			0.999996	0.999996
antigen processing and presentation of peptide antigen via MHC class II (GO:0002495)	0.999996	0.999996
positive regulation of translation (GO:0045727)	0.999996			0.999996
Ras protein signal transduction (GO:0007265)	0.999996	0.999996	0.999996
chromatin organization (GO:0006325)	0.999996			0.999996	0.999996
epithelial cell differentiation (GO:0030855)	0.999996	0.999996		0.999996	0.999996
positive regulation of cell cycle process (GO:0090068)	0.999996	0.999996		0.999996	0.999996
positive regulation of protein localization to membrane (GO:1905477)	0.999996	0.999996	0.999996
receptor-mediated endocytosis (GO:0006898)	0.999996		0.999996	0.999996	0.999996
negative regulation of DNA-binding transcription factor activity (GO:0043433)	0.999996	0.999996		0.999996	0.999996
regulation of cell death (GO:0010941)	0.999996		0.999996	0.999996
calcium-mediated signaling (GO:0019722)	0.999996	0.999996		0.999996
cell junction assembly (GO:0034329)	0.999996	0.999996	0.999996		0.999996
positive regulation of cell growth (GO:0030307)	0.999996				0.999996
positive regulation of cellular protein metabolic process (GO:0032270)	0.999996	0.999996	0.999996	0.999996	0.999996
mitotic sister chromatid segregation (GO:0000070)	0.999996	0.999996	0.999996		0.999996
mRNA splicing, via spliceosome (GO:0000398)	0.999996	0.999996	0.999996	0.999996
protein targeting to ER (GO:0045047)	0.999996	0.999996	0.200616	0.21443	0.999996
antigen processing and presentation of exogenous peptide antigen (GO:0002478)	0.999996	0.999996
cellular response to organonitrogen compound (GO:0071417)	0.999996		0.999996		0.999996
steroid metabolic process (GO:0008202)	0.999996
mRNA transport (GO:0051028)	0.999996	0.999996	0.999996	0.999996	0.999996
regulation of JNK cascade (GO:0046328)	0.999996
regulation of cell cycle process (GO:0010564)	0.999996		0.999996		0.999996
cellular response to peptide hormone stimulus (GO:0071375)	0.999996		0.999996	0.999996
regulation of phosphatidylinositol 3-kinase signaling (GO:0014066)	0.999996			0.999996	0.999996
RNA export from nucleus (GO:0006405)	0.999996	0.999996	0.999996	0.999996	0.999996
positive regulation of intracellular protein transport (GO:0090316)	0.999996	0.999996	0.999996		0.999996
positive regulation of transferase activity (GO:0051347)	0.999996	0.999996	0.999996	0.999996	0.999996
mRNA export from nucleus (GO:0006406)	0.999996	0.999996	0.999996	0.999996	0.999996
endoplasmic reticulum to Golgi vesicle-mediated transport (GO:0006888)	0.999996	0.999996	0.999996	0.999996	0.999996
negative regulation of transmembrane receptor protein serine/threonine kinase signaling pathway (GO:0090101)	0.999996		0.999996
DNA replication (GO:0006260)	0.999996	0.999996	0.999996	0.999996	0.999996
cellular response to organic cyclic compound (GO:0071407)	0.999996	0.999996		0.999996	0.999996
lipid transport (GO:0006869)	0.999996		0.999996	0.999996
actin filament organization (GO:0007015)	0.999996	0.999996	0.999996	0.999996
regulation of interleukin-6 production (GO:0032675)	0.999996		0.999996	0.999996
regulation of protein kinase activity (GO:0045859)	0.999996			0.999996	0.999996
response to endoplasmic reticulum stress (GO:0034976)	0.999996
dephosphorylation (GO:0016311)	0.999996	0.999996
Fc-epsilon receptor signaling pathway (GO:0038095)	0.999996			0.999996
protein-containing complex subunit organization (GO:0043933)	0.999996	0.999996	0.999996	0.999996	0.999996
phosphatidylinositol metabolic process (GO:0046488)	0.999996	0.999996	0.999996	0.999996	0.999996
Fc receptor signaling pathway (GO:0038093)	0.999996			0.999996
nuclear-transcribed mRNA catabolic process, nonsense-mediated decay (GO:0000184)	0.999996	0.999996	0.999996	0.999996	0.999996
positive regulation of metabolic process (GO:0009893)	0.999996				0.999996
regulation of signal transduction by p53 class mediator (GO:1901796)	0.999996	0.999996	0.999996	0.999996	0.999996
positive regulation of cellular component organization (GO:0051130)	0.999996		0.999996	0.999996
histone modification (GO:0016570)	0.999996	0.999996	0.999996
positive regulation of kinase activity (GO:0033674)	0.999996		0.999996	0.999996	0.999996
cellular response to lectin (GO:1990858)	0.999996			0.999996
stimulatory C-type lectin receptor signaling pathway (GO:0002223)	0.999996			0.999996
positive regulation of protein metabolic process (GO:0051247)	0.999996	0.999996	0.999996	0.999996	0.999996
sphingolipid metabolic process (GO:0006665)	0.999996		0.999996
regulation of cellular response to stress (GO:0080135)	0.999996		0.999996	0.999996	0.999996
negative regulation of response to external stimulus (GO:0032102)	0.999996			0.999996
endomembrane system organization (GO:0010256)	0.999996	0.999996	0.999996	0.999996	0.999996
innate immune response activating cell surface receptor signaling pathway (GO:0002220)	0.999996			0.999996
double-strand break repair (GO:0006302)	0.999996	0.999996	0.999996	0.999996	0.999996
mRNA processing (GO:0006397)	0.999996	0.999996	0.999996	0.999996
epithelium development (GO:0060429)	0.999996	0.999996			0.999996
regulation of anatomical structure morphogenesis (GO:0022603)	0.999996
cellular response to organic substance (GO:0071310)	0.999996
positive regulation of epithelial cell proliferation (GO:0050679)	0.999996	0.999996	0.999996	0.999996	0.999996
non-canonical Wnt signaling pathway (GO:0035567)	0.999996
cellular protein-containing complex assembly (GO:0034622)	0.999996		0.999996	0.999996	0.999996
protein targeting (GO:0006605)	0.999996	0.999996	0.999996	0.999996	0.999996
phosphatidylinositol biosynthetic process (GO:0006661)	0.999996	0.999996	0.999996	0.999996	0.999996
synapse organization (GO:0050808)	0.999996				0.999996
neuron projection development (GO:0031175)	0.999996		0.999996	0.999996
DNA metabolic process (GO:0006259)	0.999996	0.999996	0.999996	0.999996	0.999996
positive regulation of ERK1 and ERK2 cascade (GO:0070374)	0.999996	0.999996	0.999996
plasma membrane bounded cell projection organization (GO:0120036)	0.999996		0.999996	0.999996
positive regulation of DNA-binding transcription factor activity (GO:0051091)	0.999996	0.999996	0.999996	0.999996	0.999996
positive regulation of macromolecule biosynthetic process (GO:0010557)	0.999996		0.999996	0.999996	0.999996
regulation of response to external stimulus (GO:0032101)	0.999996		0.999996		0.999996
positive regulation of protein modification process (GO:0031401)	0.999996	0.999996			0.999996
defense response to bacterium (GO:0042742)	0.999996	0.999996	0.999996	0.999996
regulation of cell motility (GO:2000145)	0.999996	0.999996		0.999996
regulation of translation (GO:0006417)	0.999996	0.999996	0.999996	0.999996
negative regulation of gene expression (GO:0010629)	0.999996	0.999996	0.999996	0.999996	0.999996
positive regulation of cell differentiation (GO:0045597)	0.999996		0.999996	0.999996	0.999996
transcription initiation from RNA polymerase II promoter (GO:0006367)	0.999996	0.999996	0.999996	0.999996	0.999996
protein localization to cell periphery (GO:1990778)	0.999996	0.999996	0.999996		0.999996
cellular component assembly (GO:0022607)	0.999996	0.999996	0.999996	0.999996	0.999996
regulation of small GTPase mediated signal transduction (GO:0051056)	0.999996				0.999996
protein localization to organelle (GO:0033365)	0.999996	0.999996	0.999996	0.999996	0.999996
neuron development (GO:0048666)	0.999996		0.999996	0.999996
monocarboxylic acid metabolic process (GO:0032787)	0.999996	0.999996	0.999996
positive regulation of cell migration (GO:0030335)	0.999996	0.999996	0.999996		0.999996
positive regulation of cytosolic calcium ion concentration (GO:0007204)	0.999996	0.999996	0.999996	0.999996
negative regulation of macromolecule metabolic process (GO:0010605)	0.999996		0.999996	0.999996	0.999996
regulation of programmed cell death (GO:0043067)	0.999996	0.999996	0.999996	0.999996
regulation of cytosolic calcium ion concentration (GO:0051480)	0.999996	0.999996	0.999996	0.999996
positive regulation of hydrolase activity (GO:0051345)	0.999996		0.999996	0.999996	0.999996
regulation of cytokine production (GO:0001817)	0.999996			0.999996	0.999996
negative regulation of intracellular signal transduction (GO:1902532)	0.999996			0.999996	0.999996
negative regulation of protein phosphorylation (GO:0001933)	0.999996			0.999996
positive regulation of protein kinase activity (GO:0045860)	0.999996			0.999996	0.999996
positive regulation of NF-kappaB transcription factor activity (GO:0051092)	0.999996	0.999996	0.999996	0.999996
axon guidance (GO:0007411)	0.999996		0.999996	0.999996	0.999996
regulation of cell differentiation (GO:0045595)	0.999996		0.999996	0.999996	0.999996
proteasomal protein catabolic process (GO:0010498)	0.999996	0.999996	0.999996	0.999996	0.999996
cellular response to growth factor stimulus (GO:0071363)	0.999996		0.999996	0.999996
protein autophosphorylation (GO:0046777)	0.999996			0.999996	0.999996
positive regulation of protein kinase B signaling (GO:0051897)	0.999996	0.999996		0.999996	0.999996
positive regulation of phosphorylation (GO:0042327)	0.999996		0.999996	0.999996	0.999996
adenylate cyclase-modulating G protein-coupled receptor signaling pathway (GO:0007188)	0.999996		0.999996
regulation of MAPK cascade (GO:0043408)	0.999996
DNA-templated transcription, initiation (GO:0006352)	0.999996	0.999996	0.999996	0.999996	0.999996
positive regulation of cell motility (GO:2000147)	0.999996	0.999996	0.999996		0.999996
glycerophospholipid biosynthetic process (GO:0046474)	0.999996	0.999996	0.999996	0.999996	0.999996
negative regulation of immune response (GO:0050777)	0.999996		0.999996
regulation of mitotic cell cycle (GO:0007346)	0.999996		0.999996	0.999996	0.999996
cilium organization (GO:0044782)	0.999996	0.999996	0.999996		0.999996
positive regulation of cellular biosynthetic process (GO:0031328)	0.999996		0.999996	0.999996	0.999996
inflammatory response (GO:0006954)	0.999996		0.999996	0.999996
positive regulation of MAPK cascade (GO:0043410)	0.999996	0.999996	0.999996
organelle organization (GO:0006996)	0.999996	0.999996	0.999996	0.999996	0.999996
regulation of mitotic cell cycle phase transition (GO:1901990)	0.999996	0.999996	0.999996	0.999996	0.999996
regulation of ERK1 and ERK2 cascade (GO:0070372)	0.999996	0.999996	0.999996
regulation of GTPase activity (GO:0043087)	0.999996		0.999996	0.999996	0.999996
axonogenesis (GO:0007409)	0.999996		0.999996	0.999996	0.999996
negative regulation of cell differentiation (GO:0045596)	0.999996		0.999996	0.999996	0.999996
protein localization to membrane (GO:0072657)	0.999996	0.999996	0.999996		0.999996
regulation of macromolecule metabolic process (GO:0060255)	0.999996	0.999996			0.999996
modification-dependent protein catabolic process (GO:0019941)	0.999996	0.999996	0.999996	0.999996	0.999996
generation of neurons (GO:0048699)	0.999996	0.999996			0.999996
regulation of inflammatory response (GO:0050727)	0.999996		0.999996	0.999996	0.999996
regulation of protein kinase B signaling (GO:0051896)	0.999996	0.999996		0.999996	0.999996
MAPK cascade (GO:0000165)	0.999996	0.999996	0.999996	0.999996	0.999996
negative regulation of inflammatory response (GO:0050728)	0.999996		0.999996	0.999996
phosphate-containing compound metabolic process (GO:0006796)	0.999996	0.999996	0.999996	0.999996	0.999996
regulation of protein phosphorylation (GO:0001932)	0.999996		0.999996	0.999996	0.999996
negative regulation of multicellular organismal process (GO:0051241)	0.999996	0.999996			0.999996
positive regulation of GTPase activity (GO:0043547)	0.999996		0.999996	0.999996	0.999996
protein-containing complex assembly (GO:0065003)	0.999996	0.999996	0.999996	0.999996	0.999996
extracellular structure organization (GO:0043062)	0.999996	0.999996	0.999996		0.999996
regulation of cell growth (GO:0001558)	0.999996	0.999996	0.999996		0.999996
external encapsulating structure organization (GO:0045229)	0.999996	0.999996	0.999996		0.999996
transcription, DNA-templated (GO:0006351)	0.999996	0.999996	0.999996	0.999996	0.999996
regulation of I-kappaB kinase/NF-kappaB signaling (GO:0043122)	0.999996			0.999996
plasma membrane bounded cell projection assembly (GO:0120031)	0.999996	0.999996	0.999996		0.999996
transmembrane receptor protein tyrosine kinase signaling pathway (GO:0007169)	0.999996	0.999996	0.999996	0.999996	0.999996
protein modification by small protein conjugation (GO:0032446)	0.999996	0.999996	0.999996	0.999996	0.999996
cellular protein localization (GO:0034613)	0.999996	0.999996	0.999996	0.999996	0.999996
positive regulation of protein phosphorylation (GO:0001934)	0.999996		0.999996	0.999996	0.999996
apoptotic process (GO:0006915)	0.999996		0.999996	0.999996
positive regulation of programmed cell death (GO:0043068)	0.999996	0.999996	0.999996	0.999996	0.999996
proteolysis (GO:0006508)	0.999996	0.999996	0.999996	0.999996	0.999996
intracellular protein transport (GO:0006886)	0.999996	0.999996	0.999996	0.999996	0.999996
negative regulation of cell population proliferation (GO:0008285)	0.999996	0.999996		0.999996	0.999996
regulation of transcription, DNA-templated (GO:0006355)	0.999996	0.999996	0.999996	0.999996	0.999996
organelle assembly (GO:0070925)	0.999996	0.999996	0.999996	0.999996	0.999996
regulation of transcription by RNA polymerase II (GO:0006357)	0.999996	0.999996	0.999996	0.999996	0.999996
membrane organization (GO:0061024)	0.999996	0.999996	0.999996	0.999996	0.999996
regulation of cellular macromolecule biosynthetic process (GO:2000112)	0.999996	0.999996		0.999996
regulation of nucleic acid-templated transcription (GO:1903506)	0.999996	0.999996		0.999996
supramolecular fiber organization (GO:0097435)	0.999996	0.999996	0.999996	0.999996	0.999996
positive regulation of transcription, DNA-templated (GO:0045893)	0.999996	0.999996	0.999996	0.999996	0.999996
regulation of gene expression (GO:0010468)	0.999996	0.999996	0.999996	0.999996	0.999996
cellular protein modification process (GO:0006464)	0.999996	0.999996	0.999996	0.999996	0.999996
negative regulation of transcription, DNA-templated (GO:0045892)	0.999996	0.999996	0.999996	0.999996	0.999996
positive regulation of transcription by RNA polymerase II (GO:0045944)	0.999996	0.999996	0.999996	0.999996	0.999996
positive regulation of apoptotic process (GO:0043065)	0.999996	0.999996	0.999996	0.999996	0.999996
regulation of cell population proliferation (GO:0042127)	0.999996	0.999996	0.999996	0.999996	0.999996
regulation of apoptotic process (GO:0042981)	0.999996	0.999996	0.999996	0.999996	0.999996
negative regulation of transcription by RNA polymerase II (GO:0000122)	0.999996	0.999996	0.999996	0.999996	0.999996
negative regulation of nucleic acid-templated transcription (GO:1903507)	0.999996	0.999996	0.999996	0.999996	0.999996
positive regulation of cellular process (GO:0048522)	0.999996	0.999996	0.999996	0.999996	0.999996
cytokine-mediated signaling pathway (GO:0019221)	0.999996	0.999996	0.999996	0.999996	0.999996
transcription by RNA polymerase II (GO:0006366)	0.999996	0.999996	0.999996	0.999996	0.999996
positive regulation of cell population proliferation (GO:0008284)	0.999996	0.999996	0.999996	0.999996	0.999996
negative regulation of cellular process (GO:0048523)	0.999996	0.999996	0.999996	0.999996	0.999996
negative regulation of cellular macromolecule biosynthetic process (GO:2000113)	0.999996	0.999996	0.999996	0.999996	0.999996
positive regulation of intracellular signal transduction (GO:1902533)	0.999996	0.999996	0.999996	0.999996	0.999996
protein ubiquitination (GO:0016567)	0.999996	0.999996	0.999996	0.999996	0.999996
negative regulation of programmed cell death (GO:0043069)	0.999996	0.999996	0.999996	0.999996	0.999996
positive regulation of nucleic acid-templated transcription (GO:1903508)	0.999996	0.999996	0.999996	0.999996	0.999996
protein phosphorylation (GO:0006468)	0.999996			0.999996	0.999996
negative regulation of apoptotic process (GO:0043066)	0.999996	0.999996	0.999996	0.999996	0.999996
neutrophil mediated immunity (GO:0002446)	0.999996	0.999996	0.999996	0.999996	0.999996
neutrophil activation involved in immune response (GO:0002283)	0.999996	0.999996	0.999996	0.999996	0.999996
neutrophil degranulation (GO:0043312)	0.999996	0.999996	0.999996	0.999996	0.999996
cellular response to cytokine stimulus (GO:0071345)	0.999996	0.999996	0.999996	0.999996	0.999996
positive regulation of gene expression (GO:0010628)	0.999996	0.999996	0.999996	0.999996	0.999996
protein deubiquitination (GO:0016579)	0.999996	0.999996	0.999996	0.999996	0.999996
nervous system development (GO:0007399)	0.999996	0.999996	0.999996	0.999996	0.999996
regulation of intracellular signal transduction (GO:1902531)	0.999996	0.999996	0.999996	0.999996	0.999996
post-translational protein modification (GO:0043687)	0.999996	0.999996	0.999996	0.999996	0.999996
regulation of cell migration (GO:0030334)	0.999996	0.999996	0.999996	0.999996	0.999996
cellular response to DNA damage stimulus (GO:0006974)	0.999996	0.999996	0.999996	0.999996	0.999996
ubiquitin-dependent protein catabolic process (GO:0006511)	0.999996	0.999996	0.999996	0.999996	0.999996
protein modification by small protein removal (GO:0070646)	0.999996	0.999996	0.999996	0.999996	0.999996
protein transport (GO:0015031)	0.999996	0.999996	0.999996	0.999996	0.999996
positive regulation of macromolecule metabolic process (GO:0010604)	0.999996	0.999996	0.999996	0.999996	0.999996
positive regulation of multicellular organismal process (GO:0051240)	0.999996	0.999996	0.999996	0.999996	0.999996
positive regulation of cytokine production (GO:0001819)	0.999996		0.999996	0.999996
regulation of cell cycle (GO:0051726)	0.999996	0.999996	0.999996	0.999996	0.999996
DNA repair (GO:0006281)	0.999996	0.999996	0.999996	0.999996	0.999996
cellular response to oxygen-containing compound (GO:1901701)	0.999996		0.999996	0.999996	0.999996
extracellular matrix organization (GO:0030198)	0.999996	0.999996	0.999996	0.999996	0.999996
proteasome-mediated ubiquitin-dependent protein catabolic process (GO:0043161)	0.999996	0.999996	0.999996	0.999996	0.999996
cilium assembly (GO:0060271)	0.999996	0.999996	0.999996		0.999996
chemical synaptic transmission (GO:0007268)	0.999996			0.999996	0.999996
regulation of DNA-directed DNA polymerase activity (GO:1900262)		0.0853183
positive regulation of DNA-directed DNA polymerase activity (GO:1900264)		0.0853183
error-prone translesion synthesis (GO:0042276)		0.999996	0.999996	0.999996	0.999996
rRNA modification (GO:0000154)		0.999996	0.999996
error-free translesion synthesis (GO:0070987)		0.999996	0.999996	0.999996	0.999996
base-excision repair, gap-filling (GO:0006287)		0.999996			0.999996
protein maturation by iron-sulfur cluster transfer (GO:0097428)		0.999996
nucleotide-excision repair, DNA gap filling (GO:0006297)		0.999996	0.999996		0.999996
nucleotide-excision repair, DNA incision (GO:0033683)		0.999996	0.999996		0.999996
rRNA base methylation (GO:0070475)		0.999996		0.999996
postreplication repair (GO:0006301)		0.999996	0.999996	0.999996	0.999996
rRNA pseudouridine synthesis (GO:0031118)		0.999996	0.92544
base-excision repair (GO:0006284)		0.999996			0.999996
nucleotide-excision repair, DNA incision, 5'-to lesion (GO:0006296)		0.999996	0.999996		0.999996
pseudouridine synthesis (GO:0001522)		0.999996	0.999996	0.999996
translesion synthesis (GO:0019985)		0.999996	0.999996	0.999996	0.999996
DNA synthesis involved in DNA repair (GO:0000731)		0.999996	0.999996	0.999996	0.999996
negative regulation of ATP metabolic process (GO:1903579)		0.999996	0.999996
activation of protein kinase C activity (GO:1990051)		0.999996
protein transport to vacuole involved in ubiquitin-dependent protein catabolic process via the multivesicular body sorting pathway (GO:0043328)		0.999996	0.999996	0.999996
negative regulation of lipid transport (GO:0032369)		0.999996
regulation of cyclase activity (GO:0031279)		0.999996		0.999996
cellular response to testosterone stimulus (GO:0071394)		0.999996
regulation of lyase activity (GO:0051339)		0.999996		0.999996
dephosphorylation of RNA polymerase II C-terminal domain (GO:0070940)		0.999996
disaccharide biosynthetic process (GO:0046351)		0.999996
establishment of protein localization to vacuole (GO:0072666)		0.999996	0.999996	0.999996
positive regulation of cardiac muscle contraction (GO:0060452)		0.999996
fatty acid derivative catabolic process (GO:1901569)		0.999996
inosine metabolic process (GO:0046102)		0.999996
spliceosomal conformational changes to generate catalytic conformation (GO:0000393)		0.999996
positive regulation of vascular associated smooth muscle cell apoptotic process (GO:1905461)		0.999996
DNA conformation change (GO:0071103)		0.999996	0.999996	0.999996
DNA strand elongation (GO:0022616)		0.999996	0.999996	0.999996	0.999996
DNA strand elongation involved in DNA replication (GO:0006271)		0.999996		0.999996	0.999996
positive regulation of cell cycle phase transition (GO:1901989)		0.999996		0.999996
release of cytochrome c from mitochondria (GO:0001836)		0.999996
purine ribonucleoside catabolic process (GO:0046130)		0.999996
negative regulation of endoplasmic reticulum calcium ion concentration (GO:0032471)		0.999996
cellular lipid biosynthetic process (GO:0097384)		0.999996			0.999996
cellular response to magnesium ion (GO:0071286)		0.999996
cerebral cortex cell migration (GO:0021795)		0.999996
oxygen homeostasis (GO:0032364)		0.999996
glycerol ether biosynthetic process (GO:0046504)		0.999996			0.999996
response to testosterone (GO:0033574)		0.999996
histone-serine phosphorylation (GO:0035404)		0.999996
snRNA modification (GO:0040031)		0.999996	0.999996
maintenance of DNA repeat elements (GO:0043570)		0.999996	0.999996		0.999996
telencephalon cell migration (GO:0022029)		0.999996
mRNA 3'-splice site recognition (GO:0000389)		0.999996	0.999996
positive regulation of hormone secretion (GO:0046887)		0.999996
regulation of cardiac muscle cell membrane potential (GO:0086036)		0.999996
cardiolipin biosynthetic process (GO:0032049)		0.999996
regulation of histamine secretion by mast cell (GO:1903593)		0.999996
dolichyl diphosphate biosynthetic process (GO:0006489)		0.999996
dolichyl diphosphate metabolic process (GO:0046465)		0.999996
piecemeal microautophagy of the nucleus (GO:0034727)		0.999996			0.999996
gas homeostasis (GO:0033483)		0.999996
regulation of vascular associated smooth muscle cell apoptotic process (GO:1905459)		0.999996
RIG-I signaling pathway (GO:0039529)		0.999996
intermediate filament bundle assembly (GO:0045110)		0.999996	0.999996
late nucleophagy (GO:0044805)		0.999996
somatic recombination of immunoglobulin gene segments (GO:0016447)		0.999996	0.999996		0.999996
long-term synaptic depression (GO:0060292)		0.999996
lysosomal microautophagy (GO:0016237)		0.999996			0.999996
positive regulation of striated muscle contraction (GO:0045989)		0.999996
positive regulation of vascular associated smooth muscle cell differentiation (GO:1905065)		0.999996
transcription-coupled nucleotide-excision repair (GO:0006283)		0.999996	0.999996		0.999996
negative regulation of muscle hypertrophy (GO:0014741)		0.999996
negative regulation of phospholipase activity (GO:0010519)		0.999996
depyrimidination (GO:0045008)		0.999996
regulation of protein ADP-ribosylation (GO:0010835)		0.999996
regulation of proton transport (GO:0010155)		0.999996
fructose metabolic process (GO:0006000)		0.999996
positive regulation of chromosome segregation (GO:0051984)		0.999996	0.999996	0.999996
regulation of translational termination (GO:0006449)		0.999996
internal protein amino acid acetylation (GO:0006475)		0.999996
postsynapse organization (GO:0099173)		0.999996
pre-replicative complex assembly involved in nuclear cell cycle DNA replication (GO:0006267)		0.999996	0.999996	0.999996	0.999996
vitamin K metabolic process (GO:0042373)		0.999996
DNA packaging (GO:0006323)		0.999996	0.999996
negative regulation of cellular carbohydrate metabolic process (GO:0010677)		0.999996	0.999996
adenosine metabolic process (GO:0046085)		0.999996
bone resorption (GO:0045453)		0.999996
negative regulation of lipase activity (GO:0060192)		0.999996
CD40 signaling pathway (GO:0023035)		0.999996
negative regulation of RNA catabolic process (GO:1902369)		0.999996	0.999996
negative regulation of systemic arterial blood pressure (GO:0003085)		0.999996
peroxisome fission (GO:0016559)		0.999996		0.999996
phosphatidylglycerol biosynthetic process (GO:0006655)		0.999996
fatty acid alpha-oxidation (GO:0001561)		0.999996
fructose 1,6-bisphosphate metabolic process (GO:0030388)		0.999996
response to magnesium ion (GO:0032026)		0.999996
response to vitamin (GO:0033273)		0.999996
response to vitamin D (GO:0033280)		0.999996
positive regulation of mast cell degranulation (GO:0043306)		0.999996
positive regulation of mitochondrial calcium ion concentration (GO:0051561)		0.999996
small RNA loading onto RISC (GO:0070922)		0.999996
somatic recombination of immunoglobulin genes involved in immune response (GO:0002204)		0.999996			0.999996
positive regulation of smooth muscle cell apoptotic process (GO:0034393)		0.999996
mitochondrial fragmentation involved in apoptotic process (GO:0043653)		0.999996	0.999996	0.999996
cellular response to drug (GO:0035690)		0.999996
RNA polyadenylation (GO:0043631)		0.999996	0.999996	0.999996	0.999996
mRNA polyadenylation (GO:0006378)		0.999996	0.999996	0.999996	0.999996
receptor recycling (GO:0001881)		0.999996		0.999996
negative regulation of glycolytic process (GO:0045820)		0.999996	0.999996
regulation of carbohydrate biosynthetic process (GO:0043255)		0.999996
negative regulation of purine nucleotide metabolic process (GO:1900543)		0.999996	0.999996
regulation of macrophage migration (GO:1905521)		0.999996			0.999996
cytoplasmic pattern recognition receptor signaling pathway in response to virus (GO:0039528)		0.999996
DNA replication-dependent nucleosome assembly (GO:0006335)		0.999996
DNA replication-dependent nucleosome organization (GO:0034723)		0.999996
regulation of phospholipid metabolic process (GO:1903725)		0.999996
ether lipid biosynthetic process (GO:0008611)		0.999996			0.999996
fructose 6-phosphate metabolic process (GO:0006002)		0.999996
removal of superoxide radicals (GO:0019430)		0.999996		0.999996
positive regulation of rRNA processing (GO:2000234)		0.999996	0.999996
protein localization to Golgi apparatus (GO:0034067)		0.999996	0.999996
rDNA heterochromatin assembly (GO:0000183)		0.999996
B cell mediated immunity (GO:0019724)		0.999996			0.999996
cellular response to increased oxygen levels (GO:0036295)		0.999996
cellular response to superoxide (GO:0071451)		0.999996		0.999996
nuclear DNA replication (GO:0033260)		0.999996	0.999996	0.999996	0.999996
cyclooxygenase pathway (GO:0019371)		0.999996
regulation of phospholipase activity (GO:0010517)		0.999996	0.999996
positive regulation of bone resorption (GO:0045780)		0.999996
Golgi to lysosome transport (GO:0090160)		0.999996		0.999996
hepatocyte growth factor receptor signaling pathway (GO:0048012)		0.999996
isotype switching (GO:0045190)		0.999996			0.999996
protein kinase C signaling (GO:0070528)		0.999996
regulation of gluconeogenesis (GO:0006111)		0.999996
mismatch repair (GO:0006298)		0.999996	0.999996		0.999996
nucleotide-excision repair (GO:0006289)		0.999996	0.999996		0.999996
negative regulation of cardiac muscle hypertrophy (GO:0010614)		0.999996
regulation of actin nucleation (GO:0051125)		0.999996
early endosome to Golgi transport (GO:0034498)		0.999996
positive regulation of metaphase/anaphase transition of cell cycle (GO:1902101)		0.999996	0.999996	0.999996
positive regulation of mitotic metaphase/anaphase transition (GO:0045842)		0.999996	0.999996	0.999996
positive regulation of mitotic sister chromatid separation (GO:1901970)		0.999996	0.999996	0.999996
tricarboxylic acid metabolic process (GO:0072350)		0.999996	0.999996		0.999996
mitochondrial electron transport, ubiquinol to cytochrome c (GO:0006122)		0.999996
posttranslational protein targeting to endoplasmic reticulum membrane (GO:0006620)		0.999996	0.999996	0.999996
negative regulation of response to DNA damage stimulus (GO:2001021)		0.999996		0.999996
pyrimidine deoxyribonucleotide catabolic process (GO:0009223)		0.999996
negative regulation of epidermal growth factor-activated receptor activity (GO:0007175)		0.999996
negative regulation of gluconeogenesis (GO:0045721)		0.999996
regulation of histone modification (GO:0031056)		0.999996
DNA replication-independent nucleosome organization (GO:0034724)		0.999996
relaxation of cardiac muscle (GO:0055119)		0.999996
response to UV-B (GO:0010224)		0.999996
positive regulation of lipid transport (GO:0032370)		0.999996	0.999996
spliceosomal tri-snRNP complex assembly (GO:0000244)		0.999996	0.999996
lymphocyte mediated immunity (GO:0002449)		0.999996			0.999996
apoptotic mitochondrial changes (GO:0008637)		0.999996	0.999996	0.999996
negative regulation of DNA damage response, signal transduction by p53 class mediator (GO:0043518)		0.999996
antiviral innate immune response (GO:0140374)		0.999996
regulation of cAMP-dependent protein kinase activity (GO:2000479)		0.999996
regulation of chromatin organization (GO:1902275)		0.999996
cardiolipin metabolic process (GO:0032048)		0.999996
negative regulation of TORC1 signaling (GO:1904262)		0.999996
neuromuscular process controlling balance (GO:0050885)		0.999996		0.999996
ether lipid metabolic process (GO:0046485)		0.999996			0.999996
relaxation of muscle (GO:0090075)		0.999996
respiratory electron transport chain (GO:0022904)		0.999996
response to X-ray (GO:0010165)		0.999996
steroid catabolic process (GO:0006706)		0.999996
maturation of LSU-rRNA from tricistronic rRNA transcript (SSU-rRNA, 5.8S rRNA, LSU-rRNA) (GO:0000463)		0.999996			0.999996
vasodilation (GO:0042311)		0.999996	0.999996	0.999996
termination of RNA polymerase II transcription (GO:0006369)		0.999996	0.999996
protein localization to chromosome (GO:0034502)		0.999996		0.999996
negative regulation of Ras protein signal transduction (GO:0046580)		0.999996
contractile actin filament bundle assembly (GO:0030038)		0.999996
stress fiber assembly (GO:0043149)		0.999996
tRNA splicing, via endonucleolytic cleavage and ligation (GO:0006388)		0.999996
intrinsic apoptotic signaling pathway by p53 class mediator (GO:0072332)		0.999996
B cell activation involved in immune response (GO:0002312)		0.999996			0.999996
regulation of intrinsic apoptotic signaling pathway in response to DNA damage (GO:1902229)		0.999996		0.999996
neuron projection organization (GO:0106027)		0.999996
oogenesis (GO:0048477)		0.999996
resolution of meiotic recombination intermediates (GO:0000712)		0.999996	0.999996	0.999996	0.999996
Golgi to endosome transport (GO:0006895)		0.999996			0.999996
response to organophosphorus (GO:0046683)		0.999996
RNA splicing, via endonucleolytic cleavage and ligation (GO:0000394)		0.999996
late endosome to vacuole transport via multivesicular body sorting pathway (GO:0032511)		0.999996	0.999996	0.999996
mRNA cis splicing, via spliceosome (GO:0045292)		0.999996
spliceosomal snRNP assembly (GO:0000387)		0.999996	0.999996
negative regulation of ATPase activity (GO:0032780)		0.999996
regulation of Arp2/3 complex-mediated actin nucleation (GO:0034315)		0.999996
regulation of Golgi organization (GO:1903358)		0.999996
negative regulation of vascular associated smooth muscle cell proliferation (GO:1904706)		0.999996		0.999996	0.999996
DNA biosynthetic process (GO:0071897)		0.999996
protein monoubiquitination (GO:0006513)		0.999996		0.999996	0.999996
regulation of chromosome segregation (GO:0051983)		0.999996	0.999996	0.999996	0.999996
negative regulation of Rho protein signal transduction (GO:0035024)		0.999996
negative regulation of signal transduction by p53 class mediator (GO:1901797)		0.999996
regulation of oxidative stress-induced intrinsic apoptotic signaling pathway (GO:1902175)		0.999996		0.999996
regulation of protein-containing complex disassembly (GO:0043244)		0.999996		0.999996
positive regulation of nitric-oxide synthase activity (GO:0051000)		0.999996			0.999996
mitochondrial fission (GO:0000266)		0.999996		0.999996
mitochondrial fusion (GO:0008053)		0.999996
pyroptosis (GO:0070269)		0.999996
negative regulation of oxidative stress-induced intrinsic apoptotic signaling pathway (GO:1902176)		0.999996
neuromuscular process (GO:0050905)		0.999996		0.999996
regulation of leukocyte chemotaxis (GO:0002688)		0.999996
histone deubiquitination (GO:0016578)		0.999996
positive regulation of mitochondrial fission (GO:0090141)		0.999996		0.999996
prostaglandin biosynthetic process (GO:0001516)		0.999996
protein import into mitochondrial matrix (GO:0030150)		0.999996
adaptive immune response based on somatic recombination of immune receptors built from immunoglobulin superfamily domains (GO:0002460)		0.999996			0.999996
cellular response to interferon-beta (GO:0035458)		0.999996		0.999996
cellular response to misfolded protein (GO:0071218)		0.999996		0.999996
endoplasmic reticulum calcium ion homeostasis (GO:0032469)		0.999996
positive regulation of heart contraction (GO:0045823)		0.999996
microtubule nucleation (GO:0007020)		0.999996
androgen metabolic process (GO:0008209)		0.999996		0.999996
calcium-mediated signaling using intracellular calcium source (GO:0035584)		0.999996
negative regulation of small GTPase mediated signal transduction (GO:0051058)		0.999996
innate immune response in mucosa (GO:0002227)		0.999996
intrinsic apoptotic signaling pathway in response to DNA damage by p53 class mediator (GO:0042771)		0.999996
mitochondrial calcium ion transmembrane transport (GO:0006851)		0.999996
protein localization to chromatin (GO:0071168)		0.999996	0.999996
regulation of adenylate cyclase activity (GO:0045761)		0.999996		0.999996
negative regulation of small molecule metabolic process (GO:0062014)		0.999996
regulation of macrophage chemotaxis (GO:0010758)		0.999996			0.999996
organelle fusion (GO:0048284)		0.999996
osteoclast differentiation (GO:0030316)		0.999996			0.999996
homologous chromosome segregation (GO:0045143)		0.999996			0.999996
metallo-sulfur cluster assembly (GO:0031163)		0.999996	0.999996
mitochondrial calcium ion homeostasis (GO:0051560)		0.999996
ubiquitin-dependent protein catabolic process via the multivesicular body sorting pathway (GO:0043162)		0.999996	0.999996	0.999996
negative regulation of G protein-coupled receptor signaling pathway (GO:0045744)		0.999996
regulation of cysteine-type endopeptidase activity (GO:2000116)		0.999996
diacylglycerol metabolic process (GO:0046339)		0.999996
vesicle transport along microtubule (GO:0047496)		0.999996		0.999996	0.999996
establishment of protein localization to mitochondrion (GO:0072655)		0.999996
regulation of cardiac muscle hypertrophy (GO:0010611)		0.999996
negative regulation of protein tyrosine kinase activity (GO:0061099)		0.999996
negative regulation of synaptic transmission (GO:0050805)		0.999996
establishment of mitotic spindle orientation (GO:0000132)		0.999996			0.999996
heterochromatin assembly (GO:0031507)		0.999996
iron-sulfur cluster assembly (GO:0016226)		0.999996	0.999996
leukotriene metabolic process (GO:0006691)		0.999996
positive regulation of phospholipase activity (GO:0010518)		0.999996
positive regulation of protein targeting to membrane (GO:0090314)		0.999996
cAMP-mediated signaling (GO:0019933)		0.999996		0.999996
regulation of mitochondrial fission (GO:0090140)		0.999996		0.999996
peptide catabolic process (GO:0043171)		0.999996
phosphatidylglycerol metabolic process (GO:0046471)		0.999996
fat-soluble vitamin metabolic process (GO:0006775)		0.999996
neuron migration (GO:0001764)		0.999996
mitotic nuclear division (GO:0140014)		0.999996			0.999996
negative regulation of intrinsic apoptotic signaling pathway in response to DNA damage (GO:1902230)		0.999996	0.999996
negative regulation of signaling receptor activity (GO:2000272)		0.999996			0.999996
regulation of mitotic metaphase/anaphase transition (GO:0030071)		0.999996	0.999996	0.999996
organelle fission (GO:0048285)		0.999996		0.999996
endocytic recycling (GO:0032456)		0.999996	0.999996	0.999996
protein peptidyl-prolyl isomerization (GO:0000413)		0.999996
negative regulation of oxidative stress-induced cell death (GO:1903202)		0.999996
regulation of DNA damage response, signal transduction by p53 class mediator (GO:0043516)		0.999996
regulation of immunoglobulin production (GO:0002637)		0.999996	0.999996
positive regulation of defense response to virus by host (GO:0002230)		0.999996
GPI anchor metabolic process (GO:0006505)		0.999996	0.999996
response to interferon-beta (GO:0035456)		0.999996		0.999996
positive regulation of monooxygenase activity (GO:0032770)		0.999996			0.999996
macromolecule catabolic process (GO:0009057)		0.999996	0.999996
mucosal immune response (GO:0002385)		0.999996
protein targeting to mitochondrion (GO:0006626)		0.999996
negative regulation of mRNA catabolic process (GO:1902373)		0.999996
regulation of protein targeting to membrane (GO:0090313)		0.999996	0.999996
establishment of mitotic spindle localization (GO:0040001)		0.999996			0.999996
homologous chromosome pairing at meiosis (GO:0007129)		0.999996			0.999996
protein ADP-ribosylation (GO:0006471)		0.999996		0.999996
establishment of spindle orientation (GO:0051294)		0.999996			0.999996
positive regulation of endopeptidase activity (GO:0010950)		0.999996
Golgi to plasma membrane protein transport (GO:0043001)		0.999996	0.999996		0.999996
snRNA 3'-end processing (GO:0034472)		0.999996
microtubule polymerization (GO:0046785)		0.999996
mRNA splice site selection (GO:0006376)		0.999996	0.999996
multivesicular body assembly (GO:0036258)		0.999996	0.999996	0.999996
protein acetylation (GO:0006473)		0.999996
multivesicular body organization (GO:0036257)		0.999996	0.999996	0.999996
activation of phospholipase C activity (GO:0007202)		0.999996
negative regulation of double-strand break repair (GO:2000780)		0.999996			0.999996
peptidyl-proline modification (GO:0018208)		0.999996
GPI anchor biosynthetic process (GO:0006506)		0.999996	0.999996
superoxide metabolic process (GO:0006801)		0.999996		0.999996
signal transduction by p53 class mediator (GO:0072331)		0.999996
lytic vacuole organization (GO:0080171)		0.999996		0.999996
regulation of glucose metabolic process (GO:0010906)		0.999996
sister chromatid segregation (GO:0000819)		0.999996			0.999996
positive regulation of cysteine-type endopeptidase activity (GO:2001056)		0.999996
cellular response to virus (GO:0098586)		0.999996
regulation of TORC1 signaling (GO:1903432)		0.999996
positive regulation of immunoglobulin production (GO:0002639)		0.999996	0.999996		0.999996
negative regulation of intrinsic apoptotic signaling pathway (GO:2001243)		0.999996	0.999996		0.999996
negative regulation of DNA metabolic process (GO:0051053)		0.999996	0.999996	0.999996	0.999996
regulation of cardiac muscle contraction (GO:0055117)		0.999996
regulation of cell cycle G1/S phase transition (GO:1902806)		0.999996		0.999996	0.999996
regulation of defense response to virus by host (GO:0050691)		0.999996
cyclic-nucleotide-mediated signaling (GO:0019935)		0.999996		0.999996
regulation of receptor internalization (GO:0002090)		0.999996
establishment of protein localization to plasma membrane (GO:0061951)		0.999996	0.999996		0.999996
positive regulation of mitotic nuclear division (GO:0045840)		0.999996	0.999996	0.999996
phospholipid biosynthetic process (GO:0008654)		0.999996	0.999996	0.999996	0.999996
regulation of vascular associated smooth muscle cell proliferation (GO:1904705)		0.999996		0.999996	0.999996
lysosome localization (GO:0032418)		0.999996
ncRNA metabolic process (GO:0034660)		0.999996
negative regulation of TOR signaling (GO:0032007)		0.999996			0.999996
positive regulation of production of molecular mediator of immune response (GO:0002702)		0.999996	0.999996
lysosome organization (GO:0007040)		0.999996		0.999996
cellular response to ketone (GO:1901655)		0.999996		0.999996
regulation of ion transmembrane transporter activity (GO:0032412)		0.999996			0.999996
regulation of nitric-oxide synthase activity (GO:0050999)		0.999996			0.999996
DNA replication-independent nucleosome assembly (GO:0006336)		0.999996		0.999996
regulation of receptor-mediated endocytosis (GO:0048259)		0.999996	0.999996	0.999996
vesicle cytoskeletal trafficking (GO:0099518)		0.999996		0.999996	0.999996
detection of chemical stimulus involved in sensory perception of bitter taste (GO:0001580)		0.999996
glycolipid biosynthetic process (GO:0009247)		0.999996	0.999996
positive regulation of intrinsic apoptotic signaling pathway (GO:2001244)		0.999996		0.999996
DNA-templated transcription, termination (GO:0006353)		0.999996	0.999996
acylglycerol metabolic process (GO:0006639)		0.999996
sensory perception of bitter taste (GO:0050913)		0.999996
negative regulation of neuron apoptotic process (GO:0043524)		0.999996	0.999996	0.999996
response to metal ion (GO:0010038)		0.999996	0.999996
regulation of cell-substrate adhesion (GO:0010810)		0.999996	0.999996		0.999996
development of primary male sexual characteristics (GO:0046546)		0.999996
spermatid development (GO:0007286)		0.999996
positive regulation of phospholipase C activity (GO:0010863)		0.999996
male gonad development (GO:0008584)		0.999996
antibacterial humoral response (GO:0019731)		0.999996
detection of chemical stimulus involved in sensory perception of taste (GO:0050912)		0.999996
mitotic spindle assembly (GO:0090307)		0.999996	0.999996
positive regulation of RNA metabolic process (GO:0051254)		0.999996	0.999996
mRNA 3'-end processing (GO:0031124)		0.999996	0.999996	0.999996	0.999996
negative regulation of MAP kinase activity (GO:0043407)		0.999996
nucleus organization (GO:0006997)		0.999996	0.999996	0.999996
positive regulation of blood vessel endothelial cell migration (GO:0043536)		0.999996
negative regulation of catabolic process (GO:0009895)		0.999996	0.999996
regulation of complement activation (GO:0030449)		0.999996
positive regulation of ion transport (GO:0043270)		0.999996	0.999996		0.999996
gonad development (GO:0008406)		0.999996
intrinsic apoptotic signaling pathway in response to DNA damage (GO:0008630)		0.999996			0.999996
negative regulation of cellular biosynthetic process (GO:0031327)		0.999996
regulation of intrinsic apoptotic signaling pathway (GO:2001242)		0.999996
protein homotetramerization (GO:0051289)		0.999996
B cell activation (GO:0042113)		0.999996
regulation of immune effector process (GO:0002697)		0.999996
positive regulation of NIK/NF-kappaB signaling (GO:1901224)		0.999996		0.999996
regulation of humoral immune response (GO:0002920)		0.999996
pyruvate metabolic process (GO:0006090)		0.999996		0.999996	0.999996
regulation of blood vessel endothelial cell migration (GO:0043535)		0.999996
negative regulation of metabolic process (GO:0009892)		0.999996			0.999996
positive regulation of interleukin-1 beta production (GO:0032731)		0.999996		0.999996
regulation of reactive oxygen species metabolic process (GO:2000377)		0.999996	0.999996		0.999996
protein K48-linked ubiquitination (GO:0070936)		0.999996	0.999996	0.999996
receptor metabolic process (GO:0043112)		0.999996	0.999996	0.999996
nucleosome assembly (GO:0006334)		0.999996		0.999996
positive regulation of mitochondrion organization (GO:0010822)		0.999996		0.999996
negative regulation of autophagy (GO:0010507)		0.999996
positive regulation of apoptotic signaling pathway (GO:2001235)		0.999996		0.999996
response to organic cyclic compound (GO:0014070)		0.999996
B cell differentiation (GO:0030183)		0.999996
regulation of DNA-templated transcription, initiation (GO:2000142)		0.999996	0.999996	0.999996
positive regulation of interleukin-1 production (GO:0032732)		0.999996		0.999996
cell cycle G1/S phase transition (GO:0044843)		0.999996		0.999996	0.999996
organonitrogen compound catabolic process (GO:1901565)		0.999996	0.999996
negative regulation of neuron death (GO:1901215)		0.999996	0.999996	0.999996	0.999996
regulation of neuron apoptotic process (GO:0043523)		0.999996	0.999996	0.999996
antimicrobial humoral immune response mediated by antimicrobial peptide (GO:0061844)		0.999996	0.999996
regulation of transcription initiation from RNA polymerase II promoter (GO:0060260)		0.999996	0.999996	0.999996
protein autoubiquitination (GO:0051865)		0.999996		0.999996
cell-cell junction assembly (GO:0007043)		0.999996	0.999996
intrinsic apoptotic signaling pathway (GO:0097193)		0.999996			0.999996
transcription elongation from RNA polymerase II promoter (GO:0006368)		0.999996	0.999996	0.999996	0.999996
regulation of translational initiation (GO:0006446)		0.999996		0.999996
DNA-templated transcription, elongation (GO:0006354)		0.999996	0.999996	0.999996	0.999996
RNA 3'-end processing (GO:0031123)		0.999996	0.999996	0.999996
defense response to Gram-positive bacterium (GO:0050830)		0.999996		0.999996
protein tetramerization (GO:0051262)		0.999996
endoplasmic reticulum organization (GO:0007029)		0.999996	0.999996
actomyosin structure organization (GO:0031032)		0.999996		0.999996
positive regulation of protein modification by small protein conjugation or removal (GO:1903322)		0.999996			0.999996
negative regulation of protein serine/threonine kinase activity (GO:0071901)		0.999996
positive regulation of proteasomal ubiquitin-dependent protein catabolic process (GO:0032436)		0.999996		0.999996	0.999996
positive regulation of ubiquitin-dependent protein catabolic process (GO:2000060)		0.999996		0.999996	0.999996
positive regulation of cell adhesion (GO:0045785)		0.999996		0.999996
cell-cell junction organization (GO:0045216)		0.999996	0.999996		0.999996
positive regulation of protein ubiquitination (GO:0031398)		0.999996	0.999996	0.999996
protein homooligomerization (GO:0051260)		0.999996
regulation of interleukin-1 beta production (GO:0032651)		0.999996	0.999996	0.999996
spindle assembly (GO:0051225)		0.999996		0.999996	0.999996
lymphocyte differentiation (GO:0030098)		0.999996
regulation of cell cycle G2/M phase transition (GO:1902749)		0.999996	0.999996		0.999996
G1/S transition of mitotic cell cycle (GO:0000082)		0.999996	0.999996	0.999996	0.999996
retrograde vesicle-mediated transport, Golgi to endoplasmic reticulum (GO:0006890)		0.999996	0.999996	0.999996	0.999996
positive regulation of proteasomal protein catabolic process (GO:1901800)		0.999996		0.999996	0.999996
calcium ion transmembrane transport (GO:0070588)		0.999996
metal ion transport (GO:0030001)		0.999996	0.999996
positive regulation of inflammatory response (GO:0050729)		0.999996	0.999996
positive regulation of autophagy (GO:0010508)		0.999996		0.999996
protein complex oligomerization (GO:0051259)		0.999996
defense response to virus (GO:0051607)		0.999996	0.999996
negative regulation of MAPK cascade (GO:0043409)		0.999996
ciliary basal body-plasma membrane docking (GO:0097711)		0.999996	0.999996		0.999996
calcium ion homeostasis (GO:0055074)		0.999996	0.999996
regulation of MAP kinase activity (GO:0043405)		0.999996	0.999996
cell-matrix adhesion (GO:0007160)		0.999996
regulation of proteasomal ubiquitin-dependent protein catabolic process (GO:0032434)		0.999996	0.999996	0.999996	0.999996
protein stabilization (GO:0050821)		0.999996	0.999996	0.999996	0.999996
cellular metal ion homeostasis (GO:0006875)		0.999996	0.999996
positive regulation of cellular metabolic process (GO:0031325)		0.999996			0.999996
response to calcium ion (GO:0051592)		0.999996	0.999996		0.999996
regulation of protein ubiquitination (GO:0031396)		0.999996	0.999996	0.999996
cellular divalent inorganic cation homeostasis (GO:0072503)		0.999996	0.999996
regulation of protein serine/threonine kinase activity (GO:0071900)		0.999996	0.999996	0.999996	0.999996
activation of protein kinase activity (GO:0032147)		0.999996		0.999996
response to lipid (GO:0033993)		0.999996	0.999996	0.999996
calcium ion transport (GO:0006816)		0.999996
tumor necrosis factor-mediated signaling pathway (GO:0033209)		0.999996
positive regulation of cysteine-type endopeptidase activity involved in apoptotic process (GO:0043280)		0.999996		0.999996
regulation of mRNA catabolic process (GO:0061013)		0.999996	0.999996	0.999996	0.999996
defense response to symbiont (GO:0140546)		0.999996	0.999996
platelet degranulation (GO:0002576)		0.999996		0.999996
negative regulation of cell growth (GO:0030308)		0.999996	0.999996		0.999996
negative regulation of growth (GO:0045926)		0.999996	0.999996		0.999996
G2/M transition of mitotic cell cycle (GO:0000086)		0.999996	0.999996	0.999996	0.999996
cell cycle G2/M phase transition (GO:0044839)		0.999996	0.999996	0.999996	0.999996
cellular response to metal ion (GO:0071248)		0.999996			0.999996
positive regulation of developmental process (GO:0051094)		0.999996	0.999996	0.999996	0.999996
protein localization to plasma membrane (GO:0072659)		0.999996	0.999996		0.999996
cellular calcium ion homeostasis (GO:0006874)		0.999996	0.999996	0.999996
organic substance transport (GO:0071702)		0.999996	0.999996	0.999996	0.999996
nitrogen compound transport (GO:0071705)		0.999996	0.999996		0.999996
regulation of G2/M transition of mitotic cell cycle (GO:0010389)		0.999996	0.999996	0.999996	0.999996
skeletal system development (GO:0001501)		0.999996		0.999996	0.999996
mitotic cell cycle phase transition (GO:0044772)		0.999996	0.999996	0.999996	0.999996
negative regulation of canonical Wnt signaling pathway (GO:0090090)		0.999996		0.999996
peptidyl-serine modification (GO:0018209)		0.999996		0.999996	0.999996
central nervous system development (GO:0007417)		0.999996	0.999996		0.999996
regulated exocytosis (GO:0045055)		0.999996		0.999996	0.999996
negative regulation of Wnt signaling pathway (GO:0030178)		0.999996	0.999996	0.999996
cellular response to tumor necrosis factor (GO:0071356)		0.999996	0.999996	0.999996
regulation of signal transduction (GO:0009966)		0.999996	0.999996	0.999996
cellular response to lipid (GO:0071396)		0.999996	0.999996	0.999996
innate immune response (GO:0045087)		0.999996	0.999996	0.999996	0.999996
regulation of canonical Wnt signaling pathway (GO:0060828)		0.999996	0.999996	0.999996
negative regulation of signal transduction (GO:0009968)		0.999996	0.999996
protein polyubiquitination (GO:0000209)		0.999996	0.999996	0.999996	0.999996
positive regulation of establishment of protein localization to telomere (GO:1904851)			0.200616	0.999996
meiotic mismatch repair (GO:0000710)			0.200616		0.999996
regulation of establishment of protein localization to telomere (GO:0070203)			0.206101	0.999996
regulation of protein localization to Cajal body (GO:1904869)			0.206101	0.999996
positive regulation of protein localization to Cajal body (GO:1904871)			0.206101	0.999996
positive regulation of protein localization to chromosome, telomeric region (GO:1904816)			0.271439	0.999996
positive regulation of establishment of protein localization (GO:1904951)			0.999996	0.999996
double-strand break repair via break-induced replication (GO:0000727)			0.999996	0.999996	0.999996
bundle of His cell-Purkinje myocyte adhesion involved in cell communication (GO:0086073)			0.999996
cardiac muscle cell-cardiac muscle cell adhesion (GO:0086042)			0.999996
malate metabolic process (GO:0006108)			0.999996
bundle of His cell to Purkinje myocyte communication (GO:0086069)			0.999996
urea cycle (GO:0000050)			0.999996	0.999996
mitotic DNA replication (GO:1902969)			0.999996		0.999996
regulation of ventricular cardiac muscle cell action potential (GO:0098911)			0.999996
positive regulation of protein localization to nucleus (GO:1900182)			0.999996	0.999996	0.999996
RNA phosphodiester bond hydrolysis (GO:0090501)			0.999996	0.999996	0.999996
nitric oxide metabolic process (GO:0046209)			0.999996
DNA replication checkpoint signaling (GO:0000076)			0.999996	0.999996	0.999996
alditol phosphate metabolic process (GO:0052646)			0.999996
negative regulation of metallopeptidase activity (GO:1905049)			0.999996
cellular response to nutrient (GO:0031670)			0.999996
regulation of inflammatory response to wounding (GO:0106014)			0.999996
regulation of maintenance of mitotic sister chromatid cohesion (GO:0034182)			0.999996	0.999996
regulation of natural killer cell mediated immunity (GO:0002715)			0.999996
regulation of platelet-derived growth factor receptor-beta signaling pathway (GO:2000586)			0.999996	0.999996
endonucleolytic cleavage in 5'-ETS of tricistronic rRNA transcript (SSU-rRNA, 5.8S rRNA, LSU-rRNA) (GO:0000480)			0.999996	0.999996	0.999996
endonucleolytic cleavage to generate mature 5'-end of SSU-rRNA from (SSU-rRNA, 5.8S rRNA, LSU-rRNA) (GO:0000472)			0.999996	0.999996	0.999996
enteroendocrine cell differentiation (GO:0035883)			0.999996
regulation of protein monoubiquitination (GO:1902525)			0.999996
regulation of sterol transport (GO:0032371)			0.999996
response to fructose (GO:0009750)			0.999996
positive regulation of maintenance of mitotic sister chromatid cohesion (GO:0034184)			0.999996	0.999996
positive regulation of maintenance of sister chromatid cohesion (GO:0034093)			0.999996	0.999996
RNA localization to Cajal body (GO:0090670)			0.999996	0.999996
rRNA 5'-end processing (GO:0000967)			0.999996	0.999996	0.999996
scaRNA localization to Cajal body (GO:0090666)			0.999996	0.999996
Schwann cell differentiation (GO:0014037)			0.999996
isocitrate metabolic process (GO:0006102)			0.999996		0.999996
isopentenyl diphosphate biosynthetic process (GO:0009240)			0.999996
late endosome to Golgi transport (GO:0034499)			0.999996
positive regulation of protein catabolic process in the vacuole (GO:1904352)			0.999996
positive regulation of protein monoubiquitination (GO:1902527)			0.999996
maintenance of animal organ identity (GO:0048496)			0.999996
transcription initiation from RNA polymerase III promoter (GO:0006384)			0.999996		0.999996
vesicle fusion with Golgi apparatus (GO:0048280)			0.999996
mRNA cleavage (GO:0006379)			0.999996
nitric oxide mediated signal transduction (GO:0007263)			0.999996
negative regulation of protein targeting to membrane (GO:0090315)			0.999996
regulation of hepatocyte proliferation (GO:2000345)			0.999996
cellular triglyceride homeostasis (GO:0035356)			0.999996
nuclear cell cycle DNA replication initiation (GO:1902315)			0.999996		0.999996
regulation of microtubule motor activity (GO:2000574)			0.999996
enzyme-directed rRNA pseudouridine synthesis (GO:0000455)			0.999996
regulation of superoxide metabolic process (GO:0090322)			0.999996
glycerol-3-phosphate metabolic process (GO:0006072)			0.999996
metaphase/anaphase transition of cell cycle (GO:0044784)			0.999996	0.999996
metaphase/anaphase transition of mitotic cell cycle (GO:0007091)			0.999996	0.999996
tRNA pseudouridine synthesis (GO:0031119)			0.999996	0.999996
mitotic DNA replication initiation (GO:1902975)			0.999996		0.999996
molybdopterin cofactor biosynthetic process (GO:0032324)			0.999996
arginine catabolic process (GO:0006527)			0.999996	0.999996
regulation of chromatin assembly or disassembly (GO:0001672)			0.999996
citrulline metabolic process (GO:0000052)			0.999996
regulation of lysosomal protein catabolic process (GO:1905165)			0.999996
regulation of metallopeptidase activity (GO:1905048)			0.999996
regulation of microtubule binding (GO:1904526)			0.999996
desmosome organization (GO:0002934)			0.999996
pexophagy (GO:0000425)			0.999996
positive regulation of amyloid-beta clearance (GO:1900223)			0.999996
response to host defenses (GO:0052200)			0.999996		0.999996
positive regulation of microtubule nucleation (GO:0090063)			0.999996
membrane invagination (GO:0010324)			0.999996
posttranslational protein targeting to membrane, translocation (GO:0031204)			0.999996	0.999996
modulation by symbiont of host defense response (GO:0052031)			0.999996		0.999996
mRNA pseudouridine synthesis (GO:1990481)			0.999996	0.999996
regulation of response to cytokine stimulus (GO:0060759)			0.999996
protein retention in ER lumen (GO:0006621)			0.999996
box C/D snoRNP assembly (GO:0000492)			0.999996
regulation of metaphase/anaphase transition of cell cycle (GO:1902099)			0.999996	0.999996
cytoplasmic sequestering of NF-kappaB (GO:0007253)			0.999996
regulation of phospholipase A2 activity (GO:0032429)			0.999996
endosomal vesicle fusion (GO:0034058)			0.999996		0.999996
regulation of protein localization to nucleolus (GO:1904749)			0.999996
establishment of protein localization to chromatin (GO:0071169)			0.999996
regulation of RNA biosynthetic process (GO:2001141)			0.999996	0.999996
regulation of vascular wound healing (GO:0061043)			0.999996
positive regulation of MHC class II biosynthetic process (GO:0045348)			0.999996
single strand break repair (GO:0000012)			0.999996
somatic hypermutation of immunoglobulin genes (GO:0016446)			0.999996		0.999996
macromolecule depalmitoylation (GO:0098734)			0.999996
tRNA transcription (GO:0009304)			0.999996
mitotic spindle elongation (GO:0000022)			0.999996
mitotic spindle midzone assembly (GO:0051256)			0.999996
protein depalmitoylation (GO:0002084)			0.999996
regulation of cardiac muscle cell action potential (GO:0098901)			0.999996
alpha-amino acid biosynthetic process (GO:1901607)			0.999996
ATF6-mediated unfolded protein response (GO:0036500)			0.999996
regulation of cellular extravasation (GO:0002691)			0.999996
regulation of leukocyte mediated cytotoxicity (GO:0001910)			0.999996
regulation of lipid transport (GO:0032368)			0.999996
positive regulation of B cell differentiation (GO:0045579)			0.999996
regulation of skeletal muscle cell differentiation (GO:2001014)			0.999996
isoprenoid biosynthetic process (GO:0008299)			0.999996
lysosomal lumen acidification (GO:0007042)			0.999996	0.999996
type B pancreatic cell differentiation (GO:0003309)			0.999996
negative regulation of establishment of protein localization (GO:1904950)			0.999996
regulation of endoplasmic reticulum unfolded protein response (GO:1900101)			0.999996
cellular response to interleukin-4 (GO:0071353)			0.999996
cellular response to leucine starvation (GO:1990253)			0.999996
nuclear pore complex assembly (GO:0051292)			0.999996
regulation of microtubule nucleation (GO:0010968)			0.999996
regulation of neutrophil migration (GO:1902622)			0.999996
pinocytosis (GO:0006907)			0.999996
response to interleukin-4 (GO:0070670)			0.999996
sequestering of actin monomers (GO:0042989)			0.999996
lipoprotein transport (GO:0042953)			0.999996
membrane lipid catabolic process (GO:0046466)			0.999996
microtubule anchoring at centrosome (GO:0034454)			0.999996
mitotic DNA replication checkpoint signaling (GO:0033314)			0.999996	0.999996
modification-dependent macromolecule catabolic process (GO:0043632)			0.999996
modulation by symbiont of host process (GO:0044003)			0.999996		0.999996
myelin assembly (GO:0032288)			0.999996
regulation of cardiac muscle cell contraction (GO:0086004)			0.999996
negative regulation of axonogenesis (GO:0050771)			0.999996
actin filament depolymerization (GO:0030042)			0.999996
cell proliferation in forebrain (GO:0021846)			0.999996
negative regulation of platelet-derived growth factor receptor signaling pathway (GO:0010642)			0.999996
cellular response to UV-A (GO:0071492)			0.999996
regulation of lipid kinase activity (GO:0043550)			0.999996
regulation of microtubule-based movement (GO:0060632)			0.999996		0.999996
fatty acid homeostasis (GO:0055089)			0.999996
formation of extrachromosomal circular DNA (GO:0001325)			0.999996		0.999996
positive regulation of lipid localization (GO:1905954)			0.999996
lipoprotein catabolic process (GO:0042159)			0.999996
lipoprotein localization (GO:0044872)			0.999996
t-circle formation (GO:0090656)			0.999996		0.999996
telomere maintenance via telomere trimming (GO:0090737)			0.999996		0.999996
protein K11-linked ubiquitination (GO:0070979)			0.999996	0.999996
heterotypic cell-cell adhesion (GO:0034113)			0.999996
adipose tissue development (GO:0060612)			0.999996
autophagy of peroxisome (GO:0030242)			0.999996
brain morphogenesis (GO:0048854)			0.999996
negative regulation of microtubule polymerization (GO:0031115)			0.999996
nuclear body organization (GO:0030575)			0.999996
regulation of MHC class II biosynthetic process (GO:0045346)			0.999996	0.999996
positive regulation of cellular senescence (GO:2000774)			0.999996
positive regulation of endoplasmic reticulum unfolded protein response (GO:1900103)			0.999996
homocysteine metabolic process (GO:0050667)			0.999996
magnesium ion transport (GO:0015693)			0.999996
maintenance of protein localization in endoplasmic reticulum (GO:0035437)			0.999996
megakaryocyte differentiation (GO:0030219)			0.999996	0.999996
microtubule anchoring (GO:0034453)			0.999996	0.999996
microtubule anchoring at microtubule organizing center (GO:0072393)			0.999996
cellular nitrogen compound biosynthetic process (GO:0044271)			0.999996
negative regulation of DNA-dependent DNA replication (GO:2000104)			0.999996
regulation of antigen receptor-mediated signaling pathway (GO:0050854)			0.999996
negative regulation of intrinsic apoptotic signaling pathway in response to DNA damage by p53 class mediator (GO:1902166)			0.999996
negative regulation of myotube differentiation (GO:0010832)			0.999996
regulation of lysosomal lumen pH (GO:0035751)			0.999996	0.999996
cytoplasmic sequestering of protein (GO:0051220)			0.999996
embryonic hemopoiesis (GO:0035162)			0.999996
positive regulation of cell aging (GO:0090343)			0.999996
spinal cord development (GO:0021510)			0.999996
positive regulation of sodium ion transport (GO:0010765)			0.999996
mitotic DNA integrity checkpoint signaling (GO:0044774)			0.999996	0.999996
regulation of transcription involved in G1/S transition of mitotic cell cycle (GO:0000083)			0.999996	0.999996
positive regulation of telomere maintenance (GO:0032206)			0.999996	0.999996	0.999996
aorta development (GO:0035904)			0.999996
negative regulation of fibroblast growth factor receptor signaling pathway (GO:0040037)			0.999996
regulation of integrin-mediated signaling pathway (GO:2001044)			0.999996
regulation of intrinsic apoptotic signaling pathway in response to DNA damage by p53 class mediator (GO:1902165)			0.999996
nuclear migration (GO:0007097)			0.999996
nuclear pore organization (GO:0006999)			0.999996	0.999996
cytoplasmic sequestering of transcription factor (GO:0042994)			0.999996
response to UV-A (GO:0070141)			0.999996
ncRNA transcription (GO:0098781)			0.999996
negative regulation of endoplasmic reticulum stress-induced intrinsic apoptotic signaling pathway (GO:1902236)			0.999996
central nervous system neuron development (GO:0021954)			0.999996
nitric oxide biosynthetic process (GO:0006809)			0.999996
positive regulation of chromosome organization (GO:2001252)			0.999996	0.999996
positive regulation of exosomal secretion (GO:1903543)			0.999996	0.999996
heterocycle biosynthetic process (GO:0018130)			0.999996
RNA phosphodiester bond hydrolysis, endonucleolytic (GO:0090502)			0.999996	0.999996
positive regulation of response to cytokine stimulus (GO:0060760)			0.999996
positive regulation of secretion (GO:0051047)			0.999996		0.999996
membrane raft organization (GO:0031579)			0.999996	0.999996
negative regulation of neurogenesis (GO:0050768)			0.999996
protein sumoylation (GO:0016925)			0.999996	0.999996	0.999996
negative regulation of DNA replication (GO:0008156)			0.999996	0.999996
regulation of amyloid-beta clearance (GO:1900221)			0.999996
regulation of chromatin silencing (GO:0031935)			0.999996
regulation of mitotic sister chromatid separation (GO:0010965)			0.999996	0.999996
regulation of phosphate metabolic process (GO:0019220)			0.999996	0.999996
eosinophil chemotaxis (GO:0048245)			0.999996
eosinophil migration (GO:0072677)			0.999996
sphingolipid catabolic process (GO:0030149)			0.999996
protein localization to microtubule organizing center (GO:1905508)			0.999996
aorta morphogenesis (GO:0035909)			0.999996
negative regulation of intrinsic apoptotic signaling pathway by p53 class mediator (GO:1902254)			0.999996
cell communication by electrical coupling involved in cardiac conduction (GO:0086064)			0.999996
negative regulation of phagocytosis (GO:0050765)			0.999996
negative regulation of viral entry into host cell (GO:0046597)			0.999996	0.999996
regulation of leukocyte migration (GO:0002685)			0.999996
establishment of protein localization to endoplasmic reticulum (GO:0072599)			0.999996	0.999996
stem cell development (GO:0048864)			0.999996	0.999996
regulation of heart rate by cardiac conduction (GO:0086091)			0.999996
organophosphate biosynthetic process (GO:0090407)			0.999996	0.999996	0.999996
DNA integrity checkpoint signaling (GO:0031570)			0.999996	0.999996	0.999996
protein O-linked mannosylation (GO:0035269)			0.999996
alternative mRNA splicing, via spliceosome (GO:0000380)			0.999996
regulation of B cell differentiation (GO:0045577)			0.999996
regulation of early endosome to late endosome transport (GO:2000641)			0.999996
regulation of transcription by RNA polymerase I (GO:0006356)			0.999996		0.999996
rRNA transcription (GO:0009303)			0.999996
positive regulation of response to endoplasmic reticulum stress (GO:1905898)			0.999996
ventricular cardiac muscle cell action potential (GO:0086005)			0.999996
protein localization to centrosome (GO:0071539)			0.999996
actin filament capping (GO:0051693)			0.999996
barbed-end actin filament capping (GO:0051016)			0.999996
cardiac muscle cell contraction (GO:0086003)			0.999996
negative regulation of nervous system development (GO:0051961)			0.999996
regulation of exosomal secretion (GO:1903541)			0.999996	0.999996
negative regulation of striated muscle cell differentiation (GO:0051154)			0.999996	0.999996
neural crest cell differentiation (GO:0014033)			0.999996	0.999996
DNA double-strand break processing (GO:0000729)			0.999996	0.999996	0.999996
endoplasmic reticulum mannose trimming (GO:1904380)			0.999996
pore complex assembly (GO:0046931)			0.999996
positive regulation of cellular protein catabolic process (GO:1903364)			0.999996	0.999996
maintenance of protein localization in organelle (GO:0072595)			0.999996	0.999996
mesenchymal cell development (GO:0014031)			0.999996	0.999996
regulation of fibroblast growth factor receptor signaling pathway (GO:0040036)			0.999996
regulation of granulocyte chemotaxis (GO:0071622)			0.999996		0.999996
negative regulation of viral life cycle (GO:1903901)			0.999996	0.999996
early endosome to late endosome transport (GO:0045022)			0.999996
regulation of smooth muscle cell migration (GO:0014910)			0.999996
hepaticobiliary system development (GO:0061008)			0.999996
positive regulation of lymphocyte differentiation (GO:0045621)			0.999996
insulin secretion (GO:0030073)			0.999996
maintenance of protein location in nucleus (GO:0051457)			0.999996	0.999996
aerobic respiration (GO:0009060)			0.999996
negative regulation of response to wounding (GO:1903035)			0.999996
heparan sulfate proteoglycan metabolic process (GO:0030201)			0.999996
positive regulation of transcription from RNA polymerase II promoter involved in cellular response to chemical stimulus (GO:1901522)			0.999996
vacuolar acidification (GO:0007035)			0.999996	0.999996
protein mannosylation (GO:0035268)			0.999996
regulation of endoplasmic reticulum stress-induced intrinsic apoptotic signaling pathway (GO:1902235)			0.999996
nucleotide-excision repair, DNA duplex unwinding (GO:0000717)			0.999996
positive regulation of signal transduction by p53 class mediator (GO:1901798)			0.999996	0.999996
mRNA modification (GO:0016556)			0.999996	0.999996
mitotic G2/M transition checkpoint (GO:0044818)			0.999996	0.999996
regulation of cellular protein localization (GO:1903827)			0.999996
positive regulation of response to stimulus (GO:0048584)			0.999996
regulation of B cell receptor signaling pathway (GO:0050855)			0.999996
negative regulation of intracellular protein transport (GO:0090317)			0.999996
nucleotide-excision repair, DNA damage recognition (GO:0000715)			0.999996
positive regulation of cholesterol efflux (GO:0010875)			0.999996
positive regulation of interleukin-17 production (GO:0032740)			0.999996
positive regulation of protein autophosphorylation (GO:0031954)			0.999996	0.999996
triglyceride catabolic process (GO:0019433)			0.999996
positive regulation of transcription by RNA polymerase I (GO:0045943)			0.999996		0.999996
protein deacylation (GO:0035601)			0.999996
positive regulation of cellular component biogenesis (GO:0044089)			0.999996	0.999996	0.999996
nucleotide-binding domain, leucine rich repeat containing receptor signaling pathway (GO:0035872)			0.999996
positive regulation of transcription from RNA polymerase II promoter in response to stress (GO:0036003)			0.999996		0.999996
protein alpha-1,2-demannosylation (GO:0036508)			0.999996
regulation of hematopoietic stem cell differentiation (GO:1902036)			0.999996		0.999996
response to glucose (GO:0009749)			0.999996	0.999996
negative regulation of response to endoplasmic reticulum stress (GO:1903573)			0.999996
cellular response to hexose stimulus (GO:0071331)			0.999996	0.999996
regulation of myotube differentiation (GO:0010830)			0.999996
regulation of neutrophil chemotaxis (GO:0090022)			0.999996
peripheral nervous system development (GO:0007422)			0.999996
ventricular cardiac muscle tissue development (GO:0003229)			0.999996	0.999996
negative regulation of cell development (GO:0010721)			0.999996
negative regulation of interleukin-1 beta production (GO:0032691)			0.999996
negative regulation of protein localization to membrane (GO:1905476)			0.999996
negative regulation of protein transport (GO:0051224)			0.999996
regulation of myelination (GO:0031641)			0.999996
regulation of telomere maintenance (GO:0032204)			0.999996	0.999996	0.999996
global genome nucleotide-excision repair (GO:0070911)			0.999996
cytoplasmic pattern recognition receptor signaling pathway (GO:0002753)			0.999996
peptide hormone secretion (GO:0030072)			0.999996
positive regulation of erythrocyte differentiation (GO:0045648)			0.999996	0.999996
stress-activated protein kinase signaling cascade (GO:0031098)			0.999996	0.999996
mitotic chromosome condensation (GO:0007076)			0.999996		0.999996
amide biosynthetic process (GO:0043604)			0.999996	0.999996
regulation of cell division (GO:0051302)			0.999996		0.999996
positive regulation of B cell activation (GO:0050871)			0.999996		0.999996
regulation of calcium-mediated signaling (GO:0050848)			0.999996		0.999996
cellular response to acid chemical (GO:0071229)			0.999996
cellular response to epidermal growth factor stimulus (GO:0071364)			0.999996	0.999996
regulation of microtubule polymerization or depolymerization (GO:0031110)			0.999996
nucleotide-binding oligomerization domain containing signaling pathway (GO:0070423)			0.999996
regulation of protein transport (GO:0051223)			0.999996
positive regulation of microtubule polymerization (GO:0031116)			0.999996	0.999996
positive regulation of protein import into nucleus (GO:0042307)			0.999996		0.999996
protein depolymerization (GO:0051261)			0.999996
protein localization to cell surface (GO:0034394)			0.999996		0.999996
nucleotide-excision repair, preincision complex assembly (GO:0006294)			0.999996
glial cell differentiation (GO:0010001)			0.999996
lipid catabolic process (GO:0016042)			0.999996
MyD88-dependent toll-like receptor signaling pathway (GO:0002755)			0.999996
negative regulation of interleukin-1 production (GO:0032692)			0.999996
cardiac muscle cell action potential (GO:0086001)			0.999996
non-motile cilium assembly (GO:1905515)			0.999996
regulation of natural killer cell mediated cytotoxicity (GO:0042269)			0.999996
phosphatidylcholine acyl-chain remodeling (GO:0036151)			0.999996
regulation of protein localization to membrane (GO:1905475)			0.999996	0.999996
positive regulation of B cell proliferation (GO:0030890)			0.999996
positive regulation of protein import (GO:1904591)			0.999996		0.999996
TRIF-dependent toll-like receptor signaling pathway (GO:0035666)			0.999996
negative regulation of axon extension (GO:0030517)			0.999996
aminoglycan catabolic process (GO:0006026)			0.999996	0.999996
regulation of cellular senescence (GO:2000772)			0.999996
cardiac muscle cell action potential involved in contraction (GO:0086002)			0.999996
negative regulation of proteasomal ubiquitin-dependent protein catabolic process (GO:0032435)			0.999996	0.999996
positive regulation of RNA splicing (GO:0033120)			0.999996
triglyceride homeostasis (GO:0070328)			0.999996
MyD88-independent toll-like receptor signaling pathway (GO:0002756)			0.999996
positive regulation of protein binding (GO:0032092)			0.999996		0.999996
negative regulation of developmental growth (GO:0048640)			0.999996
negative regulation of microtubule polymerization or depolymerization (GO:0031111)			0.999996	0.999996
cardiac muscle tissue morphogenesis (GO:0055008)			0.999996	0.999996
cellular response to glucose stimulus (GO:0071333)			0.999996	0.999996
DNA damage checkpoint signaling (GO:0000077)			0.999996	0.999996
response to amino acid (GO:0043200)			0.999996
positive regulation of immune effector process (GO:0002699)			0.999996	0.999996
liver development (GO:0001889)			0.999996	0.999996
transcription initiation from RNA polymerase I promoter (GO:0006361)			0.999996		0.999996
apoptotic cell clearance (GO:0043277)			0.999996
regulation of cholesterol efflux (GO:0010874)			0.999996
regulation of interleukin-17 production (GO:0032660)			0.999996
positive regulation of cholesterol transport (GO:0032376)			0.999996
RNA stabilization (GO:0043489)			0.999996
mitotic G2 DNA damage checkpoint signaling (GO:0007095)			0.999996	0.999996
cellular response to amino acid stimulus (GO:0071230)			0.999996		0.999996
central nervous system neuron differentiation (GO:0021953)			0.999996
organic cyclic compound biosynthetic process (GO:1901362)			0.999996
transcription by RNA polymerase I (GO:0006360)			0.999996		0.999996
ventricular cardiac muscle tissue morphogenesis (GO:0055010)			0.999996	0.999996
acylglycerol catabolic process (GO:0046464)			0.999996
negative regulation of cell cycle G1/S phase transition (GO:1902807)			0.999996	0.999996	0.999996
blood vessel diameter maintenance (GO:0097746)			0.999996		0.999996
regulation of protein polymerization (GO:0032271)			0.999996
amyloid fibril formation (GO:1990000)			0.999996		0.999996
cellular response to heat (GO:0034605)			0.999996		0.999996
regulation of mRNA processing (GO:0050684)			0.999996
regulation of protein import into nucleus (GO:0042306)			0.999996		0.999996
proton transmembrane transport (GO:1902600)			0.999996
negative regulation of G1/S transition of mitotic cell cycle (GO:2000134)			0.999996	0.999996	0.999996
regulation of protein autophosphorylation (GO:0031952)			0.999996	0.999996
positive regulation of exocytosis (GO:0045921)			0.999996	0.999996
positive regulation of myeloid cell differentiation (GO:0045639)			0.999996	0.999996
regulation of actin cytoskeleton organization (GO:0032956)			0.999996
positive regulation of cell death (GO:0010942)			0.999996
actin-myosin filament sliding (GO:0033275)			0.999996	0.999996
regulation of axon extension (GO:0030516)			0.999996
negative regulation of proteasomal protein catabolic process (GO:1901799)			0.999996	0.999996
negative regulation of ubiquitin-dependent protein catabolic process (GO:2000059)			0.999996	0.999996	0.999996
connective tissue development (GO:0061448)			0.999996
muscle filament sliding (GO:0030049)			0.999996	0.999996
Wnt signaling pathway (GO:0016055)			0.999996	0.999996
regulation of intracellular transport (GO:0032386)			0.999996	0.999996	0.999996
regulation of T cell differentiation (GO:0045580)			0.999996	0.999996
regulation of viral entry into host cell (GO:0046596)			0.999996	0.999996
regulation of microtubule polymerization (GO:0031113)			0.999996	0.999996
intraciliary transport involved in cilium assembly (GO:0035735)			0.999996
lymphocyte migration (GO:0072676)			0.999996
positive regulation of wound healing (GO:0090303)			0.999996		0.999996
endosome organization (GO:0007032)			0.999996	0.999996
JNK cascade (GO:0007254)			0.999996
monocyte chemotaxis (GO:0002548)			0.999996
cellular glucose homeostasis (GO:0001678)			0.999996	0.999996
positive regulation of T cell differentiation (GO:0045582)			0.999996	0.999996
natural killer cell activation (GO:0030101)			0.999996
regulation of actin filament-based process (GO:0032970)			0.999996
cardiac ventricle morphogenesis (GO:0003208)			0.999996	0.999996
homotypic cell-cell adhesion (GO:0034109)			0.999996
lymphocyte chemotaxis (GO:0048247)			0.999996
positive regulation of receptor-mediated endocytosis (GO:0048260)			0.999996	0.999996
neural crest cell development (GO:0014032)			0.999996	0.999996
chromosome condensation (GO:0030261)			0.999996		0.999996
regulation of RNA splicing (GO:0043484)			0.999996	0.999996
RNA transport (GO:0050658)			0.999996	0.999996
regulation of B cell proliferation (GO:0030888)			0.999996
negative regulation of tumor necrosis factor production (GO:0032720)			0.999996	0.999996
erythrocyte differentiation (GO:0030218)			0.999996	0.999996
positive regulation of nucleocytoplasmic transport (GO:0046824)			0.999996		0.999996
peptidyl-lysine modification (GO:0018205)			0.999996	0.999996	0.999996
negative regulation of tumor necrosis factor superfamily cytokine production (GO:1903556)			0.999996	0.999996
phosphatidic acid biosynthetic process (GO:0006654)			0.999996
myelination (GO:0042552)			0.999996	0.999996
regulation of fat cell differentiation (GO:0045598)			0.999996	0.999996	0.999996
aminoglycan biosynthetic process (GO:0006023)			0.999996	0.999996
regulation of cellular localization (GO:0060341)			0.999996
cellular defense response (GO:0006968)			0.999996		0.999996
secondary alcohol metabolic process (GO:1902652)			0.999996		0.999996
phosphatidic acid metabolic process (GO:0046473)			0.999996
regulation of axonogenesis (GO:0050770)			0.999996
negative regulation of protein ubiquitination (GO:0031397)			0.999996	0.999996	0.999996
negative regulation of transport (GO:0051051)			0.999996	0.999996
positive regulation of fat cell differentiation (GO:0045600)			0.999996	0.999996
negative regulation of protein metabolic process (GO:0051248)			0.999996
response to peptide hormone (GO:0043434)			0.999996	0.999996
signal transduction in response to DNA damage (GO:0042770)			0.999996	0.999996
positive regulation of protein localization to cell periphery (GO:1904377)			0.999996
positive regulation of protein localization to plasma membrane (GO:1903078)			0.999996	0.999996
nuclear export (GO:0051168)			0.999996	0.999996	0.999996
negative regulation of cellular amide metabolic process (GO:0034249)			0.999996	0.999996	0.999996
response to interleukin-1 (GO:0070555)			0.999996	0.999996
cytoplasmic microtubule organization (GO:0031122)			0.999996
glycosaminoglycan metabolic process (GO:0030203)			0.999996	0.999996
regulation of transcription from RNA polymerase II promoter in response to stress (GO:0043618)			0.999996		0.999996
negative regulation of protein modification by small protein conjugation or removal (GO:1903321)			0.999996	0.999996
triglyceride metabolic process (GO:0006641)			0.999996
positive regulation of neuron projection development (GO:0010976)			0.999996
chemokine-mediated signaling pathway (GO:0070098)			0.999996
DNA damage response, signal transduction by p53 class mediator resulting in cell cycle arrest (GO:0006977)			0.999996
glycosaminoglycan catabolic process (GO:0006027)			0.999996	0.999996
positive regulation of protein-containing complex assembly (GO:0031334)			0.999996	0.999996
negative regulation of translation (GO:0017148)			0.999996	0.999996
negative regulation of hydrolase activity (GO:0051346)			0.999996	0.999996
negative regulation of neuron projection development (GO:0010977)			0.999996
cellular response to chemokine (GO:1990869)			0.999996
regulation of endocytosis (GO:0030100)			0.999996	0.999996
pattern recognition receptor signaling pathway (GO:0002221)			0.999996
stress-activated MAPK cascade (GO:0051403)			0.999996	0.999996
negative regulation of peptidase activity (GO:0010466)			0.999996	0.999996
monocarboxylic acid biosynthetic process (GO:0072330)			0.999996
protein secretion (GO:0009306)			0.999996
lipid homeostasis (GO:0055088)			0.999996
regulation of cell-matrix adhesion (GO:0001952)			0.999996		0.999996
regulation of cellular catabolic process (GO:0031329)			0.999996
mitotic G1 DNA damage checkpoint signaling (GO:0031571)			0.999996
organonitrogen compound biosynthetic process (GO:1901566)			0.999996	0.999996
cellular component disassembly (GO:0022411)			0.999996
embryonic organ development (GO:0048568)			0.999996	0.999996
regulation of protein localization (GO:0032880)			0.999996
extracellular matrix disassembly (GO:0022617)			0.999996
positive regulation of cell cycle (GO:0045787)			0.999996		0.999996
negative regulation of transforming growth factor beta receptor signaling pathway (GO:0030512)			0.999996
neutrophil chemotaxis (GO:0030593)			0.999996	0.999996
fatty acid biosynthetic process (GO:0006633)			0.999996		0.999996
positive regulation of cellular protein localization (GO:1903829)			0.999996		0.999996
defense response to Gram-negative bacterium (GO:0050829)			0.999996
granulocyte chemotaxis (GO:0071621)			0.999996	0.999996
response to molecule of bacterial origin (GO:0002237)			0.999996
regulation of cytokine-mediated signaling pathway (GO:0001959)			0.999996		0.999996
negative regulation of protein binding (GO:0032091)			0.999996	0.999996
DNA damage response, signal transduction by p53 class mediator (GO:0030330)			0.999996
regulation of transcription from RNA polymerase II promoter in response to hypoxia (GO:0061418)			0.999996
regulation of Wnt signaling pathway (GO:0030111)			0.999996	0.999996
regulation of cytoskeleton organization (GO:0051493)			0.999996	0.999996	0.999996
cell morphogenesis involved in neuron differentiation (GO:0048667)			0.999996
cellular response to hormone stimulus (GO:0032870)			0.999996	0.999996
phospholipid metabolic process (GO:0006644)			0.999996		0.999996
cellular response to UV (GO:0034644)			0.999996		0.999996
neutrophil migration (GO:1990266)			0.999996	0.999996
phosphatidylcholine metabolic process (GO:0046470)			0.999996
positive regulation of type I interferon production (GO:0032481)			0.999996
cellular response to molecule of bacterial origin (GO:0071219)			0.999996	0.999996
axon development (GO:0061564)			0.999996	0.999996
[truncated: 729 more rows]
