# Supplementary material for: Evolutionary Divergence of Phosphorylation to Regulate Interactive Protein Networks in Lower and Higher Species
Source: Int J Mol Sci. 2022 Nov 20;23(22):14429. doi: 10.3390/ijms232214429 (PMC9697241; doi:10.3390/ijms232214429)
Supplement: Supplementary file 1 [file ijms-23-14429-s001.zip › Table_S5.xlsx]

## Sheet: Feuille1
Kinase	Number of phosphorylated proteins
AGC	4046
CAMK	3871
STE	3769
CMGC	3655
TK	3610
CK1	3047
TKL	1440
Other	1404
Atypical	1076
