# Supplementary material for: Evolutionary Divergence of Phosphorylation to Regulate Interactive Protein Networks in Lower and Higher Species
Source: Int J Mol Sci. 2022 Nov 20;23(22):14429. doi: 10.3390/ijms232214429 (PMC9697241; doi:10.3390/ijms232214429)
Supplement: Supplementary file 1 [file ijms-23-14429-s001.zip › Table_S6.xlsx]

## Sheet: Only TK
Category	Term name	Description	FDR value
GO Biological Process	GO:0009987	Cellular process	7.91e-12
Reactome Pathways	HSA-1430728	Metabolism	3.9e-09
KEGG Pathways	hsa01100	Metabolic pathways	2.94e-08
GO Biological Process	GO:0044281	Small molecule metabolic process	1.76e-07
GO Biological Process	GO:0008152	Metabolic process	5.48e-07
GO Biological Process	GO:0043436	Oxoacid metabolic process	4.65e-06
GO Biological Process	GO:0044238	Primary metabolic process	7.27e-06
GO Biological Process	GO:0071704	Organic substance metabolic process	1.29e-05
GO Biological Process	GO:0044237	Cellular metabolic process	2.46e-05
GO Biological Process	GO:0019752	Carboxylic acid metabolic process	7.92e-05
GO Biological Process	GO:0009058	Biosynthetic process	0.00023
GO Biological Process	GO:0005975	Carbohydrate metabolic process	0.00052
GO Biological Process	GO:1901576	Organic substance biosynthetic process	0.00052
GO Biological Process	GO:0006807	Nitrogen compound metabolic process	0.0019
GO Biological Process	GO:0006793	Phosphorus metabolic process	0.0044
GO Biological Process	GO:0019637	Organophosphate metabolic process	0.0058
GO Biological Process	GO:0006796	Phosphate-containing compound metabolic process	0.0059
GO Biological Process	GO:0044249	Cellular biosynthetic process	0.0059
GO Biological Process	GO:1901566	Organonitrogen compound biosynthetic process	0.0076
GO Biological Process	GO:0002429	Immune response-activating cell surface receptor signaling pathway	0.0093
GO Biological Process	GO:0002768	Immune response-regulating cell surface receptor signaling pathway	0.0093
GO Biological Process	GO:0050896	Response to stimulus	0.0093
GO Biological Process	GO:1901135	Carbohydrate derivative metabolic process	0.0093
GO Biological Process	GO:1901564	Organonitrogen compound metabolic process	0.0093
KEGG Pathways	hsa01200	Carbon metabolism	0.0095
KEGG Pathways	hsa01210	2-Oxocarboxylic acid metabolism	0.0095
Reactome Pathways	HSA-983705	Signaling by the B Cell Receptor (BCR)	0.0106
GO Biological Process	GO:0007166	Cell surface receptor signaling pathway	0.0135
GO Biological Process	GO:0032787	Monocarboxylic acid metabolic process	0.0135
GO Biological Process	GO:0018212	Peptidyl-tyrosine modification	0.0136
GO Biological Process	GO:0009117	Nucleotide metabolic process	0.0159
GO Biological Process	GO:0055086	Nucleobase-containing small molecule metabolic process	0.0159
GO Biological Process	GO:0043648	Dicarboxylic acid metabolic process	0.0163
GO Biological Process	GO:0050776	Regulation of immune response	0.0201
GO Biological Process	GO:0055114	Oxidation-reduction process	0.0204
GO Biological Process	GO:0038093	Fc receptor signaling pathway	0.0226
GO Biological Process	GO:0050851	Antigen receptor-mediated signaling pathway	0.0229
KEGG Pathways	hsa01230	Biosynthesis of amino acids	0.0252
GO Biological Process	GO:0006810	Transport	0.0269
Reactome Pathways	HSA-1280218	Adaptive Immune System	0.0294
GO Biological Process	GO:0007169	Transmembrane receptor protein tyrosine kinase signaling pathway	0.0343
GO Biological Process	GO:0044283	Small molecule biosynthetic process	0.0372
GO Biological Process	GO:0002376	Immune system process	0.0373
GO Biological Process	GO:0043603	Cellular amide metabolic process	0.0387
GO Biological Process	GO:0002253	Activation of immune response	0.0392
GO Biological Process	GO:0051234	Establishment of localization	0.0392
GO Biological Process	GO:0005996	Monosaccharide metabolic process	0.0403
GO Biological Process	GO:0006909	Phagocytosis	0.042
GO Biological Process	GO:0016051	Carbohydrate biosynthetic process	0.042
GO Biological Process	GO:0032502	Developmental process	0.042
Reactome Pathways	HSA-71291	Metabolism of amino acids and derivatives	0.0434
Reactome Pathways	HSA-71387	Metabolism of carbohydrates	0.0434
GO Biological Process	GO:0006575	Cellular modified amino acid metabolic process	0.0497
GO Biological Process	GO:0006790	Sulfur compound metabolic process	0.0497
GO Biological Process	GO:0065008	Regulation of biological quality	0.0497

## Sheet: Only CMGC
Category	Term name	Description	FDR value
GO Biological Process	GO:0031323	Regulation of cellular metabolic process	4.92e-08
GO Biological Process	GO:0009987	Cellular process	4.96e-08
GO Biological Process	GO:0010467	Gene expression	5.99e-08
GO Biological Process	GO:0019222	Regulation of metabolic process	5.99e-08
GO Biological Process	GO:0034641	Cellular nitrogen compound metabolic process	5.99e-08
GO Biological Process	GO:0043170	Macromolecule metabolic process	5.99e-08
GO Biological Process	GO:0051171	Regulation of nitrogen compound metabolic process	5.99e-08
GO Biological Process	GO:0060255	Regulation of macromolecule metabolic process	5.99e-08
GO Biological Process	GO:0080090	Regulation of primary metabolic process	5.99e-08
GO Biological Process	GO:0090304	Nucleic acid metabolic process	5.99e-08
GO Biological Process	GO:0044260	Cellular macromolecule metabolic process	6.79e-08
GO Biological Process	GO:0044237	Cellular metabolic process	9.18e-08
GO Biological Process	GO:0048519	Negative regulation of biological process	9.24e-08
GO Biological Process	GO:0006807	Nitrogen compound metabolic process	1.07e-07
GO Biological Process	GO:0009892	Negative regulation of metabolic process	1.87e-07
GO Biological Process	GO:0010605	Negative regulation of macromolecule metabolic process	2.69e-07
GO Biological Process	GO:0065007	Biological regulation	2.69e-07
GO Biological Process	GO:0010468	Regulation of gene expression	2.85e-07
GO Biological Process	GO:0050789	Regulation of biological process	4.05e-07
GO Biological Process	GO:2000112	Regulation of cellular macromolecule biosynthetic process	4.05e-07
GO Biological Process	GO:0051252	Regulation of rna metabolic process	4.83e-07
GO Biological Process	GO:0006139	Nucleobase-containing compound metabolic process	4.87e-07
GO Biological Process	GO:0010556	Regulation of macromolecule biosynthetic process	5.74e-07
GO Biological Process	GO:0019219	Regulation of nucleobase-containing compound metabolic process	5.97e-07
GO Biological Process	GO:0046483	Heterocycle metabolic process	5.97e-07
GO Biological Process	GO:1901360	Organic cyclic compound metabolic process	5.97e-07
GO Biological Process	GO:0010629	Negative regulation of gene expression	7.32e-07
GO Biological Process	GO:0031326	Regulation of cellular biosynthetic process	7.32e-07
GO Biological Process	GO:0050794	Regulation of cellular process	7.78e-07
GO Biological Process	GO:0008152	Metabolic process	8.37e-07
GO Biological Process	GO:0006725	Cellular aromatic compound metabolic process	9e-07
GO Biological Process	GO:0034645	Cellular macromolecule biosynthetic process	2.6e-06
GO Biological Process	GO:0048523	Negative regulation of cellular process	3.2e-06
GO Biological Process	GO:0044238	Primary metabolic process	3.76e-06
GO Biological Process	GO:0071704	Organic substance metabolic process	3.81e-06
GO Biological Process	GO:0016070	RNA metabolic process	5.28e-06
GO Biological Process	GO:0071840	Cellular component organization or biogenesis	5.52e-06
GO Biological Process	GO:0048518	Positive regulation of biological process	6.52e-06
GO Biological Process	GO:0006357	Regulation of transcription by rna polymerase ii	8.04e-06
GO Biological Process	GO:0031324	Negative regulation of cellular metabolic process	1.19e-05
GO Biological Process	GO:0006355	Regulation of transcription, dna-templated	1.52e-05
GO Biological Process	GO:0006996	Organelle organization	1.52e-05
GO Biological Process	GO:0051172	Negative regulation of nitrogen compound metabolic process	1.52e-05
GO Biological Process	GO:1903506	Regulation of nucleic acid-templated transcription	1.52e-05
GO Biological Process	GO:0051254	Positive regulation of rna metabolic process	1.7e-05
GO Biological Process	GO:0048522	Positive regulation of cellular process	1.92e-05
GO Biological Process	GO:0044271	Cellular nitrogen compound biosynthetic process	5.31e-05
GO Biological Process	GO:0016043	Cellular component organization	6.82e-05
GO Biological Process	GO:0006396	RNA processing	0.00011
GO Biological Process	GO:0045935	Positive regulation of nucleobase-containing compound metabolic process	0.00011
GO Biological Process	GO:0065009	Regulation of molecular function	0.00019
GO Biological Process	GO:0033554	Cellular response to stress	0.00027
GO Biological Process	GO:1903508	Positive regulation of nucleic acid-templated transcription	0.00027
GO Biological Process	GO:0009890	Negative regulation of biosynthetic process	0.00028
GO Biological Process	GO:0031325	Positive regulation of cellular metabolic process	0.00028
GO Biological Process	GO:0006325	Chromatin organization	0.00069
GO Biological Process	GO:0045893	Positive regulation of transcription, dna-templated	0.00078
GO Biological Process	GO:0051128	Regulation of cellular component organization	0.00079
GO Biological Process	GO:0031327	Negative regulation of cellular biosynthetic process	0.0008
GO Biological Process	GO:0044267	Cellular protein metabolic process	0.0008
GO Biological Process	GO:0009893	Positive regulation of metabolic process	0.00089
GO Biological Process	GO:0048524	Positive regulation of viral process	0.00093
GO Biological Process	GO:0010604	Positive regulation of macromolecule metabolic process	0.00098
GO Biological Process	GO:0031400	Negative regulation of protein modification process	0.00098
GO Biological Process	GO:0051173	Positive regulation of nitrogen compound metabolic process	0.00098
GO Biological Process	GO:0044249	Cellular biosynthetic process	0.0011
GO Biological Process	GO:0010628	Positive regulation of gene expression	0.0012
GO Biological Process	GO:0031328	Positive regulation of cellular biosynthetic process	0.0012
GO Biological Process	GO:0051253	Negative regulation of rna metabolic process	0.0012
GO Biological Process	GO:0051276	Chromosome organization	0.0012
GO Biological Process	GO:2000113	Negative regulation of cellular macromolecule biosynthetic process	0.0012
GO Biological Process	GO:0010557	Positive regulation of macromolecule biosynthetic process	0.0014
GO Biological Process	GO:0010558	Negative regulation of macromolecule biosynthetic process	0.0014
GO Biological Process	GO:0040008	Regulation of growth	0.0018
GO Biological Process	GO:0016570	Histone modification	0.002
GO Biological Process	GO:0045944	Positive regulation of transcription by rna polymerase ii	0.002
GO Biological Process	GO:0018130	Heterocycle biosynthetic process	0.0023
GO Biological Process	GO:0050792	Regulation of viral process	0.0023
GO Biological Process	GO:0045934	Negative regulation of nucleobase-containing compound metabolic process	0.0026
GO Biological Process	GO:0045892	Negative regulation of transcription, dna-templated	0.0027
GO Biological Process	GO:1903507	Negative regulation of nucleic acid-templated transcription	0.0027
GO Biological Process	GO:0043933	Protein-containing complex subunit organization	0.0029
GO Biological Process	GO:0048583	Regulation of response to stimulus	0.003
GO Biological Process	GO:1901576	Organic substance biosynthetic process	0.0036
GO Biological Process	GO:0034470	ncRNA processing	0.0046
GO Biological Process	GO:0007049	Cell cycle	0.0047
GO Biological Process	GO:0001558	Regulation of cell growth	0.0048
GO Biological Process	GO:0022613	Ribonucleoprotein complex biogenesis	0.0048
GO Biological Process	GO:0090630	Activation of gtpase activity	0.0051
GO Biological Process	GO:0019438	Aromatic compound biosynthetic process	0.0054
GO Biological Process	GO:0032502	Developmental process	0.0066
GO Biological Process	GO:0046782	Regulation of viral transcription	0.0069
GO Biological Process	GO:0006259	DNA metabolic process	0.0074
GO Biological Process	GO:0043065	Positive regulation of apoptotic process	0.0077
GO Biological Process	GO:0006950	Response to stress	0.0078
GO Biological Process	GO:0034654	Nucleobase-containing compound biosynthetic process	0.0078
GO Biological Process	GO:0010942	Positive regulation of cell death	0.0097
GO Biological Process	GO:0010646	Regulation of cell communication	0.0099
GO Biological Process	GO:0044265	Cellular macromolecule catabolic process	0.0108
Reactome Pathways	HSA-3700989	Transcriptional Regulation by TP53	0.0109
Reactome Pathways	HSA-69205	G1/S-Specific Transcription	0.0109
GO Biological Process	GO:0009966	Regulation of signal transduction	0.0119
GO Biological Process	GO:0051726	Regulation of cell cycle	0.0123
GO Biological Process	GO:0023051	Regulation of signaling	0.0136
GO Biological Process	GO:0034660	ncRNA metabolic process	0.0136
GO Biological Process	GO:0019538	Protein metabolic process	0.0139
GO Biological Process	GO:0065003	Protein-containing complex assembly	0.0139
GO Biological Process	GO:1901564	Organonitrogen compound metabolic process	0.0157
GO Biological Process	GO:0033043	Regulation of organelle organization	0.0165
GO Biological Process	GO:0006351	Transcription, dna-templated	0.0174
GO Biological Process	GO:1901362	Organic cyclic compound biosynthetic process	0.0187
GO Biological Process	GO:0006260	DNA replication	0.0197
GO Biological Process	GO:0051246	Regulation of protein metabolic process	0.0239
GO Biological Process	GO:0051345	Positive regulation of hydrolase activity	0.0239
GO Biological Process	GO:0006412	Translation	0.0243
GO Biological Process	GO:0007399	Nervous system development	0.0285
GO Biological Process	GO:0008104	Protein localization	0.029
GO Biological Process	GO:0051239	Regulation of multicellular organismal process	0.0307
GO Biological Process	GO:0051248	Negative regulation of protein metabolic process	0.0324
GO Biological Process	GO:1902531	Regulation of intracellular signal transduction	0.0325
GO Biological Process	GO:0006974	Cellular response to dna damage stimulus	0.0328
GO Biological Process	GO:0008285	Negative regulation of cell population proliferation	0.0328
GO Biological Process	GO:0009896	Positive regulation of catabolic process	0.0328
GO Biological Process	GO:0000122	Negative regulation of transcription by rna polymerase ii	0.0334
GO Biological Process	GO:0032268	Regulation of cellular protein metabolic process	0.0336
GO Biological Process	GO:0043604	Amide biosynthetic process	0.0336
GO Biological Process	GO:0045595	Regulation of cell differentiation	0.0346
GO Biological Process	GO:0050434	Positive regulation of viral transcription	0.0358
GO Biological Process	GO:0044085	Cellular component biogenesis	0.0359
GO Biological Process	GO:0009057	Macromolecule catabolic process	0.0369
GO Biological Process	GO:0050793	Regulation of developmental process	0.0371
GO Biological Process	GO:0045786	Negative regulation of cell cycle	0.0422
Reactome Pathways	HSA-74160	Gene expression (Transcription)	0.0437
GO Biological Process	GO:0016575	Histone deacetylation	0.0462
GO Biological Process	GO:0031331	Positive regulation of cellular catabolic process	0.0476
GO Biological Process	GO:0022402	Cell cycle process	0.0492

## Sheet: Only AGC
Category	Term name	Description	FDR value
Reactome Pathways	HSA-5689901	Metalloprotease DUBs	9.75e-06
Reactome Pathways	HSA-3214858	RMTs methylate histone arginines	0.00011
GO Biological Process	GO:0065007	Biological regulation	0.00026
GO Biological Process	GO:0009987	Cellular process	0.00032
GO Biological Process	GO:0007154	Cell communication	0.0012
GO Biological Process	GO:0023052	Signaling	0.0012
GO Biological Process	GO:0050896	Response to stimulus	0.0012
GO Biological Process	GO:0030001	Metal ion transport	0.0037
GO Biological Process	GO:0098660	Inorganic ion transmembrane transport	0.0037
Reactome Pathways	HSA-3214815	HDACs deacetylate histones	0.0037
GO Biological Process	GO:0006342	Chromatin silencing	0.004
GO Biological Process	GO:0051179	Localization	0.004
GO Biological Process	GO:0051716	Cellular response to stimulus	0.004
GO Biological Process	GO:0070588	Calcium ion transmembrane transport	0.004
GO Biological Process	GO:0098662	Inorganic cation transmembrane transport	0.004
GO Biological Process	GO:0006816	Calcium ion transport	0.0042
GO Biological Process	GO:0007165	Signal transduction	0.0042
GO Biological Process	GO:0050789	Regulation of biological process	0.0042
GO Biological Process	GO:0065009	Regulation of molecular function	0.0048
GO Biological Process	GO:0006810	Transport	0.0058
GO Biological Process	GO:0055085	Transmembrane transport	0.0101
Reactome Pathways	HSA-3214847	HATs acetylate histones	0.0103
Reactome Pathways	HSA-3295583	TRP channels	0.0103
GO Biological Process	GO:0006812	Cation transport	0.0108
GO Biological Process	GO:0034220	Ion transmembrane transport	0.0108
GO Biological Process	GO:0042391	Regulation of membrane potential	0.0108
GO Biological Process	GO:0050794	Regulation of cellular process	0.0108
KEGG Pathways	hsa04217	Necroptosis	0.0114
GO Biological Process	GO:0043085	Positive regulation of catalytic activity	0.0121
GO Biological Process	GO:0097549	Chromatin organization involved in negative regulation of transcription	0.0121
Reactome Pathways	HSA-9610379	HCMV Late Events	0.0121
GO Biological Process	GO:0044093	Positive regulation of molecular function	0.0122
GO Biological Process	GO:0071320	Cellular response to camp	0.0135
Reactome Pathways	HSA-418346	Platelet homeostasis	0.0138
GO Biological Process	GO:0007265	Ras protein signal transduction	0.0148
GO Biological Process	GO:0051592	Response to calcium ion	0.0148
GO Biological Process	GO:0090257	Regulation of muscle system process	0.0148
GO Biological Process	GO:0006811	Ion transport	0.0204
Reactome Pathways	HSA-5689603	UCH proteinases	0.0204
Reactome Pathways	HSA-8873719	RAB geranylgeranylation	0.0204
GO Biological Process	GO:0006937	Regulation of muscle contraction	0.0225
GO Biological Process	GO:0014070	Response to organic cyclic compound	0.0244
GO Biological Process	GO:0035556	Intracellular signal transduction	0.0244
GO Biological Process	GO:0044092	Negative regulation of molecular function	0.0244
GO Biological Process	GO:0050790	Regulation of catalytic activity	0.0244
GO Biological Process	GO:0051649	Establishment of localization in cell	0.0244
GO Biological Process	GO:0072078	Nephron tubule morphogenesis	0.0244
GO Biological Process	GO:0050801	Ion homeostasis	0.026
Reactome Pathways	HSA-9609690	HCMV Early Events	0.0265
GO Biological Process	GO:0006875	Cellular metal ion homeostasis	0.0267
GO Biological Process	GO:0072009	Nephron epithelium development	0.0269
GO Biological Process	GO:0055065	Metal ion homeostasis	0.0281
GO Biological Process	GO:0032482	Rab protein signal transduction	0.0288
GO Biological Process	GO:0009968	Negative regulation of signal transduction	0.0303
GO Biological Process	GO:0032879	Regulation of localization	0.0303
GO Biological Process	GO:0060307	Regulation of ventricular cardiac muscle cell membrane repolarization	0.031
Reactome Pathways	HSA-5576890	Phase 3 - rapid repolarisation	0.0313
GO Biological Process	GO:0007264	Small gtpase mediated signal transduction	0.0315
GO Biological Process	GO:0030003	Cellular cation homeostasis	0.0327
Reactome Pathways	HSA-109582	Hemostasis	0.0373
GO Biological Process	GO:0055080	Cation homeostasis	0.0374
GO Biological Process	GO:0140352	Export from cell	0.0374
GO Biological Process	GO:0003008	System process	0.0382
GO Biological Process	GO:0048518	Positive regulation of biological process	0.0402
GO Biological Process	GO:0048523	Negative regulation of cellular process	0.0403
GO Biological Process	GO:0098771	Inorganic ion homeostasis	0.041
GO Biological Process	GO:0010648	Negative regulation of cell communication	0.0417
GO Biological Process	GO:0023057	Negative regulation of signaling	0.0417
GO Biological Process	GO:0060872	Semicircular canal development	0.0417
GO Biological Process	GO:0072507	Divalent inorganic cation homeostasis	0.0417
GO Biological Process	GO:0006874	Cellular calcium ion homeostasis	0.0435
GO Biological Process	GO:0023051	Regulation of signaling	0.0446
GO Biological Process	GO:0048878	Chemical homeostasis	0.0452
GO Biological Process	GO:0051480	Regulation of cytosolic calcium ion concentration	0.0452

## Sheet: All
Category	Term name	Description	FDR value
GO Biological Process	GO:0048523	Negative regulation of cellular process	6.29e-48
GO Biological Process	GO:0048522	Positive regulation of cellular process	6.09e-47
GO Biological Process	GO:0010033	Response to organic substance	1.4e-46
GO Biological Process	GO:0048518	Positive regulation of biological process	1.4e-46
GO Biological Process	GO:0070887	Cellular response to chemical stimulus	1.1e-44
GO Biological Process	GO:0071310	Cellular response to organic substance	1.01e-43
GO Biological Process	GO:0035556	Intracellular signal transduction	1.78e-43
GO Biological Process	GO:0048519	Negative regulation of biological process	1.78e-43
GO Biological Process	GO:0048583	Regulation of response to stimulus	3.91e-42
GO Biological Process	GO:0051716	Cellular response to stimulus	3.91e-42
GO Biological Process	GO:0010604	Positive regulation of macromolecule metabolic process	1.34e-41
GO Biological Process	GO:0042221	Response to chemical	4.18e-41
Reactome Pathways	HSA-162582	Signal Transduction	8.75e-41
GO Biological Process	GO:0006468	Protein phosphorylation	1.43e-40
GO Biological Process	GO:0009893	Positive regulation of metabolic process	3.13e-40
GO Biological Process	GO:0051128	Regulation of cellular component organization	4.43e-40
GO Biological Process	GO:0031325	Positive regulation of cellular metabolic process	1.25e-38
GO Biological Process	GO:1901700	Response to oxygen-containing compound	5.01e-38
GO Biological Process	GO:0051173	Positive regulation of nitrogen compound metabolic process	6.84e-38
GO Biological Process	GO:0016043	Cellular component organization	1.86e-37
GO Biological Process	GO:0051726	Regulation of cell cycle	6.67e-37
GO Biological Process	GO:1901701	Cellular response to oxygen-containing compound	7.85e-37
GO Biological Process	GO:0009966	Regulation of signal transduction	1.12e-36
GO Biological Process	GO:0051171	Regulation of nitrogen compound metabolic process	1.12e-36
GO Biological Process	GO:0010646	Regulation of cell communication	1.17e-36
GO Biological Process	GO:0009719	Response to endogenous stimulus	2.07e-36
GO Biological Process	GO:0080090	Regulation of primary metabolic process	2.24e-36
GO Biological Process	GO:0050793	Regulation of developmental process	2.43e-36
GO Biological Process	GO:0023051	Regulation of signaling	3.23e-36
GO Biological Process	GO:0042325	Regulation of phosphorylation	3.81e-36
GO Biological Process	GO:0050896	Response to stimulus	7.58e-36
GO Biological Process	GO:0019220	Regulation of phosphate metabolic process	8.02e-36
GO Biological Process	GO:0031323	Regulation of cellular metabolic process	2.87e-35
GO Biological Process	GO:0060255	Regulation of macromolecule metabolic process	3.03e-35
GO Biological Process	GO:0016310	Phosphorylation	3.56e-35
WikiPathways	WP1984	Integrated breast cancer pathway	3.6e-35
GO Biological Process	GO:0051246	Regulation of protein metabolic process	8e-34
GO Biological Process	GO:0007165	Signal transduction	8.04e-34
GO Biological Process	GO:0007154	Cell communication	1.04e-33
GO Biological Process	GO:0010628	Positive regulation of gene expression	1.98e-33
GO Biological Process	GO:0043067	Regulation of programmed cell death	3.31e-33
GO Biological Process	GO:0050794	Regulation of cellular process	4.03e-33
GO Biological Process	GO:1901698	Response to nitrogen compound	4.49e-33
GO Biological Process	GO:0051239	Regulation of multicellular organismal process	4.95e-33
GO Biological Process	GO:0044093	Positive regulation of molecular function	5e-33
GO Biological Process	GO:0033043	Regulation of organelle organization	7.97e-33
GO Biological Process	GO:0019222	Regulation of metabolic process	9.08e-33
GO Biological Process	GO:0007049	Cell cycle	1.09e-32
GO Biological Process	GO:0010941	Regulation of cell death	1.73e-32
GO Biological Process	GO:0023052	Signaling	1.99e-32
GO Biological Process	GO:0050789	Regulation of biological process	2.47e-32
WikiPathways	WP2261	Glioblastoma signaling pathways	4.79e-32
GO Biological Process	GO:0042981	Regulation of apoptotic process	5.05e-32
GO Biological Process	GO:0043069	Negative regulation of programmed cell death	5.86e-32
GO Biological Process	GO:2000026	Regulation of multicellular organismal development	6.09e-32
GO Biological Process	GO:0031399	Regulation of protein modification process	8.15e-32
GO Biological Process	GO:0043066	Negative regulation of apoptotic process	1.79e-31
GO Biological Process	GO:0032268	Regulation of cellular protein metabolic process	2.27e-31
WikiPathways	WP481	Insulin signaling	5.53e-31
WikiPathways	WP437	EGF/EGFR signaling pathway	7.38e-31
GO Biological Process	GO:0001932	Regulation of protein phosphorylation	1.44e-30
GO Biological Process	GO:0060548	Negative regulation of cell death	1.58e-30
GO Biological Process	GO:0080134	Regulation of response to stress	3.38e-30
GO Biological Process	GO:0006464	Cellular protein modification process	3.83e-30
GO Biological Process	GO:0031324	Negative regulation of cellular metabolic process	4.55e-30
GO Biological Process	GO:0032879	Regulation of localization	4.88e-30
GO Biological Process	GO:0009725	Response to hormone	5.3e-30
GO Biological Process	GO:0010243	Response to organonitrogen compound	5.42e-30
GO Biological Process	GO:0051172	Negative regulation of nitrogen compound metabolic process	5.61e-30
GO Biological Process	GO:0043170	Macromolecule metabolic process	7.32e-30
GO Biological Process	GO:1902531	Regulation of intracellular signal transduction	7.53e-30
GO Biological Process	GO:0010605	Negative regulation of macromolecule metabolic process	9.73e-30
GO Biological Process	GO:0043412	Macromolecule modification	1.06e-29
GO Biological Process	GO:0044260	Cellular macromolecule metabolic process	1.63e-29
GO Biological Process	GO:0048731	System development	1.69e-29
GO Biological Process	GO:0050790	Regulation of catalytic activity	3.68e-29
GO Biological Process	GO:0010468	Regulation of gene expression	4.63e-29
GO Biological Process	GO:0071495	Cellular response to endogenous stimulus	5.57e-29
GO Biological Process	GO:0051240	Positive regulation of multicellular organismal process	5.65e-29
GO Biological Process	GO:0009892	Negative regulation of metabolic process	8.84e-29
GO Biological Process	GO:0045595	Regulation of cell differentiation	8.84e-29
GO Biological Process	GO:0006950	Response to stress	1.06e-28
GO Biological Process	GO:0022402	Cell cycle process	1.34e-28
Reactome Pathways	HSA-74160	Gene expression (Transcription)	2.5e-28
GO Biological Process	GO:0051338	Regulation of transferase activity	4.85e-28
GO Biological Process	GO:0051094	Positive regulation of developmental process	4.92e-28
GO Biological Process	GO:0018193	Peptidyl-amino acid modification	7.73e-28
GO Biological Process	GO:0045937	Positive regulation of phosphate metabolic process	9.96e-28
GO Biological Process	GO:0051247	Positive regulation of protein metabolic process	1.18e-27
GO Biological Process	GO:0042327	Positive regulation of phosphorylation	1.25e-27
GO Biological Process	GO:0032270	Positive regulation of cellular protein metabolic process	1.68e-27
GO Biological Process	GO:0033554	Cellular response to stress	1.68e-27
GO Biological Process	GO:0048584	Positive regulation of response to stimulus	1.87e-27
GO Biological Process	GO:0018105	Peptidyl-serine phosphorylation	2.79e-27
GO Biological Process	GO:0007275	Multicellular organism development	3.66e-27
Reactome Pathways	HSA-73857	RNA Polymerase II Transcription	3.81e-27
GO Biological Process	GO:0044267	Cellular protein metabolic process	4.17e-27
KEGG Pathways	hsa05200	Pathways in cancer	6.35e-27
KEGG Pathways	hsa05206	MicroRNAs in cancer	6.35e-27
GO Biological Process	GO:0018209	Peptidyl-serine modification	6.39e-27
GO Biological Process	GO:0010647	Positive regulation of cell communication	1.11e-26
GO Biological Process	GO:0023056	Positive regulation of signaling	1.47e-26
GO Biological Process	GO:0045935	Positive regulation of nucleobase-containing compound metabolic process	1.53e-26
GO Biological Process	GO:0009967	Positive regulation of signal transduction	1.85e-26
GO Biological Process	GO:0043085	Positive regulation of catalytic activity	2.91e-26
WikiPathways	WP2380	Brain-derived neurotrophic factor (BDNF) signaling pathway	3.8e-26
GO Biological Process	GO:0010557	Positive regulation of macromolecule biosynthetic process	3.82e-26
GO Biological Process	GO:0031328	Positive regulation of cellular biosynthetic process	4.15e-26
GO Biological Process	GO:0031326	Regulation of cellular biosynthetic process	5.32e-26
GO Biological Process	GO:0007346	Regulation of mitotic cell cycle	5.82e-26
GO Biological Process	GO:1901699	Cellular response to nitrogen compound	5.86e-26
GO Biological Process	GO:0042127	Regulation of cell population proliferation	6.2e-26
GO Biological Process	GO:1903047	Mitotic cell cycle process	6.46e-26
GO Biological Process	GO:0043549	Regulation of kinase activity	8.05e-26
GO Biological Process	GO:0048856	Anatomical structure development	8.7e-26
GO Biological Process	GO:0010556	Regulation of macromolecule biosynthetic process	1.41e-25
GO Biological Process	GO:0000278	Mitotic cell cycle	1.88e-25
GO Biological Process	GO:0006796	Phosphate-containing compound metabolic process	2.19e-25
GO Biological Process	GO:2000112	Regulation of cellular macromolecule biosynthetic process	2.76e-25
GO Biological Process	GO:0032502	Developmental process	2.8e-25
GO Biological Process	GO:0006996	Organelle organization	3.24e-25
GO Biological Process	GO:0080135	Regulation of cellular response to stress	3.68e-25
GO Biological Process	GO:0060341	Regulation of cellular localization	4.66e-25
WikiPathways	WP3915	Angiopoietin-like protein 8 regulatory pathway	9.31e-25
GO Biological Process	GO:0048869	Cellular developmental process	1.3e-24
GO Biological Process	GO:0051130	Positive regulation of cellular component organization	1.51e-24
GO Biological Process	GO:0019219	Regulation of nucleobase-containing compound metabolic process	2.77e-24
GO Biological Process	GO:0019538	Protein metabolic process	3.22e-24
GO Biological Process	GO:0045859	Regulation of protein kinase activity	3.51e-24
Reactome Pathways	HSA-212436	Generic Transcription Pathway	4.58e-24
GO Biological Process	GO:0031401	Positive regulation of protein modification process	9.64e-24
GO Biological Process	GO:0032870	Cellular response to hormone stimulus	1.01e-23
WikiPathways	WP3888	VEGFA-VEGFR2 signaling pathway	1.11e-23
WikiPathways	WP4659	Gastrin signaling pathway	1.11e-23
WikiPathways	WP2034	Leptin signaling pathway	1.21e-23
GO Biological Process	GO:0001934	Positive regulation of protein phosphorylation	1.24e-23
GO Biological Process	GO:0051347	Positive regulation of transferase activity	1.83e-23
GO Biological Process	GO:0051254	Positive regulation of rna metabolic process	1.96e-23
Reactome Pathways	HSA-9006934	Signaling by Receptor Tyrosine Kinases	2.39e-23
GO Biological Process	GO:0065009	Regulation of molecular function	3.2e-23
GO Biological Process	GO:0051252	Regulation of rna metabolic process	4.16e-23
GO Biological Process	GO:0032501	Multicellular organismal process	4.5e-23
GO Biological Process	GO:0006807	Nitrogen compound metabolic process	4.64e-23
GO Biological Process	GO:1901652	Response to peptide	5.61e-23
GO Biological Process	GO:0048513	Animal organ development	7.48e-23
GO Biological Process	GO:1903508	Positive regulation of nucleic acid-templated transcription	1.14e-22
GO Biological Process	GO:0044238	Primary metabolic process	1.17e-22
GO Biological Process	GO:0007399	Nervous system development	1.19e-22
GO Biological Process	GO:0007166	Cell surface receptor signaling pathway	1.45e-22
GO Biological Process	GO:0045893	Positive regulation of transcription, dna-templated	1.53e-22
GO Biological Process	GO:0009987	Cellular process	1.79e-22
GO Biological Process	GO:0071417	Cellular response to organonitrogen compound	3.01e-22
GO Biological Process	GO:0071704	Organic substance metabolic process	3.69e-22
GO Biological Process	GO:0065008	Regulation of biological quality	6.12e-22
GO Biological Process	GO:0045597	Positive regulation of cell differentiation	7.69e-22
GO Biological Process	GO:0048585	Negative regulation of response to stimulus	8.34e-22
KEGG Pathways	hsa04110	Cell cycle	8.56e-22
Reactome Pathways	HSA-1266738	Developmental Biology	1.08e-21
GO Biological Process	GO:0030154	Cell differentiation	1.61e-21
GO Biological Process	GO:0044237	Cellular metabolic process	2.02e-21
GO Biological Process	GO:0010564	Regulation of cell cycle process	2.67e-21
KEGG Pathways	hsa04722	Neurotrophin signaling pathway	3.77e-21
KEGG Pathways	hsa04218	Cellular senescence	4.99e-21
KEGG Pathways	hsa04151	PI3K-Akt signaling pathway	6.28e-21
KEGG Pathways	hsa05165	Human papillomavirus infection	6.28e-21
WikiPathways	WP179	Cell cycle	7.63e-21
KEGG Pathways	hsa04931	Insulin resistance	9.08e-21
GO Biological Process	GO:0071900	Regulation of protein serine/threonine kinase activity	1.1e-20
KEGG Pathways	hsa05225	Hepatocellular carcinoma	1.25e-20
GO Biological Process	GO:0051248	Negative regulation of protein metabolic process	1.27e-20
GO Biological Process	GO:0007167	Enzyme linked receptor protein signaling pathway	1.34e-20
Reactome Pathways	HSA-1643685	Disease	1.78e-20
GO Biological Process	GO:0033674	Positive regulation of kinase activity	1.81e-20
GO Biological Process	GO:1903827	Regulation of cellular protein localization	3.06e-20
GO Biological Process	GO:0009894	Regulation of catabolic process	3.3e-20
GO Biological Process	GO:1902533	Positive regulation of intracellular signal transduction	3.73e-20
WikiPathways	WP4540	Hippo signaling regulation pathways	4.26e-20
GO Biological Process	GO:0009653	Anatomical structure morphogenesis	4.89e-20
WikiPathways	WP4674	Head and neck squamous cell carcinoma	5.32e-20
GO Biological Process	GO:0048468	Cell development	7.25e-20
GO Biological Process	GO:0044403	Symbiotic process	8.5e-20
GO Biological Process	GO:0009968	Negative regulation of signal transduction	8.63e-20
WikiPathways	WP2037	Prolactin signaling pathway	1.27e-19
KEGG Pathways	hsa04010	MAPK signaling pathway	1.28e-19
WikiPathways	WP306	Focal adhesion	1.48e-19
WikiPathways	WP4172	PI3K-Akt signaling pathway	1.48e-19
GO Biological Process	GO:0010648	Negative regulation of cell communication	1.99e-19
GO Biological Process	GO:0023057	Negative regulation of signaling	2.2e-19
GO Biological Process	GO:0032269	Negative regulation of cellular protein metabolic process	2.21e-19
GO Biological Process	GO:0045786	Negative regulation of cell cycle	2.58e-19
GO Biological Process	GO:0044087	Regulation of cellular component biogenesis	3.1e-19
GO Biological Process	GO:0008152	Metabolic process	3.16e-19
GO Biological Process	GO:1903829	Positive regulation of cellular protein localization	3.87e-19
GO Biological Process	GO:0045860	Positive regulation of protein kinase activity	5.02e-19
KEGG Pathways	hsa04910	Insulin signaling pathway	5.57e-19
KEGG Pathways	hsa05166	Human T-cell leukemia virus 1 infection	5.57e-19
GO Biological Process	GO:0051276	Chromosome organization	5.59e-19
WikiPathways	WP3932	Focal adhesion: PI3K-Akt-mTOR-signaling pathway	5.94e-19
GO Biological Process	GO:0044419	Interspecies interaction between organisms	6.77e-19
KEGG Pathways	hsa04919	Thyroid hormone signaling pathway	8.17e-19
GO Biological Process	GO:0008284	Positive regulation of cell population proliferation	9.8e-19
WikiPathways	WP4263	Pancreatic adenocarcinoma pathway	1.08e-18
KEGG Pathways	hsa04510	Focal adhesion	1.16e-18
GO Biological Process	GO:0010638	Positive regulation of organelle organization	1.35e-18
GO Biological Process	GO:1901653	Cellular response to peptide	1.37e-18
GO Biological Process	GO:0031400	Negative regulation of protein modification process	1.56e-18
Reactome Pathways	HSA-1640170	Cell Cycle	1.61e-18
GO Biological Process	GO:0012501	Programmed cell death	1.8e-18
GO Biological Process	GO:0032880	Regulation of protein localization	1.86e-18
WikiPathways	WP673	ErbB signaling pathway	1.87e-18
GO Biological Process	GO:0040008	Regulation of growth	2.1e-18
GO Biological Process	GO:0051129	Negative regulation of cellular component organization	2.28e-18
KEGG Pathways	hsa04068	FoxO signaling pathway	2.57e-18
GO Biological Process	GO:0043434	Response to peptide hormone	2.61e-18
KEGG Pathways	hsa01522	Endocrine resistance	2.74e-18
WikiPathways	WP2374	Oncostatin M signaling pathway	3e-18
KEGG Pathways	hsa05215	Prostate cancer	3.11e-18
GO Biological Process	GO:1903506	Regulation of nucleic acid-templated transcription	3.83e-18
GO Biological Process	GO:0006355	Regulation of transcription, dna-templated	4.09e-18
GO Biological Process	GO:0006915	Apoptotic process	5.01e-18
WikiPathways	WP1971	Integrated cancer pathway	5.22e-18
GO Biological Process	GO:1901564	Organonitrogen compound metabolic process	6.79e-18
WikiPathways	WP366	TGF-beta signaling pathway	7.96e-18
KEGG Pathways	hsa05163	Human cytomegalovirus infection	8.49e-18
KEGG Pathways	hsa05205	Proteoglycans in cancer	8.49e-18
WikiPathways	WP4262	Breast cancer pathway	1.07e-17
GO Biological Process	GO:0034097	Response to cytokine	1.11e-17
GO Biological Process	GO:0051493	Regulation of cytoskeleton organization	1.83e-17
GO Biological Process	GO:0010942	Positive regulation of cell death	1.84e-17
GO Biological Process	GO:0014070	Response to organic cyclic compound	2.01e-17
GO Biological Process	GO:0032147	Activation of protein kinase activity	4.51e-17
Reactome Pathways	HSA-4420097	VEGFA-VEGFR2 Pathway	4.58e-17
GO Biological Process	GO:0048699	Generation of neurons	4.78e-17
KEGG Pathways	hsa04150	mTOR signaling pathway	5.98e-17
KEGG Pathways	hsa04012	ErbB signaling pathway	6.82e-17
KEGG Pathways	hsa05131	Shigellosis	7.58e-17
GO Biological Process	GO:0022607	Cellular component assembly	1.08e-16
GO Biological Process	GO:0051049	Regulation of transport	1.08e-16
GO Biological Process	GO:0007010	Cytoskeleton organization	1.39e-16
GO Biological Process	GO:0043408	Regulation of mapk cascade	1.45e-16
KEGG Pathways	hsa05212	Pancreatic cancer	1.55e-16
WikiPathways	WP185	Integrin-mediated cell adhesion	1.62e-16
Reactome Pathways	HSA-168256	Immune System	1.79e-16
GO Biological Process	GO:0022603	Regulation of anatomical structure morphogenesis	2.15e-16
GO Biological Process	GO:0070848	Response to growth factor	2.29e-16
GO Biological Process	GO:0022008	Neurogenesis	2.58e-16
KEGG Pathways	hsa05226	Gastric cancer	2.6e-16
WikiPathways	WP304	Kit receptor signaling pathway	2.67e-16
GO Biological Process	GO:0016032	Viral process	2.68e-16
GO Biological Process	GO:0009628	Response to abiotic stimulus	2.9e-16
GO Biological Process	GO:0010563	Negative regulation of phosphorus metabolic process	2.93e-16
GO Biological Process	GO:0051336	Regulation of hydrolase activity	3.2e-16
GO Biological Process	GO:0051093	Negative regulation of developmental process	3.67e-16
GO Biological Process	GO:0045944	Positive regulation of transcription by rna polymerase ii	5.16e-16
GO Biological Process	GO:0031327	Negative regulation of cellular biosynthetic process	6.69e-16
Reactome Pathways	HSA-195258	RHO GTPase Effectors	7.02e-16
KEGG Pathways	hsa05210	Colorectal cancer	8.48e-16
KEGG Pathways	hsa04071	Sphingolipid signaling pathway	9.13e-16
GO Biological Process	GO:0010629	Negative regulation of gene expression	9.39e-16
GO Biological Process	GO:0071345	Cellular response to cytokine stimulus	1.15e-15
WikiPathways	WP2324	AGE/RAGE pathway	1.27e-15
WikiPathways	WP4685	Melanoma	1.27e-15
GO Biological Process	GO:2000113	Negative regulation of cellular macromolecule biosynthetic process	1.34e-15
GO Biological Process	GO:0051179	Localization	1.52e-15
KEGG Pathways	hsa05161	Hepatitis B	1.52e-15
GO Biological Process	GO:0033993	Response to lipid	1.66e-15
GO Biological Process	GO:0045936	Negative regulation of phosphate metabolic process	1.72e-15
WikiPathways	WP4806	EGFR tyrosine kinase inhibitor resistance	1.91e-15
GO Biological Process	GO:0010558	Negative regulation of macromolecule biosynthetic process	2.09e-15
WikiPathways	WP4541	Hippo-Merlin signaling dysregulation	2.66e-15
Reactome Pathways	HSA-5663202	Diseases of signal transduction by growth factor receptors and second messengers	2.85e-15
KEGG Pathways	hsa05167	Kaposi sarcoma-associated herpesvirus infection	2.97e-15
WikiPathways	WP3878	ATM signaling in development and disease	3.07e-15
WikiPathways	WP5098	T-cell activation SARS-CoV-2	3.07e-15
GO Biological Process	GO:0006357	Regulation of transcription by rna polymerase ii	3.13e-15
KEGG Pathways	hsa05224	Breast cancer	3.14e-15
KEGG Pathways	hsa05220	Chronic myeloid leukemia	3.32e-15
Reactome Pathways	HSA-194315	Signaling by Rho GTPases	4.12e-15
GO Biological Process	GO:0009888	Tissue development	4.28e-15
GO Biological Process	GO:0044085	Cellular component biogenesis	4.47e-15
GO Biological Process	GO:0051270	Regulation of cellular component movement	4.68e-15
KEGG Pathways	hsa04921	Oxytocin signaling pathway	4.81e-15
GO Biological Process	GO:1901990	Regulation of mitotic cell cycle phase transition	4.9e-15
KEGG Pathways	hsa01521	EGFR tyrosine kinase inhibitor resistance	5.44e-15
KEGG Pathways	hsa04914	Progesterone-mediated oocyte maturation	5.44e-15
GO Biological Process	GO:0009605	Response to external stimulus	5.8e-15
WikiPathways	WP2355	Corticotropin-releasing hormone signaling pathway	6.87e-15
GO Biological Process	GO:0045934	Negative regulation of nucleobase-containing compound metabolic process	7.12e-15
GO Biological Process	GO:0048638	Regulation of developmental growth	7.34e-15
KEGG Pathways	hsa05160	Hepatitis C	1.01e-14
WikiPathways	WP4155	Endometrial cancer	1.03e-14
Reactome Pathways	HSA-2262752	Cellular responses to stress	1.07e-14
KEGG Pathways	hsa04015	Rap1 signaling pathway	1.09e-14
GO Biological Process	GO:0071363	Cellular response to growth factor stimulus	1.11e-14
WikiPathways	WP382	MAPK signaling pathway	1.31e-14
GO Biological Process	GO:0072359	Circulatory system development	1.45e-14
Reactome Pathways	HSA-69278	Cell Cycle, Mitotic	1.55e-14
KEGG Pathways	hsa04152	AMPK signaling pathway	1.63e-14
WikiPathways	WP23	B cell receptor signaling pathway	1.68e-14
Reactome Pathways	HSA-3700989	Transcriptional Regulation by TP53	1.76e-14
WikiPathways	WP3844	PI3K-AKT-mTOR signaling pathway and therapeutic opportunities	1.85e-14
WikiPathways	WP707	DNA damage response	2.11e-14
GO Biological Process	GO:0070507	Regulation of microtubule cytoskeleton organization	2.36e-14
KEGG Pathways	hsa05213	Endometrial cancer	2.37e-14
Reactome Pathways	HSA-2559583	Cellular Senescence	2.51e-14
GO Biological Process	GO:0032101	Regulation of response to external stimulus	2.52e-14
GO Biological Process	GO:0051641	Cellular localization	2.54e-14
GO Biological Process	GO:2000145	Regulation of cell motility	2.61e-14
KEGG Pathways	hsa05214	Glioma	2.64e-14
GO Biological Process	GO:0043086	Negative regulation of catalytic activity	2.71e-14
GO Biological Process	GO:0071375	Cellular response to peptide hormone stimulus	2.97e-14
GO Biological Process	GO:0008285	Negative regulation of cell population proliferation	3.5e-14
Reactome Pathways	HSA-9675108	Nervous system development	3.52e-14
GO Biological Process	GO:0042326	Negative regulation of phosphorylation	3.55e-14
WikiPathways	WP1530	miRNA regulation of DNA damage response	3.72e-14
GO Biological Process	GO:0043065	Positive regulation of apoptotic process	3.75e-14
GO Biological Process	GO:0007163	Establishment or maintenance of cell polarity	3.77e-14
GO Biological Process	GO:0040011	Locomotion	3.84e-14
GO Biological Process	GO:0043254	Regulation of protein-containing complex assembly	3.92e-14
GO Biological Process	GO:0007169	Transmembrane receptor protein tyrosine kinase signaling pathway	3.95e-14
GO Biological Process	GO:0007417	Central nervous system development	4.6e-14
WikiPathways	WP3981	miRNA regulation of prostate cancer signaling pathways	4.61e-14
GO Biological Process	GO:0007507	Heart development	4.82e-14
GO Biological Process	GO:0030335	Positive regulation of cell migration	4.82e-14
WikiPathways	WP138	Androgen receptor signaling pathway	5.27e-14
GO Biological Process	GO:0030030	Cell projection organization	5.3e-14
KEGG Pathways	hsa04140	Autophagy - animal	5.57e-14
GO Biological Process	GO:0051272	Positive regulation of cellular component movement	5.89e-14
GO Biological Process	GO:0060322	Head development	6.02e-14
GO Biological Process	GO:0031329	Regulation of cellular catabolic process	7.49e-14
GO Biological Process	GO:0032868	Response to insulin	8.94e-14
Reactome Pathways	HSA-9006925	Intracellular signaling by second messengers	1.02e-13
WikiPathways	WP4666	Hepatitis B infection	1.13e-13
GO Biological Process	GO:0000902	Cell morphogenesis	1.21e-13
WikiPathways	WP4746	Thyroid hormones production and peripheral downstream signaling effects	1.31e-13
GO Biological Process	GO:0001933	Negative regulation of protein phosphorylation	1.59e-13
Reactome Pathways	HSA-1280215	Cytokine Signaling in Immune system	1.77e-13
WikiPathways	WP3651	Pathways affected in adenoid cystic carcinoma	1.84e-13
WikiPathways	WP4223	Ras signaling	1.93e-13
KEGG Pathways	hsa04062	Chemokine signaling pathway	2.05e-13
KEGG Pathways	hsa05223	Non-small cell lung cancer	2.05e-13
GO Biological Process	GO:0120036	Plasma membrane bounded cell projection organization	2.08e-13
GO Biological Process	GO:0046777	Protein autophosphorylation	2.19e-13
WikiPathways	WP2032	Thyroid stimulating hormone (TSH) signaling pathway	2.6e-13
GO Biological Process	GO:0007420	Brain development	2.65e-13
GO Biological Process	GO:0045787	Positive regulation of cell cycle	2.65e-13
WikiPathways	WP127	IL-5 signaling pathway	3e-13
Reactome Pathways	HSA-422475	Axon guidance	3.16e-13
KEGG Pathways	hsa04211	Longevity regulating pathway	3.19e-13
GO Biological Process	GO:0051253	Negative regulation of rna metabolic process	3.33e-13
KEGG Pathways	hsa05135	Yersinia infection	3.35e-13
KEGG Pathways	hsa05235	PD-L1 expression and PD-1 checkpoint pathway in cancer	3.56e-13
GO Biological Process	GO:0000226	Microtubule cytoskeleton organization	3.57e-13
WikiPathways	WP1403	AMP-activated protein kinase (AMPK) signaling	3.64e-13
GO Biological Process	GO:0051301	Cell division	3.75e-13
KEGG Pathways	hsa05218	Melanoma	3.83e-13
WikiPathways	WP3929	Chemokine signaling pathway	3.98e-13
GO Biological Process	GO:0031175	Neuron projection development	4.56e-13
WikiPathways	WP2446	Retinoblastoma gene in cancer	5.63e-13
GO Biological Process	GO:2000045	Regulation of g1/s transition of mitotic cell cycle	5.7e-13
KEGG Pathways	hsa05418	Fluid shear stress and atherosclerosis	5.76e-13
WikiPathways	WP4341	Non-genomic actions of 1,25 dihydroxyvitamin D3	5.93e-13
Reactome Pathways	HSA-109581	Apoptosis	5.98e-13
GO Biological Process	GO:0044092	Negative regulation of molecular function	7.41e-13
GO Biological Process	GO:0043410	Positive regulation of mapk cascade	7.89e-13
WikiPathways	WP4216	Chromosomal and microsatellite instability in colorectal cancer	8.22e-13
WikiPathways	WP4321	Thermogenesis	8.22e-13
KEGG Pathways	hsa05170	Human immunodeficiency virus 1 infection	9.18e-13
GO Biological Process	GO:0002682	Regulation of immune system process	1.02e-12
WikiPathways	WP710	DNA damage response (only ATM dependent)	1.03e-12
GO Biological Process	GO:0030334	Regulation of cell migration	1.12e-12
GO Biological Process	GO:0048666	Neuron development	1.3e-12
GO Biological Process	GO:0060284	Regulation of cell development	1.33e-12
GO Biological Process	GO:0030010	Establishment of cell polarity	1.4e-12
WikiPathways	WP5124	Alzheimers disease	1.4e-12
KEGG Pathways	hsa04720	Long-term potentiation	1.42e-12
KEGG Pathways	hsa04933	AGE-RAGE signaling pathway in diabetic complications	1.42e-12
GO Biological Process	GO:0090068	Positive regulation of cell cycle process	1.45e-12
KEGG Pathways	hsa04935	Growth hormone synthesis, secretion and action	1.49e-12
WikiPathways	WP2059	Alzheimers disease and miRNA effects	1.73e-12
GO Biological Process	GO:0006325	Chromatin organization	1.77e-12
GO Biological Process	GO:0051050	Positive regulation of transport	1.89e-12
KEGG Pathways	hsa05211	Renal cell carcinoma	1.94e-12
GO Biological Process	GO:0071396	Cellular response to lipid	2.13e-12
WikiPathways	WP4539	Synaptic signaling pathways associated with autism spectrum disorder	2.22e-12
GO Biological Process	GO:0010639	Negative regulation of organelle organization	2.58e-12
GO Biological Process	GO:0023014	Signal transduction by protein phosphorylation	2.58e-12
GO Biological Process	GO:0007568	Aging	2.61e-12
GO Biological Process	GO:0006928	Movement of cell or subcellular component	2.64e-12
WikiPathways	WP363	Wnt signaling pathway	3.37e-12
GO Biological Process	GO:0010035	Response to inorganic substance	3.4e-12
GO Biological Process	GO:0000302	Response to reactive oxygen species	3.42e-12
GO Biological Process	GO:1902903	Regulation of supramolecular fiber organization	3.42e-12
GO Biological Process	GO:0051345	Positive regulation of hydrolase activity	3.55e-12
GO Biological Process	GO:0045930	Negative regulation of mitotic cell cycle	3.67e-12
GO Biological Process	GO:1902532	Negative regulation of intracellular signal transduction	4.46e-12
GO Biological Process	GO:0034614	Cellular response to reactive oxygen species	5.03e-12
KEGG Pathways	hsa04014	Ras signaling pathway	5.17e-12
GO Biological Process	GO:0051241	Negative regulation of multicellular organismal process	5.24e-12
GO Biological Process	GO:2001233	Regulation of apoptotic signaling pathway	5.51e-12
WikiPathways	WP2272	Pathogenic Escherichia coli infection	6.21e-12
WikiPathways	WP3959	DNA IR-double strand breaks and cellular response via ATM	6.21e-12
GO Biological Process	GO:0002376	Immune system process	6.57e-12
GO Biological Process	GO:0071902	Positive regulation of protein serine/threonine kinase activity	6.67e-12
GO Biological Process	GO:0030155	Regulation of cell adhesion	7.96e-12
KEGG Pathways	hsa04530	Tight junction	8.4e-12
GO Biological Process	GO:0051222	Positive regulation of protein transport	8.49e-12
Reactome Pathways	HSA-449147	Signaling by Interleukins	9.02e-12
WikiPathways	WP69	T-cell receptor (TCR) signaling pathway	9.02e-12
GO Biological Process	GO:0060429	Epithelium development	9.25e-12
WikiPathways	WP4255	Non-small cell lung cancer	9.41e-12
GO Biological Process	GO:0062197	Cellular response to chemical stress	9.52e-12
GO Biological Process	GO:0030182	Neuron differentiation	9.8e-12
Reactome Pathways	HSA-5663205	Infectious disease	9.98e-12
GO Biological Process	GO:0051348	Negative regulation of transferase activity	1.01e-11
GO Biological Process	GO:0051783	Regulation of nuclear division	1.03e-11
GO Biological Process	GO:0001558	Regulation of cell growth	1.16e-11
GO Biological Process	GO:0007569	Cell aging	1.26e-11
GO Biological Process	GO:0033044	Regulation of chromosome organization	1.26e-11
KEGG Pathways	hsa05231	Choline metabolism in cancer	1.3e-11
GO Biological Process	GO:0032386	Regulation of intracellular transport	1.34e-11
WikiPathways	WP4566	Translation inhibitors in chronically activated PDGFRA cells	1.65e-11
GO Biological Process	GO:0002684	Positive regulation of immune system process	1.83e-11
WikiPathways	WP244	Alpha 6 beta 4 signaling pathway	1.85e-11
GO Biological Process	GO:0032869	Cellular response to insulin stimulus	1.99e-11
WikiPathways	WP2038	Microtubule cytoskeleton regulation	2e-11
KEGG Pathways	hsa04114	Oocyte meiosis	2.04e-11
GO Biological Process	GO:0044089	Positive regulation of cellular component biogenesis	2.11e-11
Reactome Pathways	HSA-111465	Apoptotic cleavage of cellular proteins	2.12e-11
WikiPathways	WP3931	Embryonic stem cell pluripotency pathways	2.22e-11
Reactome Pathways	HSA-69620	Cell Cycle Checkpoints	2.32e-11
KEGG Pathways	hsa04660	T cell receptor signaling pathway	2.41e-11
Reactome Pathways	HSA-75153	Apoptotic execution phase	2.5e-11
GO Biological Process	GO:0050678	Regulation of epithelial cell proliferation	2.51e-11
GO Biological Process	GO:0000075	Cell cycle checkpoint	2.9e-11
WikiPathways	WP3850	Factors and pathways affecting insulin-like growth factor (IGF1)-Akt signaling	3e-11
KEGG Pathways	hsa04520	Adherens junction	3.36e-11
GO Biological Process	GO:0018107	Peptidyl-threonine phosphorylation	3.45e-11
GO Biological Process	GO:0048732	Gland development	3.45e-11
Reactome Pathways	HSA-2219528	PI3K/AKT Signaling in Cancer	3.72e-11
WikiPathways	WP399	Wnt signaling pathway and pluripotency	4.13e-11
KEGG Pathways	hsa04066	HIF-1 signaling pathway	4.34e-11
GO Biological Process	GO:1901214	Regulation of neuron death	4.38e-11
KEGG Pathways	hsa04926	Relaxin signaling pathway	4.62e-11
WikiPathways	WP1544	MicroRNAs in cardiomyocyte hypertrophy	4.65e-11
GO Biological Process	GO:0097305	Response to alcohol	5.67e-11
KEGG Pathways	hsa04371	Apelin signaling pathway	6.25e-11
KEGG Pathways	hsa04210	Apoptosis	6.82e-11
GO Biological Process	GO:0009611	Response to wounding	7.1e-11
GO Biological Process	GO:0048812	Neuron projection morphogenesis	7.1e-11
GO Biological Process	GO:0048660	Regulation of smooth muscle cell proliferation	7.22e-11
GO Biological Process	GO:0071901	Negative regulation of protein serine/threonine kinase activity	7.22e-11
KEGG Pathways	hsa04915	Estrogen signaling pathway	7.45e-11
GO Biological Process	GO:0051649	Establishment of localization in cell	7.46e-11
WikiPathways	WP2516	ATM signaling pathway	7.72e-11
WikiPathways	WP4871	Kisspeptin/kisspeptin receptor system in the ovary	7.72e-11
KEGG Pathways	hsa04810	Regulation of actin cytoskeleton	7.8e-11
GO Biological Process	GO:0045927	Positive regulation of growth	8.35e-11
GO Biological Process	GO:0032989	Cellular component morphogenesis	8.69e-11
GO Biological Process	GO:0071407	Cellular response to organic cyclic compound	8.69e-11
GO Biological Process	GO:0031344	Regulation of cell projection organization	9.17e-11
WikiPathways	WP289	Myometrial relaxation and contraction pathways	9.54e-11
GO Biological Process	GO:0048511	Rhythmic process	1.08e-10
GO Biological Process	GO:1901216	Positive regulation of neuron death	1.08e-10
Reactome Pathways	HSA-5633007	Regulation of TP53 Activity	1.21e-10
Reactome Pathways	HSA-9006931	Signaling by Nuclear Receptors	1.21e-10
GO Biological Process	GO:0034599	Cellular response to oxidative stress	1.23e-10
GO Biological Process	GO:1901342	Regulation of vasculature development	1.33e-10
GO Biological Process	GO:0000165	MAPK cascade	1.42e-10
GO Biological Process	GO:0006974	Cellular response to dna damage stimulus	1.42e-10
GO Biological Process	GO:0032103	Positive regulation of response to external stimulus	1.42e-10
WikiPathways	WP49	IL-2 signaling pathway	1.47e-10
GO Biological Process	GO:1900182	Positive regulation of protein localization to nucleus	1.54e-10
KEGG Pathways	hsa04662	B cell receptor signaling pathway	1.63e-10
WikiPathways	WP4239	Epithelial to mesenchymal transition in colorectal cancer	1.78e-10
KEGG Pathways	hsa05169	Epstein-Barr virus infection	1.8e-10
WikiPathways	WP4205	MET in type 1 papillary renal cell carcinoma	1.83e-10
Reactome Pathways	HSA-2559582	Senescence-Associated Secretory Phenotype (SASP)	1.85e-10
Reactome Pathways	HSA-8939211	ESR-mediated signaling	1.85e-10
GO Biological Process	GO:0044772	Mitotic cell cycle phase transition	1.91e-10
GO Biological Process	GO:0001775	Cell activation	1.94e-10
GO Biological Process	GO:0019221	Cytokine-mediated signaling pathway	2.11e-10
GO Biological Process	GO:0045892	Negative regulation of transcription, dna-templated	2.11e-10
GO Biological Process	GO:1903507	Negative regulation of nucleic acid-templated transcription	2.14e-10
GO Biological Process	GO:0070482	Response to oxygen levels	2.26e-10
KEGG Pathways	hsa04611	Platelet activation	2.34e-10
WikiPathways	WP4016	DNA IR-damage and cellular response via ATR	2.47e-10
GO Biological Process	GO:0033673	Negative regulation of kinase activity	2.56e-10
GO Biological Process	GO:0007017	Microtubule-based process	2.72e-10
GO Biological Process	GO:0000904	Cell morphogenesis involved in differentiation	2.84e-10
GO Biological Process	GO:0120035	Regulation of plasma membrane bounded cell projection organization	2.89e-10
WikiPathways	WP4549	Fragile X syndrome	3.02e-10
KEGG Pathways	hsa05010	Alzheimer disease	3.1e-10
GO Biological Process	GO:0048608	Reproductive structure development	3.13e-10
GO Biological Process	GO:0042770	Signal transduction in response to dna damage	3.14e-10
GO Biological Process	GO:1903706	Regulation of hemopoiesis	3.21e-10
WikiPathways	WP3676	BDNF-TrkB signaling	3.48e-10
WikiPathways	WP4874	CAMKK2 pathway	3.48e-10
GO Biological Process	GO:0036293	Response to decreased oxygen levels	3.49e-10
KEGG Pathways	hsa05221	Acute myeloid leukemia	3.66e-10
GO Biological Process	GO:1900180	Regulation of protein localization to nucleus	4.08e-10
WikiPathways	WP313	Hepatocyte growth factor receptor signaling	4.35e-10
GO Biological Process	GO:0050767	Regulation of neurogenesis	4.37e-10
Reactome Pathways	HSA-5218920	VEGFR2 mediated vascular permeability	4.54e-10
GO Biological Process	GO:0007093	Mitotic cell cycle checkpoint	4.75e-10
GO Biological Process	GO:0009896	Positive regulation of catabolic process	4.75e-10
GO Biological Process	GO:0045931	Positive regulation of mitotic cell cycle	4.75e-10
GO Biological Process	GO:0010948	Negative regulation of cell cycle process	5.02e-10
GO Biological Process	GO:0009314	Response to radiation	5.2e-10
GO Biological Process	GO:0030162	Regulation of proteolysis	5.27e-10
GO Biological Process	GO:0051234	Establishment of localization	5.39e-10
WikiPathways	WP286	IL-3 signaling pathway	5.52e-10
KEGG Pathways	hsa04917	Prolactin signaling pathway	5.7e-10
KEGG Pathways	hsa05203	Viral carcinogenesis	5.84e-10
GO Biological Process	GO:0031349	Positive regulation of defense response	6.87e-10
GO Biological Process	GO:0051090	Regulation of dna-binding transcription factor activity	6.87e-10
WikiPathways	WP4018	Clear cell renal cell carcinoma pathways	6.89e-10
WikiPathways	WP3303	RAC1/PAK1/p38/MMP2 pathway	7.24e-10
Reactome Pathways	HSA-1257604	PIP3 activates AKT signaling	7.33e-10
GO Biological Process	GO:0031347	Regulation of defense response	7.87e-10
GO Biological Process	GO:0007088	Regulation of mitotic nuclear division	8e-10
GO Biological Process	GO:0046627	Negative regulation of insulin receptor signaling pathway	8.22e-10
WikiPathways	WP1545	miRNAs involved in DNA damage response	8.33e-10
KEGG Pathways	hsa05130	Pathogenic Escherichia coli infection	8.5e-10
GO Biological Process	GO:0000122	Negative regulation of transcription by rna polymerase ii	8.53e-10
GO Biological Process	GO:0006109	Regulation of carbohydrate metabolic process	8.71e-10
GO Biological Process	GO:0051960	Regulation of nervous system development	8.76e-10
GO Biological Process	GO:0035295	Tube development	8.79e-10
GO Biological Process	GO:0046620	Regulation of organ growth	9.24e-10
KEGG Pathways	hsa04022	cGMP-PKG signaling pathway	9.51e-10
GO Biological Process	GO:0010506	Regulation of autophagy	9.52e-10
GO Biological Process	GO:1901991	Negative regulation of mitotic cell cycle phase transition	1.07e-09
GO Biological Process	GO:0070201	Regulation of establishment of protein localization	1.09e-09
WikiPathways	WP2864	Apoptosis-related network due to altered Notch3 in ovarian cancer	1.1e-09
KEGG Pathways	hsa04370	VEGF signaling pathway	1.22e-09
GO Biological Process	GO:0022414	Reproductive process	1.25e-09
WikiPathways	WP560	TGF-beta receptor signaling	1.29e-09
GO Biological Process	GO:0002768	Immune response-regulating cell surface receptor signaling pathway	1.31e-09
GO Biological Process	GO:0032388	Positive regulation of intracellular transport	1.41e-09
GO Biological Process	GO:1903034	Regulation of response to wounding	1.42e-09
GO Biological Process	GO:0034330	Cell junction organization	1.55e-09
GO Biological Process	GO:0061564	Axon development	1.7e-09
GO Biological Process	GO:0097190	Apoptotic signaling pathway	1.7e-09
GO Biological Process	GO:1905475	Regulation of protein localization to membrane	1.72e-09
WikiPathways	WP3879	4-hydroxytamoxifen, Dexamethasone, and Retinoic Acids Regulation of p27 Expression	1.74e-09
GO Biological Process	GO:0010634	Positive regulation of epithelial cell migration	1.81e-09
GO Biological Process	GO:0046626	Regulation of insulin receptor signaling pathway	1.81e-09
GO Biological Process	GO:0051223	Regulation of protein transport	1.91e-09
GO Biological Process	GO:0001819	Positive regulation of cytokine production	1.95e-09
Reactome Pathways	HSA-438064	Post NMDA receptor activation events	2.05e-09
KEGG Pathways	hsa04380	Osteoclast differentiation	2.15e-09
KEGG Pathways	hsa04072	Phospholipase D signaling pathway	2.25e-09
KEGG Pathways	hsa04213	Longevity regulating pathway - multiple species	2.25e-09
GO Biological Process	GO:0000280	Nuclear division	2.26e-09
GO Biological Process	GO:0051983	Regulation of chromosome segregation	2.3e-09
WikiPathways	WP314	Fas ligand pathway and stress induction of heat shock proteins	2.32e-09
GO Biological Process	GO:0006979	Response to oxidative stress	2.4e-09
GO Biological Process	GO:0045664	Regulation of neuron differentiation	2.4e-09
WikiPathways	WP4816	TGF-beta receptor signaling in skeletal dysplasias	2.44e-09
WikiPathways	WP3972	PDGFR-beta pathway	2.45e-09
GO Biological Process	GO:0031570	DNA integrity checkpoint	2.56e-09
GO Biological Process	GO:0051052	Regulation of dna metabolic process	2.62e-09
GO Biological Process	GO:0038093	Fc receptor signaling pathway	2.65e-09
GO Biological Process	GO:0031331	Positive regulation of cellular catabolic process	2.89e-09
GO Biological Process	GO:1905477	Positive regulation of protein localization to membrane	3.06e-09
WikiPathways	WP2870	Extracellular vesicle-mediated signaling in recipient cells	3.12e-09
GO Biological Process	GO:2000134	Negative regulation of g1/s transition of mitotic cell cycle	3.16e-09
GO Biological Process	GO:0050776	Regulation of immune response	3.23e-09
GO Biological Process	GO:0006469	Negative regulation of protein kinase activity	3.28e-09
GO Biological Process	GO:0034613	Cellular protein localization	3.52e-09
KEGG Pathways	hsa04024	cAMP signaling pathway	3.59e-09
KEGG Pathways	hsa04390	Hippo signaling pathway	3.61e-09
GO Biological Process	GO:0090066	Regulation of anatomical structure size	3.88e-09
GO Biological Process	GO:0071559	Response to transforming growth factor beta	3.89e-09
Reactome Pathways	HSA-168249	Innate Immune System	3.92e-09
GO Biological Process	GO:0010720	Positive regulation of cell development	3.94e-09
GO Biological Process	GO:0030111	Regulation of wnt signaling pathway	4.23e-09
GO Biological Process	GO:0045765	Regulation of angiogenesis	4.33e-09
GO Biological Process	GO:0090316	Positive regulation of intracellular protein transport	4.47e-09
GO Biological Process	GO:2001252	Positive regulation of chromosome organization	4.47e-09
GO Biological Process	GO:0002521	Leukocyte differentiation	4.74e-09
WikiPathways	WP2586	Aryl hydrocarbon receptor Netpath	4.81e-09
WikiPathways	WP4534	Mechanoregulation and pathology of YAP/TAZ via Hippo and non-Hippo mechanisms	4.81e-09
GO Biological Process	GO:0051098	Regulation of binding	4.85e-09
KEGG Pathways	hsa04670	Leukocyte transendothelial migration	5.56e-09
Reactome Pathways	HSA-1500931	Cell-Cell communication	5.65e-09
GO Biological Process	GO:0001666	Response to hypoxia	5.79e-09
GO Biological Process	GO:0043467	Regulation of generation of precursor metabolites and energy	5.79e-09
WikiPathways	WP45	G1 to S cell cycle control	5.84e-09
WikiPathways	WP422	MAPK cascade	6.1e-09
WikiPathways	WP615	Senescence and autophagy in cancer	6.22e-09
GO Biological Process	GO:0042176	Regulation of protein catabolic process	6.44e-09
KEGG Pathways	hsa04912	GnRH signaling pathway	6.8e-09
GO Biological Process	GO:0001817	Regulation of cytokine production	7.11e-09
GO Biological Process	GO:0034329	Cell junction assembly	7.2e-09
GO Biological Process	GO:0031334	Positive regulation of protein-containing complex assembly	7.29e-09
Reactome Pathways	HSA-5674400	Constitutive Signaling by AKT1 E17K in Cancer	7.52e-09
Reactome Pathways	HSA-69242	S Phase	7.52e-09
WikiPathways	WP3680	Physico-chemical features and toxicity-associated pathways	7.57e-09
GO Biological Process	GO:0032956	Regulation of actin cytoskeleton organization	7.79e-09
GO Biological Process	GO:0000077	DNA damage checkpoint	8.2e-09
KEGG Pathways	hsa05162	Measles	8.58e-09
KEGG Pathways	hsa05222	Small cell lung cancer	9.33e-09
KEGG Pathways	hsa04115	p53 signaling pathway	9.77e-09
GO Biological Process	GO:0048589	Developmental growth	1.03e-08
GO Biological Process	GO:0000079	Regulation of cyclin-dependent protein serine/threonine kinase activity	1.07e-08
GO Biological Process	GO:0032970	Regulation of actin filament-based process	1.07e-08
WikiPathways	WP1471	Target of rapamycin (TOR) signaling	1.14e-08
Reactome Pathways	HSA-9009391	Extra-nuclear estrogen signaling	1.19e-08
GO Biological Process	GO:0010632	Regulation of epithelial cell migration	1.22e-08
GO Biological Process	GO:1902905	Positive regulation of supramolecular fiber organization	1.22e-08
KEGG Pathways	hsa04714	Thermogenesis	1.28e-08
WikiPathways	WP231	TNF-alpha signaling pathway	1.59e-08
Reactome Pathways	HSA-5683057	MAPK family signaling cascades	1.61e-08
GO Biological Process	GO:0032271	Regulation of protein polymerization	1.68e-08
KEGG Pathways	hsa05219	Bladder cancer	1.72e-08
WikiPathways	WP2795	Cardiac hypertrophic response	1.73e-08
WikiPathways	WP395	IL-4 signaling pathway	1.73e-08
WikiPathways	WP205	IL-7 signaling pathway	1.75e-08
WikiPathways	WP2431	Spinal cord injury	1.76e-08
GO Biological Process	GO:0042060	Wound healing	1.82e-08
GO Biological Process	GO:0048639	Positive regulation of developmental growth	1.86e-08
KEGG Pathways	hsa04932	Non-alcoholic fatty liver disease	1.86e-08
WikiPathways	WP4879	Overlap between signal transduction pathways contributing to LMNA laminopathies	1.95e-08
KEGG Pathways	hsa04360	Axon guidance	2.05e-08
WikiPathways	WP4658	Small cell lung cancer	2.09e-08
GO Biological Process	GO:0033157	Regulation of intracellular protein transport	2.24e-08
GO Biological Process	GO:0033045	Regulation of sister chromatid segregation	2.33e-08
GO Biological Process	GO:0048870	Cell motility	2.33e-08
WikiPathways	WP2526	PDGF pathway	2.35e-08
WikiPathways	WP2828	Bladder cancer	2.35e-08
KEGG Pathways	hsa05132	Salmonella infection	2.4e-08
GO Biological Process	GO:0050778	Positive regulation of immune response	2.42e-08
GO Biological Process	GO:0002520	Immune system development	2.62e-08
GO Biological Process	GO:0051091	Positive regulation of dna-binding transcription factor activity	2.63e-08
GO Biological Process	GO:2001237	Negative regulation of extrinsic apoptotic signaling pathway	2.79e-08
GO Biological Process	GO:0051346	Negative regulation of hydrolase activity	2.84e-08
KEGG Pathways	hsa04310	Wnt signaling pathway	2.87e-08
GO Biological Process	GO:0031110	Regulation of microtubule polymerization or depolymerization	2.92e-08
GO Biological Process	GO:0035239	Tube morphogenesis	2.96e-08
GO Biological Process	GO:0140014	Mitotic nuclear division	3.1e-08
GO Biological Process	GO:0043405	Regulation of map kinase activity	3.15e-08
GO Biological Process	GO:0071496	Cellular response to external stimulus	3.4e-08
GO Biological Process	GO:0008104	Protein localization	3.47e-08
WikiPathways	WP2643	Nanoparticle-mediated activation of receptor signaling	3.5e-08
GO Biological Process	GO:0034248	Regulation of cellular amide metabolic process	3.59e-08
GO Biological Process	GO:0048534	Hematopoietic or lymphoid organ development	3.59e-08
GO Biological Process	GO:0042592	Homeostatic process	3.69e-08
WikiPathways	WP3863	T-cell antigen receptor (TCR) pathway during Staphylococcus aureus infection	3.92e-08
Reactome Pathways	HSA-5621575	CD209 (DC-SIGN) signaling	3.93e-08
GO Biological Process	GO:0032535	Regulation of cellular component size	3.96e-08
GO Biological Process	GO:0071453	Cellular response to oxygen levels	3.99e-08
GO Biological Process	GO:0071214	Cellular response to abiotic stimulus	4.12e-08
GO Biological Process	GO:0002253	Activation of immune response	4.3e-08
GO Biological Process	GO:0051656	Establishment of organelle localization	4.3e-08
GO Biological Process	GO:2000377	Regulation of reactive oxygen species metabolic process	4.3e-08
GO Biological Process	GO:0045785	Positive regulation of cell adhesion	4.4e-08
KEGG Pathways	hsa04270	Vascular smooth muscle contraction	4.44e-08
GO Biological Process	GO:2001236	Regulation of extrinsic apoptotic signaling pathway	4.47e-08
GO Biological Process	GO:0051495	Positive regulation of cytoskeleton organization	5.08e-08
KEGG Pathways	hsa04540	Gap junction	5.33e-08
GO Biological Process	GO:0050679	Positive regulation of epithelial cell proliferation	5.63e-08
GO Biological Process	GO:0033047	Regulation of mitotic sister chromatid segregation	5.87e-08
GO Biological Process	GO:0031113	Regulation of microtubule polymerization	5.92e-08
Reactome Pathways	HSA-5628897	TP53 Regulates Metabolic Genes	5.92e-08
Reactome Pathways	HSA-6804757	Regulation of TP53 Degradation	5.92e-08
GO Biological Process	GO:0010975	Regulation of neuron projection development	6.13e-08
GO Biological Process	GO:0010467	Gene expression	6.27e-08
Reactome Pathways	HSA-166520	Signaling by NTRKs	6.45e-08
GO Biological Process	GO:0046822	Regulation of nucleocytoplasmic transport	6.54e-08
GO Biological Process	GO:0061041	Regulation of wound healing	6.74e-08
GO Biological Process	GO:0045596	Negative regulation of cell differentiation	6.8e-08
GO Biological Process	GO:0007178	Transmembrane receptor protein serine/threonine kinase signaling pathway	6.81e-08
GO Biological Process	GO:0051640	Organelle localization	7.19e-08
KEGG Pathways	hsa04666	Fc gamma R-mediated phagocytosis	7.26e-08
KEGG Pathways	hsa05230	Central carbon metabolism in cancer	7.43e-08
GO Biological Process	GO:0051302	Regulation of cell division	7.78e-08
WikiPathways	WP2203	Thymic stromal lymphopoietin (TSLP) signaling pathway	7.78e-08
GO Biological Process	GO:0070372	Regulation of erk1 and erk2 cascade	7.83e-08
GO Biological Process	GO:0002218	Activation of innate immune response	7.88e-08
GO Biological Process	GO:0032885	Regulation of polysaccharide biosynthetic process	8.03e-08
GO Biological Process	GO:0032872	Regulation of stress-activated mapk cascade	8.15e-08
GO Biological Process	GO:0048545	Response to steroid hormone	8.37e-08
GO Biological Process	GO:0010827	Regulation of glucose transmembrane transport	8.41e-08
Reactome Pathways	HSA-9675126	Diseases of mitotic cell cycle	8.47e-08
GO Biological Process	GO:0048729	Tissue morphogenesis	8.51e-08
GO Biological Process	GO:0036294	Cellular response to decreased oxygen levels	8.75e-08
GO Biological Process	GO:1901654	Response to ketone	8.75e-08
GO Biological Process	GO:1903708	Positive regulation of hemopoiesis	8.75e-08
GO Biological Process	GO:0090344	Negative regulation of cell aging	8.91e-08
GO Biological Process	GO:0046324	Regulation of glucose import	9.09e-08
GO Biological Process	GO:0006281	DNA repair	9.2e-08
Reactome Pathways	HSA-198323	AKT phosphorylates targets in the cytosol	9.2e-08
GO Biological Process	GO:0051054	Positive regulation of dna metabolic process	9.24e-08
Reactome Pathways	HSA-187037	Signaling by NTRK1 (TRKA)	9.34e-08
Reactome Pathways	HSA-3108232	SUMO E3 ligases SUMOylate target proteins	9.34e-08
Reactome Pathways	HSA-446728	Cell junction organization	9.34e-08
Reactome Pathways	HSA-6804756	Regulation of TP53 Activity through Phosphorylation	9.34e-08
GO Biological Process	GO:0010212	Response to ionizing radiation	9.81e-08
GO Biological Process	GO:0009607	Response to biotic stimulus	9.95e-08
GO Biological Process	GO:2001234	Negative regulation of apoptotic signaling pathway	1.01e-07
GO Biological Process	GO:0048667	Cell morphogenesis involved in neuron differentiation	1.03e-07
GO Biological Process	GO:0043406	Positive regulation of map kinase activity	1.06e-07
GO Biological Process	GO:0009743	Response to carbohydrate	1.11e-07
GO Biological Process	GO:0030097	Hemopoiesis	1.13e-07
GO Biological Process	GO:0010332	Response to gamma radiation	1.2e-07
GO Biological Process	GO:0052547	Regulation of peptidase activity	1.2e-07
GO Biological Process	GO:0062012	Regulation of small molecule metabolic process	1.2e-07
WikiPathways	WP1449	Regulation of toll-like receptor signaling pathway	1.2e-07
GO Biological Process	GO:0006259	DNA metabolic process	1.24e-07
GO Biological Process	GO:0010608	Posttranscriptional regulation of gene expression	1.29e-07
GO Biological Process	GO:0071560	Cellular response to transforming growth factor beta stimulus	1.32e-07
Reactome Pathways	HSA-373760	L1CAM interactions	1.32e-07
Reactome Pathways	HSA-165159	MTOR signalling	1.35e-07
GO Biological Process	GO:0008283	Cell population proliferation	1.38e-07
GO Biological Process	GO:0016477	Cell migration	1.38e-07
GO Biological Process	GO:0045862	Positive regulation of proteolysis	1.44e-07
GO Biological Process	GO:1900034	Regulation of cellular response to heat	1.48e-07
WikiPathways	WP4877	Host-pathogen interaction of human coronaviruses - MAPK signaling	1.51e-07
GO Biological Process	GO:1904375	Regulation of protein localization to cell periphery	1.52e-07
Reactome Pathways	HSA-112314	Neurotransmitter receptors and postsynaptic signal transmission	1.54e-07
GO Biological Process	GO:2000116	Regulation of cysteine-type endopeptidase activity	1.58e-07
GO Biological Process	GO:0090304	Nucleic acid metabolic process	1.59e-07
GO Biological Process	GO:0110053	Regulation of actin filament organization	1.59e-07
GO Biological Process	GO:0060249	Anatomical structure homeostasis	1.62e-07
Reactome Pathways	HSA-8878171	Transcriptional regulation by RUNX1	1.62e-07
GO Biological Process	GO:0010675	Regulation of cellular carbohydrate metabolic process	1.77e-07
GO Biological Process	GO:0055021	Regulation of cardiac muscle tissue growth	1.79e-07
WikiPathways	WP4787	Osteoblast differentiation and related diseases	1.79e-07
WikiPathways	WP2572	Primary focal segmental glomerulosclerosis (FSGS)	1.8e-07
GO Biological Process	GO:2000379	Positive regulation of reactive oxygen species metabolic process	1.83e-07
WikiPathways	WP585	Interferon type I signaling pathways	1.88e-07
GO Biological Process	GO:1901796	Regulation of signal transduction by p53 class mediator	1.89e-07
WikiPathways	WP4754	IL-18 signaling pathway	1.89e-07
GO Biological Process	GO:0002429	Immune response-activating cell surface receptor signaling pathway	1.9e-07
GO Biological Process	GO:0007409	Axonogenesis	1.9e-07
GO Biological Process	GO:0051147	Regulation of muscle cell differentiation	1.9e-07
GO Biological Process	GO:0022407	Regulation of cell-cell adhesion	2.03e-07
GO Biological Process	GO:0030330	DNA damage response, signal transduction by p53 class mediator	2.04e-07
GO Biological Process	GO:1901992	Positive regulation of mitotic cell cycle phase transition	2.04e-07
WikiPathways	WP712	Estrogen signaling pathway	2.08e-07
GO Biological Process	GO:0016570	Histone modification	2.26e-07
GO Biological Process	GO:0002833	Positive regulation of response to biotic stimulus	2.27e-07
KEGG Pathways	hsa04625	C-type lectin receptor signaling pathway	2.31e-07
WikiPathways	WP2018	RANKL/RANK signaling pathway	2.42e-07
WikiPathways	WP51	Regulation of actin cytoskeleton	2.42e-07
GO Biological Process	GO:0031346	Positive regulation of cell projection organization	2.52e-07
GO Biological Process	GO:0005979	Regulation of glycogen biosynthetic process	2.64e-07
GO Biological Process	GO:0016572	Histone phosphorylation	2.64e-07
GO Biological Process	GO:0031116	Positive regulation of microtubule polymerization	2.64e-07
GO Biological Process	GO:0071216	Cellular response to biotic stimulus	2.83e-07
GO Biological Process	GO:0016202	Regulation of striated muscle tissue development	2.87e-07
Reactome Pathways	HSA-2454202	Fc epsilon receptor (FCERI) signaling	2.98e-07
GO Biological Process	GO:0045321	Leukocyte activation	3.04e-07
GO Biological Process	GO:0033036	Macromolecule localization	3.06e-07
GO Biological Process	GO:0065003	Protein-containing complex assembly	3.1e-07
GO Biological Process	GO:0044774	Mitotic dna integrity checkpoint	3.12e-07
Reactome Pathways	HSA-450294	MAP kinase activation	3.25e-07
GO Biological Process	GO:0048646	Anatomical structure formation involved in morphogenesis	3.27e-07
WikiPathways	WP4538	Regulatory circuits of the STAT3 signaling pathway	3.39e-07
WikiPathways	WP4396	Nonalcoholic fatty liver disease	3.64e-07
WikiPathways	WP706	Sudden infant death syndrome (SIDS) susceptibility pathways	3.64e-07
GO Biological Process	GO:2000773	Negative regulation of cellular senescence	3.78e-07
GO Biological Process	GO:0031571	Mitotic g1 dna damage checkpoint	3.79e-07
GO Biological Process	GO:0046824	Positive regulation of nucleocytoplasmic transport	3.79e-07
GO Biological Process	GO:1903201	Regulation of oxidative stress-induced cell death	3.79e-07
GO Biological Process	GO:2001020	Regulation of response to dna damage stimulus	3.92e-07
GO Biological Process	GO:0009991	Response to extracellular stimulus	3.97e-07
GO Biological Process	GO:1902850	Microtubule cytoskeleton organization involved in mitosis	4.03e-07
GO Biological Process	GO:0051896	Regulation of protein kinase b signaling	4.13e-07
Reactome Pathways	HSA-9614085	FOXO-mediated transcription	4.18e-07
KEGG Pathways	hsa04929	GnRH secretion	4.21e-07
GO Biological Process	GO:0003006	Developmental process involved in reproduction	4.36e-07
GO Biological Process	GO:0045637	Regulation of myeloid cell differentiation	4.39e-07
GO Biological Process	GO:0050865	Regulation of cell activation	4.44e-07
GO Biological Process	GO:0050804	Modulation of chemical synaptic transmission	4.5e-07
GO Biological Process	GO:0090342	Regulation of cell aging	4.61e-07
Reactome Pathways	HSA-109582	Hemostasis	4.68e-07
WikiPathways	WP2036	TNF-related weak inducer of apoptosis (TWEAK) signaling pathway	4.75e-07
GO Biological Process	GO:0043933	Protein-containing complex subunit organization	4.79e-07
GO Biological Process	GO:0009790	Embryo development	5.05e-07
GO Biological Process	GO:0007265	Ras protein signal transduction	5.12e-07
WikiPathways	WP2813	Mammary gland development pathway - Embryonic development (Stage 1 of 4)	5.15e-07
GO Biological Process	GO:0007050	Cell cycle arrest	5.19e-07
WikiPathways	WP364	IL-6 signaling pathway	5.49e-07
GO Biological Process	GO:0031023	Microtubule organizing center organization	5.59e-07
KEGG Pathways	hsa04550	Signaling pathways regulating pluripotency of stem cells	5.83e-07
Reactome Pathways	HSA-3371556	Cellular response to heat stress	5.89e-07
KEGG Pathways	hsa04664	Fc epsilon RI signaling pathway	5.91e-07
GO Biological Process	GO:0030307	Positive regulation of cell growth	5.94e-07
GO Biological Process	GO:0008630	Intrinsic apoptotic signaling pathway in response to dna damage	5.98e-07
GO Biological Process	GO:1902893	Regulation of pri-mirna transcription by rna polymerase ii	6.13e-07
GO Biological Process	GO:1904705	Regulation of vascular associated smooth muscle cell proliferation	6.13e-07
GO Biological Process	GO:0009411	Response to uv	6.46e-07
GO Biological Process	GO:0031098	Stress-activated protein kinase signaling cascade	6.46e-07
Reactome Pathways	HSA-1227986	Signaling by ERBB2	6.47e-07
GO Biological Process	GO:0010906	Regulation of glucose metabolic process	6.61e-07
GO Biological Process	GO:0052548	Regulation of endopeptidase activity	6.94e-07
GO Biological Process	GO:0042542	Response to hydrogen peroxide	7.18e-07
GO Biological Process	GO:0033135	Regulation of peptidyl-serine phosphorylation	7.44e-07
WikiPathways	WP4298	Acute viral myocarditis	7.45e-07
GO Biological Process	GO:0001952	Regulation of cell-matrix adhesion	7.8e-07
Reactome Pathways	HSA-168164	Toll Like Receptor 3 (TLR3) Cascade	7.82e-07
Reactome Pathways	HSA-9687139	Aberrant regulation of mitotic cell cycle due to RB1 defects	7.82e-07
WikiPathways	WP3594	Circadian rhythm genes	8.24e-07
KEGG Pathways	hsa04920	Adipocytokine signaling pathway	8.25e-07
Reactome Pathways	HSA-112315	Transmission across Chemical Synapses	8.35e-07
GO Biological Process	GO:0034641	Cellular nitrogen compound metabolic process	8.77e-07
GO Biological Process	GO:0045089	Positive regulation of innate immune response	8.87e-07
GO Biological Process	GO:0043255	Regulation of carbohydrate biosynthetic process	8.95e-07
WikiPathways	WP5083	Neuroinflammation and glutamatergic signaling	8.96e-07
Reactome Pathways	HSA-166058	MyD88:MAL(TIRAP) cascade initiated on plasma membrane	9.04e-07
GO Biological Process	GO:0072422	Signal transduction involved in dna damage checkpoint	9.35e-07
GO Biological Process	GO:0046326	Positive regulation of glucose import	9.48e-07
GO Biological Process	GO:0030900	Forebrain development	9.49e-07
GO Biological Process	GO:0007179	Transforming growth factor beta receptor signaling pathway	9.78e-07
GO Biological Process	GO:0072331	Signal transduction by p53 class mediator	9.86e-07
GO Biological Process	GO:0006810	Transport	9.87e-07
GO Biological Process	GO:0070920	Regulation of production of small rna involved in gene silencing by rna	9.92e-07
GO Biological Process	GO:0033143	Regulation of intracellular steroid hormone receptor signaling pathway	1.03e-06
GO Biological Process	GO:2001235	Positive regulation of apoptotic signaling pathway	1.04e-06
GO Biological Process	GO:0030856	Regulation of epithelial cell differentiation	1.05e-06
GO Biological Process	GO:0046649	Lymphocyte activation	1.05e-06
GO Biological Process	GO:0051701	Interaction with host	1.05e-06
GO Biological Process	GO:0097193	Intrinsic apoptotic signaling pathway	1.05e-06
Reactome Pathways	HSA-453279	Mitotic G1 phase and G1/S transition	1.05e-06
Reactome Pathways	HSA-937061	TRIF(TICAM1)-mediated TLR4 signaling	1.06e-06
KEGG Pathways	hsa04916	Melanogenesis	1.08e-06
GO Biological Process	GO:0010810	Regulation of cell-substrate adhesion	1.09e-06
GO Biological Process	GO:0043393	Regulation of protein binding	1.09e-06
Reactome Pathways	HSA-5693532	DNA Double-Strand Break Repair	1.09e-06
GO Biological Process	GO:0051494	Negative regulation of cytoskeleton organization	1.11e-06
Reactome Pathways	HSA-8853884	Transcriptional Regulation by VENTX	1.16e-06
WikiPathways	WP35	G protein signaling pathways	1.18e-06
GO Biological Process	GO:0051707	Response to other organism	1.2e-06
GO Biological Process	GO:0045926	Negative regulation of growth	1.22e-06
GO Biological Process	GO:0044773	Mitotic dna damage checkpoint	1.26e-06
GO Biological Process	GO:1902895	Positive regulation of pri-mirna transcription by rna polymerase ii	1.3e-06
Reactome Pathways	HSA-5688426	Deubiquitination	1.41e-06
GO Biological Process	GO:0000082	G1/S transition of mitotic cell cycle	1.43e-06
GO Biological Process	GO:0032273	Positive regulation of protein polymerization	1.43e-06
Reactome Pathways	HSA-1280218	Adaptive Immune System	1.46e-06
WikiPathways	WP3611	Photodynamic therapy-induced AP-1 survival signaling.	1.48e-06
GO Biological Process	GO:0006139	Nucleobase-containing compound metabolic process	1.49e-06
GO Biological Process	GO:0051251	Positive regulation of lymphocyte activation	1.49e-06
Reactome Pathways	HSA-166016	Toll Like Receptor 4 (TLR4) Cascade	1.5e-06
GO Biological Process	GO:0045913	Positive regulation of carbohydrate metabolic process	1.55e-06
GO Biological Process	GO:0050768	Negative regulation of neurogenesis	1.55e-06
WikiPathways	WP4880	Host-pathogen interaction of human coronaviruses - interferon induction	1.55e-06
GO Biological Process	GO:0009792	Embryo development ending in birth or egg hatching	1.57e-06
GO Biological Process	GO:0045995	Regulation of embryonic development	1.66e-06
KEGG Pathways	hsa05216	Thyroid cancer	1.66e-06
KEGG Pathways	hsa05412	Arrhythmogenic right ventricular cardiomyopathy	1.69e-06
GO Biological Process	GO:0010965	Regulation of mitotic sister chromatid separation	1.71e-06
GO Biological Process	GO:0072431	Signal transduction involved in mitotic g1 dna damage checkpoint	1.71e-06
GO Biological Process	GO:0071456	Cellular response to hypoxia	1.74e-06
GO Biological Process	GO:0051249	Regulation of lymphocyte activation	1.76e-06
KEGG Pathways	hsa04659	Th17 cell differentiation	1.77e-06
GO Biological Process	GO:0071241	Cellular response to inorganic substance	1.84e-06
GO Biological Process	GO:2001022	Positive regulation of response to dna damage stimulus	1.91e-06
WikiPathways	WP4747	Netrin-UNC5B signaling pathway	1.91e-06
WikiPathways	WP3657	Hematopoietic stem cell gene regulation by GABP alpha/beta complex	1.94e-06
GO Biological Process	GO:0031647	Regulation of protein stability	2e-06
GO Biological Process	GO:0010721	Negative regulation of cell development	2.01e-06
GO Biological Process	GO:0031667	Response to nutrient levels	2.01e-06
GO Biological Process	GO:0000819	Sister chromatid segregation	2.03e-06
GO Biological Process	GO:2000772	Regulation of cellular senescence	2.04e-06
WikiPathways	WP2118	Arrhythmogenic right ventricular cardiomyopathy	2.12e-06
GO Biological Process	GO:0009887	Animal organ morphogenesis	2.13e-06
WikiPathways	WP4844	Influence of laminopathies on Wnt signaling	2.13e-06
GO Biological Process	GO:0030855	Epithelial cell differentiation	2.19e-06
WikiPathways	WP195	IL-1 signaling pathway	2.4e-06
GO Biological Process	GO:0034502	Protein localization to chromosome	2.73e-06
GO Biological Process	GO:1903311	Regulation of mrna metabolic process	2.78e-06
GO Biological Process	GO:0045666	Positive regulation of neuron differentiation	2.79e-06
KEGG Pathways	hsa05164	Influenza A	2.81e-06
KEGG Pathways	hsa05017	Spinocerebellar ataxia	2.83e-06
GO Biological Process	GO:0002223	Stimulatory c-type lectin receptor signaling pathway	2.89e-06
GO Biological Process	GO:0006275	Regulation of dna replication	2.89e-06
GO Biological Process	GO:0009749	Response to glucose	2.9e-06
WikiPathways	WP4217	Ebola virus pathway in host	2.9e-06
GO Biological Process	GO:0009416	Response to light stimulus	2.95e-06
GO Biological Process	GO:0042330	Taxis	2.96e-06
WikiPathways	WP4141	PI3K/AKT/mTOR - VitD3 signaling	3e-06
GO Biological Process	GO:0008286	Insulin receptor signaling pathway	3.02e-06
GO Biological Process	GO:0051704	Multi-organism process	3.04e-06
Reactome Pathways	HSA-5621481	C-type lectin receptors (CLRs)	3.1e-06
GO Biological Process	GO:0043009	Chordate embryonic development	3.15e-06
GO Biological Process	GO:0045766	Positive regulation of angiogenesis	3.26e-06
Reactome Pathways	HSA-68886	M Phase	3.27e-06
GO Biological Process	GO:0048661	Positive regulation of smooth muscle cell proliferation	3.3e-06
GO Biological Process	GO:0071478	Cellular response to radiation	3.46e-06
GO Biological Process	GO:0051492	Regulation of stress fiber assembly	3.63e-06
GO Biological Process	GO:1903202	Negative regulation of oxidative stress-induced cell death	3.63e-06
Reactome Pathways	HSA-2029480	Fcgamma receptor (FCGR) dependent phagocytosis	3.67e-06
GO Biological Process	GO:0031668	Cellular response to extracellular stimulus	3.7e-06
GO Biological Process	GO:0050867	Positive regulation of cell activation	3.76e-06
GO Biological Process	GO:0032355	Response to estradiol	3.77e-06
GO Biological Process	GO:0071479	Cellular response to ionizing radiation	3.77e-06
GO Biological Process	GO:0038095	Fc-epsilon receptor signaling pathway	3.89e-06
WikiPathways	WP4564	Neural crest cell migration during development	3.94e-06
Reactome Pathways	HSA-157118	Signaling by NOTCH	4.36e-06
GO Biological Process	GO:0051099	Positive regulation of binding	4.63e-06
Reactome Pathways	HSA-450282	MAPK targets/ Nuclear events mediated by MAP kinases	4.71e-06
Reactome Pathways	HSA-73894	DNA Repair	4.71e-06
GO Biological Process	GO:0030098	Lymphocyte differentiation	4.95e-06
Reactome Pathways	HSA-881907	Gastrin-CREB signalling pathway via PKC and MAPK	5.05e-06
GO Biological Process	GO:0007264	Small gtpase mediated signal transduction	5.23e-06
GO Biological Process	GO:0009895	Negative regulation of catabolic process	5.23e-06
WikiPathways	WP2636	Common pathways underlying drug addiction	5.28e-06
GO Biological Process	GO:0050769	Positive regulation of neurogenesis	5.31e-06
GO Biological Process	GO:0097659	Nucleic acid-templated transcription	5.39e-06
Reactome Pathways	HSA-2871796	FCERI mediated MAPK activation	5.49e-06
Reactome Pathways	HSA-8878166	Transcriptional regulation by RUNX2	5.59e-06
GO Biological Process	GO:0046621	Negative regulation of organ growth	5.66e-06
GO Biological Process	GO:0090398	Cellular senescence	5.66e-06
GO Biological Process	GO:1901215	Negative regulation of neuron death	5.7e-06
GO Biological Process	GO:0070301	Cellular response to hydrogen peroxide	5.74e-06
GO Biological Process	GO:0006417	Regulation of translation	5.83e-06
GO Biological Process	GO:0046483	Heterocycle metabolic process	5.83e-06
GO Biological Process	GO:0009612	Response to mechanical stimulus	5.99e-06
GO Biological Process	GO:0043523	Regulation of neuron apoptotic process	5.99e-06
GO Biological Process	GO:0051056	Regulation of small gtpase mediated signal transduction	6.06e-06
GO Biological Process	GO:1901655	Cellular response to ketone	6.06e-06
WikiPathways	WP4565	Neural crest cell migration in cancer	6.06e-06
GO Biological Process	GO:0045216	Cell-cell junction organization	6.1e-06
Reactome Pathways	HSA-5684996	MAPK1/MAPK3 signaling	6.25e-06
GO Biological Process	GO:1901360	Organic cyclic compound metabolic process	6.27e-06
Reactome Pathways	HSA-389356	CD28 co-stimulation	6.33e-06
WikiPathways	WP4673	Male infertility	6.33e-06
GO Biological Process	GO:0002694	Regulation of leukocyte activation	6.5e-06
GO Biological Process	GO:0006952	Defense response	6.59e-06
Reactome Pathways	HSA-69481	G2/M Checkpoints	6.63e-06
WikiPathways	WP581	EPO receptor signaling	6.7e-06
GO Biological Process	GO:1902105	Regulation of leukocyte differentiation	6.72e-06
KEGG Pathways	hsa04930	Type II diabetes mellitus	6.87e-06
GO Biological Process	GO:0051653	Spindle localization	6.9e-06
GO Biological Process	GO:0008361	Regulation of cell size	7.22e-06
GO Biological Process	GO:0046328	Regulation of jnk cascade	7.22e-06
GO Biological Process	GO:0043281	Regulation of cysteine-type endopeptidase activity involved in apoptotic process	7.27e-06
GO Biological Process	GO:0043122	Regulation of i-kappab kinase/nf-kappab signaling	7.39e-06
GO Biological Process	GO:0010811	Positive regulation of cell-substrate adhesion	7.46e-06
GO Biological Process	GO:0006366	Transcription by rna polymerase ii	7.58e-06
GO Biological Process	GO:0010976	Positive regulation of neuron projection development	7.58e-06
GO Biological Process	GO:0032006	Regulation of tor signaling	7.72e-06
KEGG Pathways	hsa04650	Natural killer cell mediated cytotoxicity	7.82e-06
Reactome Pathways	HSA-159236	Transport of Mature mRNA derived from an Intron-Containing Transcript	7.84e-06
WikiPathways	WP2332	Interleukin-11 signaling pathway	7.85e-06
GO Biological Process	GO:0032200	Telomere organization	7.98e-06
WikiPathways	WP2035	Follicle stimulating hormone (FSH) signaling pathway	8e-06
WikiPathways	WP4905	1q21.1 copy number variation syndrome	8e-06
GO Biological Process	GO:0001890	Placenta development	8.01e-06
GO Biological Process	GO:0009267	Cellular response to starvation	8.01e-06
WikiPathways	WP3969	H19 action Rb-E2F1 signaling and CDK-Beta-catenin activity	8.49e-06
GO Biological Process	GO:0060828	Regulation of canonical wnt signaling pathway	8.57e-06
KEGG Pathways	hsa04934	Cushing syndrome	8.65e-06
Reactome Pathways	HSA-8848021	Signaling by PTK6	8.65e-06
KEGG Pathways	hsa01524	Platinum drug resistance	8.78e-06
KEGG Pathways	hsa05100	Bacterial invasion of epithelial cells	8.78e-06
GO Biological Process	GO:1902107	Positive regulation of leukocyte differentiation	9.07e-06
GO Biological Process	GO:0022604	Regulation of cell morphogenesis	9.26e-06
GO Biological Process	GO:0006725	Cellular aromatic compound metabolic process	9.28e-06
WikiPathways	WP4946	DNA repair pathways, full network	9.29e-06
WikiPathways	WP2583	T cell receptor and co-stimulatory signaling	9.36e-06
WikiPathways	WP536	Calcium regulation in cardiac cells	9.36e-06
GO Biological Process	GO:0071383	Cellular response to steroid hormone stimulus	9.39e-06
GO Biological Process	GO:0000187	Activation of mapk activity	9.59e-06
GO Biological Process	GO:0001954	Positive regulation of cell-matrix adhesion	9.83e-06
GO Biological Process	GO:0006935	Chemotaxis	9.84e-06
Reactome Pathways	HSA-74749	Signal attenuation	9.88e-06
GO Biological Process	GO:0050730	Regulation of peptidyl-tyrosine phosphorylation	9.99e-06
GO Biological Process	GO:0051962	Positive regulation of nervous system development	1.04e-05
GO Biological Process	GO:0040001	Establishment of mitotic spindle localization	1.05e-05
GO Biological Process	GO:2001240	Negative regulation of extrinsic apoptotic signaling pathway in absence of ligand	1.05e-05
GO Biological Process	GO:0046578	Regulation of ras protein signal transduction	1.09e-05
GO Biological Process	GO:0051236	Establishment of rna localization	1.09e-05
GO Biological Process	GO:0002931	Response to ischemia	1.1e-05
GO Biological Process	GO:0030071	Regulation of mitotic metaphase/anaphase transition	1.1e-05
GO Biological Process	GO:0043536	Positive regulation of blood vessel endothelial cell migration	1.1e-05
WikiPathways	WP1541	Energy metabolism	1.1e-05
WikiPathways	WP3965	Lipid metabolism pathway	1.1e-05
GO Biological Process	GO:0010595	Positive regulation of endothelial cell migration	1.14e-05
Reactome Pathways	HSA-69206	G1/S Transition	1.16e-05
KEGG Pathways	hsa05142	Chagas disease	1.18e-05
KEGG Pathways	hsa04728	Dopaminergic synapse	1.2e-05
GO Biological Process	GO:0051294	Establishment of spindle orientation	1.22e-05
GO Biological Process	GO:0006913	Nucleocytoplasmic transport	1.23e-05
GO Biological Process	GO:1903076	Regulation of protein localization to plasma membrane	1.23e-05
GO Biological Process	GO:0045088	Regulation of innate immune response	1.26e-05
GO Biological Process	GO:0050878	Regulation of body fluid levels	1.26e-05
GO Biological Process	GO:0007043	Cell-cell junction assembly	1.27e-05
WikiPathways	WP4561	Cell migration and invasion through p75NTR	1.29e-05
GO Biological Process	GO:0032481	Positive regulation of type i interferon production	1.33e-05
GO Biological Process	GO:1903798	Regulation of production of mirnas involved in gene silencing by mirna	1.33e-05
GO Biological Process	GO:0001701	In utero embryonic development	1.34e-05
GO Biological Process	GO:0002064	Epithelial cell development	1.34e-05
KEGG Pathways	hsa04620	Toll-like receptor signaling pathway	1.34e-05
KEGG Pathways	hsa04922	Glucagon signaling pathway	1.34e-05
Reactome Pathways	HSA-9607240	FLT3 Signaling	1.36e-05
Reactome Pathways	HSA-351906	Apoptotic cleavage of cell adhesion proteins	1.38e-05
WikiPathways	WP3646	Hepatitis C and hepatocellular carcinoma	1.39e-05
WikiPathways	WP4928	MAPK pathway in congenital thyroid cancer	1.39e-05
GO Biological Process	GO:0010821	Regulation of mitochondrion organization	1.4e-05
WikiPathways	WP4186	Somatroph axis (GH) and its relationship to dietary restriction and aging	1.4e-05
GO Biological Process	GO:0048640	Negative regulation of developmental growth	1.42e-05
WikiPathways	WP411	mRNA processing	1.42e-05
GO Biological Process	GO:0007098	Centrosome cycle	1.45e-05
GO Biological Process	GO:0006977	DNA damage response, signal transduction by p53 class mediator resulting in cell cycle arrest	1.53e-05
GO Biological Process	GO:0030168	Platelet activation	1.53e-05
KEGG Pathways	hsa04928	Parathyroid hormone synthesis, secretion and action	1.53e-05
GO Biological Process	GO:0010952	Positive regulation of peptidase activity	1.55e-05
GO Biological Process	GO:0042594	Response to starvation	1.55e-05
GO Biological Process	GO:1902275	Regulation of chromatin organization	1.55e-05
GO Biological Process	GO:0045740	Positive regulation of dna replication	1.61e-05
Reactome Pathways	HSA-69202	Cyclin E associated events during G1/S transition	1.62e-05
GO Biological Process	GO:0010769	Regulation of cell morphogenesis involved in differentiation	1.72e-05
GO Biological Process	GO:0048145	Regulation of fibroblast proliferation	1.73e-05
WikiPathways	WP3286	Copper homeostasis	1.73e-05
GO Biological Process	GO:0060968	Regulation of gene silencing	1.74e-05
GO Biological Process	GO:0006351	Transcription, dna-templated	1.76e-05
GO Biological Process	GO:0034645	Cellular macromolecule biosynthetic process	1.77e-05
GO Biological Process	GO:1905269	Positive regulation of chromatin organization	1.77e-05
Reactome Pathways	HSA-9634638	Estrogen-dependent nuclear events downstream of ESR-membrane signaling	1.79e-05
KEGG Pathways	hsa05152	Tuberculosis	1.87e-05
GO Biological Process	GO:0002009	Morphogenesis of an epithelium	1.89e-05
GO Biological Process	GO:0044703	Multi-organism reproductive process	1.89e-05
Reactome Pathways	HSA-69656	Cyclin A:Cdk2-associated events at S phase entry	1.9e-05
GO Biological Process	GO:0043087	Regulation of gtpase activity	1.96e-05
GO Biological Process	GO:0055022	Negative regulation of cardiac muscle tissue growth	1.96e-05
GO Biological Process	GO:0032496	Response to lipopolysaccharide	1.98e-05
GO Biological Process	GO:0051897	Positive regulation of protein kinase b signaling	1.98e-05
KEGG Pathways	hsa04144	Endocytosis	2e-05
WikiPathways	WP4838	Regucalcin in proximal tubule epithelial kidney cells	2.03e-05
GO Biological Process	GO:0031669	Cellular response to nutrient levels	2.08e-05
GO Biological Process	GO:1903078	Positive regulation of protein localization to plasma membrane	2.09e-05
Reactome Pathways	HSA-5673001	RAF/MAP kinase cascade	2.13e-05
KEGG Pathways	hsa05202	Transcriptional misregulation in cancer	2.16e-05
GO Biological Process	GO:0000723	Telomere maintenance	2.19e-05
GO Biological Process	GO:0033138	Positive regulation of peptidyl-serine phosphorylation	2.19e-05
WikiPathways	WP75	Toll-like receptor signaling pathway	2.23e-05
GO Biological Process	GO:0051893	Regulation of focal adhesion assembly	2.33e-05
WikiPathways	WP400	p38 MAPK signaling pathway	2.33e-05
WikiPathways	WP4932	7q11.23 copy number variation syndrome	2.37e-05
Reactome Pathways	HSA-199418	Negative regulation of the PI3K/AKT network	2.41e-05
GO Biological Process	GO:0032007	Negative regulation of tor signaling	2.42e-05
KEGG Pathways	hsa04725	Cholinergic synapse	2.43e-05
GO Biological Process	GO:0014706	Striated muscle tissue development	2.46e-05
GO Biological Process	GO:0016241	Regulation of macroautophagy	2.46e-05
GO Biological Process	GO:1902904	Negative regulation of supramolecular fiber organization	2.51e-05
GO Biological Process	GO:0016579	Protein deubiquitination	2.56e-05
GO Biological Process	GO:0045682	Regulation of epidermis development	2.63e-05
GO Biological Process	GO:0051149	Positive regulation of muscle cell differentiation	2.63e-05
GO Biological Process	GO:0070374	Positive regulation of erk1 and erk2 cascade	2.64e-05
GO Biological Process	GO:0098813	Nuclear chromosome segregation	2.64e-05
GO Biological Process	GO:0062013	Positive regulation of small molecule metabolic process	2.65e-05
GO Biological Process	GO:0071356	Cellular response to tumor necrosis factor	2.68e-05
KEGG Pathways	hsa04730	Long-term depression	2.7e-05
GO Biological Process	GO:0010950	Positive regulation of endopeptidase activity	2.71e-05
KEGG Pathways	hsa04668	TNF signaling pathway	2.74e-05
Reactome Pathways	HSA-373755	Semaphorin interactions	2.83e-05
GO Biological Process	GO:0097306	Cellular response to alcohol	2.84e-05
GO Biological Process	GO:0002831	Regulation of response to biotic stimulus	2.88e-05
GO Biological Process	GO:0060560	Developmental growth involved in morphogenesis	2.88e-05
GO Biological Process	GO:0010763	Positive regulation of fibroblast migration	3.01e-05
GO Biological Process	GO:0042752	Regulation of circadian rhythm	3.08e-05
GO Biological Process	GO:0043470	Regulation of carbohydrate catabolic process	3.08e-05
GO Biological Process	GO:0060147	Regulation of posttranscriptional gene silencing	3.08e-05
GO Biological Process	GO:0060966	Regulation of gene silencing by rna	3.08e-05
WikiPathways	WP3634	Insulin signaling in adipocytes (normal condition)	3.1e-05
WikiPathways	WP3635	Insulin signaling in adipocytes (diabetic condition)	3.1e-05
WikiPathways	WP4191	Caloric restriction and aging	3.1e-05
Reactome Pathways	HSA-6796648	TP53 Regulates Transcription of DNA Repair Genes	3.13e-05
GO Biological Process	GO:0010038	Response to metal ion	3.18e-05
GO Biological Process	GO:0001568	Blood vessel development	3.42e-05
GO Biological Process	GO:0030518	Intracellular steroid hormone receptor signaling pathway	3.43e-05
Reactome Pathways	HSA-74713	IRS activation	3.52e-05
GO Biological Process	GO:0072091	Regulation of stem cell proliferation	3.78e-05
Reactome Pathways	HSA-400253	Circadian Clock	3.78e-05
GO Biological Process	GO:0060627	Regulation of vesicle-mediated transport	3.79e-05
Reactome Pathways	HSA-9018519	Estrogen-dependent gene expression	3.85e-05
GO Biological Process	GO:0007565	Female pregnancy	3.89e-05
GO Biological Process	GO:0043535	Regulation of blood vessel endothelial cell migration	3.89e-05
Reactome Pathways	HSA-2682334	EPH-Ephrin signaling	3.92e-05
KEGG Pathways	hsa04137	Mitophagy - animal	3.94e-05
Reactome Pathways	HSA-111447	Activation of BAD and translocation to mitochondria	4.22e-05
Reactome Pathways	HSA-114452	Activation of BH3-only proteins	4.22e-05
Reactome Pathways	HSA-2559580	Oxidative Stress Induced Senescence	4.22e-05
Reactome Pathways	HSA-380972	Energy dependent regulation of mTOR by LKB1-AMPK	4.22e-05
Reactome Pathways	HSA-437239	Recycling pathway of L1	4.22e-05
Reactome Pathways	HSA-525793	Myogenesis	4.22e-05
Reactome Pathways	HSA-69231	Cyclin D associated events in G1	4.22e-05
KEGG Pathways	hsa05168	Herpes simplex virus 1 infection	4.26e-05
GO Biological Process	GO:1903578	Regulation of atp metabolic process	4.29e-05
GO Biological Process	GO:0051321	Meiotic cell cycle	4.36e-05
GO Biological Process	GO:0045471	Response to ethanol	4.57e-05
WikiPathways	WP428	Wnt signaling	4.62e-05
GO Biological Process	GO:0030308	Negative regulation of cell growth	4.75e-05
GO Biological Process	GO:0050770	Regulation of axonogenesis	4.75e-05
GO Biological Process	GO:0007548	Sex differentiation	4.79e-05
GO Biological Process	GO:0007611	Learning or memory	4.79e-05
WikiPathways	WP1584	Type II diabetes mellitus	4.8e-05
WikiPathways	WP3872	Regulation of apoptosis by parathyroid hormone-related protein	4.8e-05
WikiPathways	WP61	Notch signaling pathway (Netpath)	4.8e-05
GO Biological Process	GO:0034762	Regulation of transmembrane transport	4.87e-05
GO Biological Process	GO:0019216	Regulation of lipid metabolic process	4.97e-05
GO Biological Process	GO:0042593	Glucose homeostasis	4.97e-05
GO Biological Process	GO:0045739	Positive regulation of dna repair	4.97e-05
GO Biological Process	GO:0070198	Protein localization to chromosome, telomeric region	4.97e-05
GO Biological Process	GO:0071426	Ribonucleoprotein complex export from nucleus	5.16e-05
Reactome Pathways	HSA-193639	p75NTR signals via NF-kB	5.17e-05
GO Biological Process	GO:0010165	Response to x-ray	5.42e-05
GO Biological Process	GO:0071480	Cellular response to gamma radiation	5.42e-05
GO Biological Process	GO:0006508	Proteolysis	5.55e-05
KEGG Pathways	hsa05120	Epithelial cell signaling in Helicobacter pylori infection	5.6e-05
GO Biological Process	GO:0007596	Blood coagulation	5.8e-05
GO Biological Process	GO:0051092	Positive regulation of nf-kappab transcription factor activity	5.82e-05
Reactome Pathways	HSA-177929	Signaling by EGFR	5.83e-05
GO Biological Process	GO:0038096	Fc-gamma receptor signaling pathway involved in phagocytosis	5.93e-05
GO Biological Process	GO:0007155	Cell adhesion	5.96e-05
GO Biological Process	GO:0045639	Positive regulation of myeloid cell differentiation	6.04e-05
Reactome Pathways	HSA-68882	Mitotic Anaphase	6.09e-05
GO Biological Process	GO:0010770	Positive regulation of cell morphogenesis involved in differentiation	6.12e-05
GO Biological Process	GO:0010508	Positive regulation of autophagy	6.18e-05
GO Biological Process	GO:0000132	Establishment of mitotic spindle orientation	6.26e-05
GO Biological Process	GO:0045292	mRNA cis splicing, via spliceosome	6.26e-05
Reactome Pathways	HSA-69275	G2/M Transition	6.43e-05
Reactome Pathways	HSA-9661069	Defective binding of RB1 mutants to E2F1,(E2F2, E2F3)	6.43e-05
GO Biological Process	GO:0006282	Regulation of dna repair	6.56e-05
GO Biological Process	GO:0060562	Epithelial tube morphogenesis	6.64e-05
KEGG Pathways	hsa04630	JAK-STAT signaling pathway	6.71e-05
GO Biological Process	GO:0007059	Chromosome segregation	6.73e-05
GO Biological Process	GO:0042113	B cell activation	6.77e-05
WikiPathways	WP1528	Physiological and pathological hypertrophy of the heart	6.82e-05
WikiPathways	WP5046	NAD metabolism in oncogene-induced senescence and mitochondrial dysfunction-associated senescence	6.82e-05
GO Biological Process	GO:0003179	Heart valve morphogenesis	6.93e-05
GO Biological Process	GO:0032479	Regulation of type i interferon production	6.94e-05
KEGG Pathways	hsa05140	Leishmaniasis	7.15e-05
GO Biological Process	GO:0050680	Negative regulation of epithelial cell proliferation	7.37e-05
GO Biological Process	GO:0048871	Multicellular organismal homeostasis	7.54e-05
GO Biological Process	GO:0070200	Establishment of protein localization to telomere	7.59e-05
GO Biological Process	GO:1903747	Regulation of establishment of protein localization to mitochondrion	7.59e-05
GO Biological Process	GO:0035994	Response to muscle stretch	7.73e-05
Reactome Pathways	HSA-444257	RSK activation	7.74e-05
GO Biological Process	GO:0022409	Positive regulation of cell-cell adhesion	7.78e-05
GO Biological Process	GO:1901343	Negative regulation of vasculature development	7.78e-05
Reactome Pathways	HSA-1368082	RORA activates gene expression	7.85e-05
GO Biological Process	GO:0010594	Regulation of endothelial cell migration	7.86e-05
WikiPathways	WP5049	Glycolysis in senescence	7.89e-05
GO Biological Process	GO:0044409	Entry into host	7.9e-05
WikiPathways	WP4483	Relationship between inflammation, COX-2 and EGFR	7.97e-05
GO Biological Process	GO:1903530	Regulation of secretion by cell	8.04e-05
WikiPathways	WP4577	Neurodegeneration with brain iron accumulation (NBIA) subtypes pathway	8.13e-05
GO Biological Process	GO:0050851	Antigen receptor-mediated signaling pathway	8.18e-05
GO Biological Process	GO:0034103	Regulation of tissue remodeling	8.19e-05
GO Biological Process	GO:0046907	Intracellular transport	8.19e-05
GO Biological Process	GO:0031333	Negative regulation of protein-containing complex assembly	8.21e-05
GO Biological Process	GO:0034405	Response to fluid shear stress	8.26e-05
GO Biological Process	GO:0035633	Maintenance of blood-brain barrier	8.26e-05
Reactome Pathways	HSA-1632852	Macroautophagy	8.37e-05
GO Biological Process	GO:0010611	Regulation of cardiac muscle hypertrophy	8.47e-05
GO Biological Process	GO:0001525	Angiogenesis	8.63e-05
GO Biological Process	GO:2000241	Regulation of reproductive process	8.64e-05
GO Biological Process	GO:0000086	G2/M transition of mitotic cell cycle	8.67e-05
KEGG Pathways	hsa03040	Spliceosome	8.89e-05
Reactome Pathways	HSA-3247509	Chromatin modifying enzymes	8.9e-05
Reactome Pathways	HSA-69473	G2/M DNA damage checkpoint	8.91e-05
KEGG Pathways	hsa04064	NF-kappa B signaling pathway	8.96e-05
GO Biological Process	GO:0006955	Immune response	8.98e-05
Reactome Pathways	HSA-72203	Processing of Capped Intron-Containing Pre-mRNA	9.1e-05
WikiPathways	WP3658	Wnt/beta-catenin signaling pathway in leukemia	9.31e-05
GO Biological Process	GO:0048708	Astrocyte differentiation	9.4e-05
Reactome Pathways	HSA-176412	Phosphorylation of the APC/C	9.43e-05
Reactome Pathways	HSA-3928664	Ephrin signaling	9.43e-05
GO Biological Process	GO:1904707	Positive regulation of vascular associated smooth muscle cell proliferation	9.49e-05
WikiPathways	WP1982	Sterol regulatory element-binding proteins (SREBP) signaling	9.52e-05
GO Biological Process	GO:0043409	Negative regulation of mapk cascade	9.56e-05
GO Biological Process	GO:0009755	Hormone-mediated signaling pathway	0.0001
Reactome Pathways	HSA-72187	mRNA 3-end processing	0.0001
GO Biological Process	GO:0000070	Mitotic sister chromatid segregation	0.00011
GO Biological Process	GO:0008406	Gonad development	0.00011
GO Biological Process	GO:0021543	Pallium development	0.00011
GO Biological Process	GO:0030324	Lung development	0.00011
GO Biological Process	GO:0030521	Androgen receptor signaling pathway	0.00011
GO Biological Process	GO:0035635	Entry of bacterium into host cell	0.00011
GO Biological Process	GO:0043547	Positive regulation of gtpase activity	0.00011
GO Biological Process	GO:0061180	Mammary gland epithelium development	0.00011
GO Biological Process	GO:1900087	Positive regulation of g1/s transition of mitotic cell cycle	0.00011
GO Biological Process	GO:1903320	Regulation of protein modification by small protein conjugation or removal	0.00011
Reactome Pathways	HSA-69618	Mitotic Spindle Checkpoint	0.00011
WikiPathways	WP2637	Interleukin-1 (IL-1) structural pathway	0.00011
WikiPathways	WP4312	Rett syndrome causing genes	0.00011
GO Biological Process	GO:0006406	mRNA export from nucleus	0.00012
GO Biological Process	GO:0043502	Regulation of muscle adaptation	0.00012
GO Biological Process	GO:0071156	Regulation of cell cycle arrest	0.00012
GO Biological Process	GO:1901030	Positive regulation of mitochondrial outer membrane permeabilization involved in apoptotic signaling pathway	0.00012
KEGG Pathways	hsa05145	Toxoplasmosis	0.00012
GO Biological Process	GO:0010676	Positive regulation of cellular carbohydrate metabolic process	0.00013
GO Biological Process	GO:0048017	Inositol lipid-mediated signaling	0.00013
GO Biological Process	GO:0048609	Multicellular organismal reproductive process	0.00013
GO Biological Process	GO:0098609	Cell-cell adhesion	0.00013
WikiPathways	WP4919	Neuroinflammation	0.00013
GO Biological Process	GO:0007623	Circadian rhythm	0.00014
GO Biological Process	GO:0010470	Regulation of gastrulation	0.00014
GO Biological Process	GO:0031396	Regulation of protein ubiquitination	0.00014
GO Biological Process	GO:0046827	Positive regulation of protein export from nucleus	0.00014
Reactome Pathways	HSA-381340	Transcriptional regulation of white adipocyte differentiation	0.00014
Reactome Pathways	HSA-5689896	Ovarian tumor domain proteases	0.00014
WikiPathways	WP107	Translation factors	0.00014
GO Biological Process	GO:0002573	Myeloid leukocyte differentiation	0.00015
GO Biological Process	GO:0010001	Glial cell differentiation	0.00015
GO Biological Process	GO:0043154	Negative regulation of cysteine-type endopeptidase activity involved in apoptotic process	0.00015
GO Biological Process	GO:0045184	Establishment of protein localization	0.00015
GO Biological Process	GO:0050994	Regulation of lipid catabolic process	0.00015
Reactome Pathways	HSA-174143	APC/C-mediated degradation of cell cycle proteins	0.00015
Reactome Pathways	HSA-416476	G alpha (q) signalling events	0.00015
Reactome Pathways	HSA-72163	mRNA Splicing - Major Pathway	0.00015
GO Biological Process	GO:0006954	Inflammatory response	0.00016
GO Biological Process	GO:0007051	Spindle organization	0.00016
GO Biological Process	GO:0048013	Ephrin receptor signaling pathway	0.00016
GO Biological Process	GO:0060964	Regulation of gene silencing by mirna	0.00016
GO Biological Process	GO:0090559	Regulation of membrane permeability	0.00016
GO Biological Process	GO:1902749	Regulation of cell cycle g2/m phase transition	0.00016
GO Biological Process	GO:1904646	Cellular response to amyloid-beta	0.00016
Reactome Pathways	HSA-1250196	SHC1 events in ERBB2 signaling	0.00016
Reactome Pathways	HSA-198725	Nuclear Events (kinase and transcription factor activation)	0.00016
Reactome Pathways	HSA-198753	ERK/MAPK targets	0.00016
Reactome Pathways	HSA-389357	CD28 dependent PI3K/Akt signaling	0.00016
Reactome Pathways	HSA-1834949	Cytosolic sensors of pathogen-associated DNA	0.00017
Reactome Pathways	HSA-1912408	Pre-NOTCH Transcription and Translation	0.00017
Reactome Pathways	HSA-195721	Signaling by WNT	0.00017
WikiPathways	WP4923	Autophagy	0.00017
GO Biological Process	GO:0021987	Cerebral cortex development	0.00018
GO Biological Process	GO:0031345	Negative regulation of cell projection organization	0.00018
GO Biological Process	GO:0034332	Adherens junction organization	0.00018
GO Biological Process	GO:0043588	Skin development	0.00018
GO Biological Process	GO:1904035	Regulation of epithelial cell apoptotic process	0.00018
GO Biological Process	GO:0016070	RNA metabolic process	0.00019
GO Biological Process	GO:0021537	Telencephalon development	0.00019
GO Biological Process	GO:0031503	Protein-containing complex localization	0.00019
GO Biological Process	GO:0043488	Regulation of mrna stability	0.00019
GO Biological Process	GO:0048598	Embryonic morphogenesis	0.00019
GO Biological Process	GO:0051225	Spindle assembly	0.00019
GO Biological Process	GO:1903321	Negative regulation of protein modification by small protein conjugation or removal	0.00019
Reactome Pathways	HSA-1489509	DAG and IP3 signaling	0.00019
Reactome Pathways	HSA-2467813	Separation of Sister Chromatids	0.00019
Reactome Pathways	HSA-76002	Platelet activation, signaling and aggregation	0.00019
GO Biological Process	GO:0007610	Behavior	0.0002
GO Biological Process	GO:0032465	Regulation of cytokinesis	0.0002
GO Biological Process	GO:0033146	Regulation of intracellular estrogen receptor signaling pathway	0.0002
GO Biological Process	GO:0042307	Positive regulation of protein import into nucleus	0.0002
GO Biological Process	GO:0043401	Steroid hormone mediated signaling pathway	0.0002
GO Biological Process	GO:0045792	Negative regulation of cell size	0.0002
GO Biological Process	GO:0046686	Response to cadmium ion	0.0002
GO Biological Process	GO:0090043	Regulation of tubulin deacetylation	0.0002
Reactome Pathways	HSA-5693538	Homology Directed Repair	0.0002
GO Biological Process	GO:0045665	Negative regulation of neuron differentiation	0.00021
GO Biological Process	GO:0060135	Maternal process involved in female pregnancy	0.00021
GO Biological Process	GO:0061061	Muscle structure development	0.00021
GO Biological Process	GO:0071222	Cellular response to lipopolysaccharide	0.00021
GO Biological Process	GO:1900542	Regulation of purine nucleotide metabolic process	0.00021
Reactome Pathways	HSA-3928662	EPHB-mediated forward signaling	0.00021
Reactome Pathways	HSA-5668599	RHO GTPases Activate NADPH Oxidases	0.00021
GO Biological Process	GO:0046825	Regulation of protein export from nucleus	0.00022
GO Biological Process	GO:0098761	Cellular response to interleukin-7	0.00022
Reactome Pathways	HSA-421270	Cell-cell junction organization	0.00022
Reactome Pathways	HSA-69615	G1/S DNA Damage Checkpoints	0.00022
Reactome Pathways	HSA-73856	RNA Polymerase II Transcription Termination	0.00022
WikiPathways	WP2839	Hair follicle development: organogenesis - part 2 of 3	0.00022
GO Biological Process	GO:0035270	Endocrine system development	0.00023
GO Biological Process	GO:0070542	Response to fatty acid	0.00023
GO Biological Process	GO:1901880	Negative regulation of protein depolymerization	0.00023
GO Biological Process	GO:2001056	Positive regulation of cysteine-type endopeptidase activity	0.00024
GO Biological Process	GO:0007044	Cell-substrate junction assembly	0.00025
GO Biological Process	GO:0050658	RNA transport	0.00025
GO Biological Process	GO:0060043	Regulation of cardiac muscle cell proliferation	0.00025
KEGG Pathways	hsa04658	Th1 and Th2 cell differentiation	0.00025
Reactome Pathways	HSA-69273	Cyclin A/B1/B2 associated events during G2/M transition	0.00025
WikiPathways	WP2011	SREBF and miR33 in cholesterol and lipid homeostasis	0.00025
WikiPathways	WP4481	Resistin as a regulator of inflammation	0.00025
WikiPathways	WP53	ID signaling pathway	0.00025
GO Biological Process	GO:0034695	Response to prostaglandin e	0.00027
GO Biological Process	GO:0042063	Gliogenesis	0.00027
GO Biological Process	GO:0050727	Regulation of inflammatory response	0.00027
GO Biological Process	GO:1903039	Positive regulation of leukocyte cell-cell adhesion	0.00027
GO Biological Process	GO:1903800	Positive regulation of production of mirnas involved in gene silencing by mirna	0.00027
GO Biological Process	GO:0016192	Vesicle-mediated transport	0.00028
GO Biological Process	GO:0031099	Regeneration	0.00028
GO Biological Process	GO:0051051	Negative regulation of transport	0.00028
KEGG Pathways	hsa04960	Aldosterone-regulated sodium reabsorption	0.00028
KEGG Pathways	hsa05410	Hypertrophic cardiomyopathy	0.00028
GO Biological Process	GO:0071248	Cellular response to metal ion	0.00029
GO Biological Process	GO:0031058	Positive regulation of histone modification	0.0003
GO Biological Process	GO:0045844	Positive regulation of striated muscle tissue development	0.0003
GO Biological Process	GO:0070647	Protein modification by small protein conjugation or removal	0.0003
Reactome Pathways	HSA-193704	p75 NTR receptor-mediated signalling	0.0003
Reactome Pathways	HSA-3371453	Regulation of HSF1-mediated heat shock response	0.0003
WikiPathways	WP3935	Leptin-insulin signaling overlap	0.0003
GO Biological Process	GO:0010799	Regulation of peptidyl-threonine phosphorylation	0.00031
GO Biological Process	GO:0030879	Mammary gland development	0.00031
GO Biological Process	GO:0043123	Positive regulation of i-kappab kinase/nf-kappab signaling	0.00031
GO Biological Process	GO:0090311	Regulation of protein deacetylation	0.00031
GO Biological Process	GO:0014823	Response to activity	0.00032
GO Biological Process	GO:0048010	Vascular endothelial growth factor receptor signaling pathway	0.00032
GO Biological Process	GO:1903036	Positive regulation of response to wounding	0.00032
Reactome Pathways	HSA-1445148	Translocation of SLC2A4 (GLUT4) to the plasma membrane	0.00032
Reactome Pathways	HSA-264870	Caspase-mediated cleavage of cytoskeletal proteins	0.00032
Reactome Pathways	HSA-9614399	Regulation of localization of FOXO transcription factors	0.00032
GO Biological Process	GO:0007411	Axon guidance	0.00034
GO Biological Process	GO:0033148	Positive regulation of intracellular estrogen receptor signaling pathway	0.00034
GO Biological Process	GO:0048538	Thymus development	0.00034
GO Biological Process	GO:0051095	Regulation of helicase activity	0.00034
GO Biological Process	GO:0051817	Modulation of process of other organism involved in symbiotic interaction	0.00034
GO Biological Process	GO:1903362	Regulation of cellular protein catabolic process	0.00034
GO Biological Process	GO:1903364	Positive regulation of cellular protein catabolic process	0.00034
KEGG Pathways	hsa04657	IL-17 signaling pathway	0.00034
Reactome Pathways	HSA-201681	TCF dependent signaling in response to WNT	0.00034
GO Biological Process	GO:0007005	Mitochondrion organization	0.00035
GO Biological Process	GO:0070373	Negative regulation of erk1 and erk2 cascade	0.00035
GO Biological Process	GO:0006367	Transcription initiation from rna polymerase ii promoter	0.00036
GO Biological Process	GO:0010389	Regulation of g2/m transition of mitotic cell cycle	0.00036
GO Biological Process	GO:1902175	Regulation of oxidative stress-induced intrinsic apoptotic signaling pathway	0.00036
GO Biological Process	GO:1904019	Epithelial cell apoptotic process	0.00036
WikiPathways	WP3859	TGF-beta signaling in thyroid cells for epithelial-mesenchymal transition	0.00036
WikiPathways	WP4300	Extracellular vesicles in the crosstalk of cardiac cells	0.00036
GO Biological Process	GO:0001889	Liver development	0.00037
GO Biological Process	GO:1901888	Regulation of cell junction assembly	0.00037
Reactome Pathways	HSA-170834	Signaling by TGF-beta Receptor Complex	0.00037
WikiPathways	WP2840	Hair follicle development: cytodifferentiation - part 3 of 3	0.00037
WikiPathways	WP2882	Nuclear receptors meta-pathway	0.00037
GO Biological Process	GO:0030857	Negative regulation of epithelial cell differentiation	0.00038
KEGG Pathways	hsa04750	Inflammatory mediator regulation of TRP channels	0.00038
Reactome Pathways	HSA-2424491	DAP12 signaling	0.00038
Reactome Pathways	HSA-442742	CREB1 phosphorylation through NMDA receptor-mediated activation of RAS signaling	0.00038
GO Biological Process	GO:0032874	Positive regulation of stress-activated mapk cascade	0.00039
GO Biological Process	GO:0048514	Blood vessel morphogenesis	0.00039
GO Biological Process	GO:0051146	Striated muscle cell differentiation	0.00039
GO Biological Process	GO:0090287	Regulation of cellular response to growth factor stimulus	0.0004
Reactome Pathways	HSA-209543	p75NTR recruits signalling complexes	0.0004
Reactome Pathways	HSA-5689880	Ub-specific processing proteases	0.0004
WikiPathways	WP3998	Prader-Willi and Angelman syndrome	0.0004
GO Biological Process	GO:0044271	Cellular nitrogen compound biosynthetic process	0.00041
GO Biological Process	GO:0045732	Positive regulation of protein catabolic process	0.00041
GO Biological Process	GO:0051784	Negative regulation of nuclear division	0.00041
GO Biological Process	GO:1903046	Meiotic cell cycle process	0.00041
KEGG Pathways	hsa05031	Amphetamine addiction	0.00041
Reactome Pathways	HSA-6791312	TP53 Regulates Transcription of Cell Cycle Genes	0.00041
GO Biological Process	GO:0010613	Positive regulation of cardiac muscle hypertrophy	0.00042
GO Biological Process	GO:0040029	Regulation of gene expression, epigenetic	0.00042
Reactome Pathways	HSA-9609690	HCMV Early Events	0.00042
WikiPathways	WP1772	Apoptosis modulation and signaling	0.00042
GO Biological Process	GO:0000381	Regulation of alternative mrna splicing, via spliceosome	0.00043
GO Biological Process	GO:0019217	Regulation of fatty acid metabolic process	0.00043
GO Biological Process	GO:0030522	Intracellular receptor signaling pathway	0.00043
GO Biological Process	GO:0031016	Pancreas development	0.00043
GO Biological Process	GO:0048009	Insulin-like growth factor receptor signaling pathway	0.00043
GO Biological Process	GO:0090399	Replicative senescence	0.00043
GO Biological Process	GO:0003013	Circulatory system process	0.00044
GO Biological Process	GO:0050714	Positive regulation of protein secretion	0.00044
GO Biological Process	GO:0045646	Regulation of erythrocyte differentiation	0.00045
GO Biological Process	GO:0045621	Positive regulation of lymphocyte differentiation	0.00046
GO Biological Process	GO:0001936	Regulation of endothelial cell proliferation	0.00047
GO Biological Process	GO:0006260	DNA replication	0.00047
GO Biological Process	GO:0006473	Protein acetylation	0.00047
GO Biological Process	GO:0007249	I-kappaB kinase/NF-kappaB signaling	0.00047
GO Biological Process	GO:0042692	Muscle cell differentiation	0.00047
GO Biological Process	GO:0031929	TOR signaling	0.00048
GO Biological Process	GO:0045736	Negative regulation of cyclin-dependent protein serine/threonine kinase activity	0.00048
GO Biological Process	GO:1903959	Regulation of anion transmembrane transport	0.00048
GO Biological Process	GO:1904837	beta-catenin-TCF complex assembly	0.00048
GO Biological Process	GO:0035304	Regulation of protein dephosphorylation	0.00049
GO Biological Process	GO:0050863	Regulation of t cell activation	0.00049
GO Biological Process	GO:0051445	Regulation of meiotic cell cycle	0.0005
Reactome Pathways	HSA-2980766	Nuclear Envelope Breakdown	0.0005
Reactome Pathways	HSA-6804758	Regulation of TP53 Activity through Acetylation	0.0005
Reactome Pathways	HSA-6811558	PI5P, PP2A and IER3 Regulate PI3K/AKT Signaling	0.0005
WikiPathways	WP3640	Imatinib and chronic myeloid leukemia	0.0005
GO Biological Process	GO:0062014	Negative regulation of small molecule metabolic process	0.00051
GO Biological Process	GO:0007292	Female gamete generation	0.00052
GO Biological Process	GO:0031397	Negative regulation of protein ubiquitination	0.00054
GO Biological Process	GO:0033048	Negative regulation of mitotic sister chromatid segregation	0.00054
GO Biological Process	GO:0038111	interleukin-7-mediated signaling pathway	0.00054
GO Biological Process	GO:0050870	Positive regulation of t cell activation	0.00054
GO Biological Process	GO:2001251	Negative regulation of chromosome organization	0.00054
Reactome Pathways	HSA-72165	mRNA Splicing - Minor Pathway	0.00054
GO Biological Process	GO:0015931	Nucleobase-containing compound transport	0.00055
Reactome Pathways	HSA-176408	Regulation of APC/C activators between G1/S and early anaphase	0.00056
Reactome Pathways	HSA-73887	Death Receptor Signalling	0.00057
GO Biological Process	GO:0032091	Negative regulation of protein binding	0.00058
GO Biological Process	GO:0045444	Fat cell differentiation	0.00058
GO Biological Process	GO:1904760	Regulation of myofibroblast differentiation	0.00059
Reactome Pathways	HSA-112043	PLC beta mediated events	0.00059
GO Biological Process	GO:0048146	Positive regulation of fibroblast proliferation	0.0006
GO Biological Process	GO:2000058	Regulation of ubiquitin-dependent protein catabolic process	0.0006
GO Biological Process	GO:0003008	System process	0.00061
Reactome Pathways	HSA-68875	Mitotic Prophase	0.00061
Reactome Pathways	HSA-983705	Signaling by the B Cell Receptor (BCR)	0.00061
Reactome Pathways	HSA-397795	G-protein beta:gamma signalling	0.00062
Reactome Pathways	HSA-74751	Insulin receptor signalling cascade	0.00064
GO Biological Process	GO:0000186	Activation of mapkk activity	0.00066
GO Biological Process	GO:0006352	DNA-templated transcription, initiation	0.00066
GO Biological Process	GO:0048015	Phosphatidylinositol-mediated signaling	0.00066
GO Biological Process	GO:0051496	Positive regulation of stress fiber assembly	0.00066
GO Biological Process	GO:0060044	Negative regulation of cardiac muscle cell proliferation	0.00066
GO Biological Process	GO:0097435	Supramolecular fiber organization	0.00066
GO Biological Process	GO:0030217	T cell differentiation	0.00069
WikiPathways	WP2509	Nanoparticle triggered autophagic cell death	0.00069
GO Biological Process	GO:0032148	Activation of protein kinase b activity	0.0007
GO Biological Process	GO:0045648	Positive regulation of erythrocyte differentiation	0.0007
KEGG Pathways	hsa05014	Amyotrophic lateral sclerosis	0.0007
Reactome Pathways	HSA-2559585	Oncogene Induced Senescence	0.0007
Reactome Pathways	HSA-418990	Adherens junctions interactions	0.0007
Reactome Pathways	HSA-597592	Post-translational protein modification	0.0007
Reactome Pathways	HSA-9679506	SARS-CoV Infections	0.0007
GO Biological Process	GO:0030183	B cell differentiation	0.00072
Reactome Pathways	HSA-5693567	HDR through Homologous Recombination (HRR) or Single Strand Annealing (SSA)	0.00075
GO Biological Process	GO:0006110	Regulation of glycolytic process	0.00076
GO Biological Process	GO:0030178	Negative regulation of wnt signaling pathway	0.00076
WikiPathways	WP2064	Neural crest differentiation	0.00076
GO Biological Process	GO:0002252	Immune effector process	0.00077
GO Biological Process	GO:0006310	DNA recombination	0.00079
GO Biological Process	GO:0016242	Negative regulation of macroautophagy	0.00079
GO Biological Process	GO:0034105	Positive regulation of tissue remodeling	0.00079
GO Biological Process	GO:0045725	Positive regulation of glycogen biosynthetic process	0.0008
Reactome Pathways	HSA-3134973	LRR FLII-interacting protein 1 (LRRFIP1) activates type I IFN production	0.0008
GO Biological Process	GO:0021782	Glial cell development	0.00081
GO Biological Process	GO:0008015	Blood circulation	0.00083
GO Biological Process	GO:0030177	Positive regulation of wnt signaling pathway	0.00083
KEGG Pathways	hsa04726	Serotonergic synapse	0.00083
GO Biological Process	GO:0018394	Peptidyl-lysine acetylation	0.00085
GO Biological Process	GO:0030029	Actin filament-based process	0.00085
GO Biological Process	GO:0030099	Myeloid cell differentiation	0.00085
GO Biological Process	GO:0061387	Regulation of extent of cell growth	0.00085
KEGG Pathways	hsa05034	Alcoholism	0.00085
GO Biological Process	GO:0031124	mRNA 3-end processing	0.00087
GO Biological Process	GO:0031145	Anaphase-promoting complex-dependent catabolic process	0.00087
GO Biological Process	GO:0034644	Cellular response to uv	0.00087
Reactome Pathways	HSA-111933	Calmodulin induced events	0.00087
Reactome Pathways	HSA-212165	Epigenetic regulation of gene expression	0.00087
Reactome Pathways	HSA-450531	Regulation of mRNA stability by proteins that bind AU-rich elements	0.00087
GO Biological Process	GO:0031663	Lipopolysaccharide-mediated signaling pathway	0.00089
GO Biological Process	GO:0006475	Internal protein amino acid acetylation	0.0009
GO Biological Process	GO:0098693	Regulation of synaptic vesicle cycle	0.0009
GO Biological Process	GO:0043524	Negative regulation of neuron apoptotic process	0.00091
GO Biological Process	GO:0051097	Negative regulation of helicase activity	0.00091
GO Biological Process	GO:0071681	Cellular response to indole-3-methanol	0.00091
GO Biological Process	GO:0032642	Regulation of chemokine production	0.00092
GO Biological Process	GO:0032768	Regulation of monooxygenase activity	0.00092
WikiPathways	WP1539	Angiogenesis	0.00092
GO Biological Process	GO:0003018	Vascular process in circulatory system	0.00093
GO Biological Process	GO:2000060	Positive regulation of ubiquitin-dependent protein catabolic process	0.00094
WikiPathways	WP4008	NO/cGMP/PKG mediated neuroprotection	0.00095
WikiPathways	WP4535	Envelope proteins and their potential roles in EDMD physiopathology	0.00095
GO Biological Process	GO:0071380	Cellular response to prostaglandin e stimulus	0.00096
KEGG Pathways	hsa04392	Hippo signaling pathway - multiple species	0.00096
GO Biological Process	GO:0022618	Ribonucleoprotein complex assembly	0.00097
GO Biological Process	GO:0050821	Protein stabilization	0.00097
Reactome Pathways	HSA-1500620	Meiosis	0.00097
Reactome Pathways	HSA-5687128	MAPK6/MAPK4 signaling	0.00097
Reactome Pathways	HSA-6802948	Signaling by high-kinase activity BRAF mutants	0.00097
Reactome Pathways	HSA-8953854	Metabolism of RNA	0.00097
Reactome Pathways	HSA-5653656	Vesicle-mediated transport	0.00098
GO Biological Process	GO:0032368	Regulation of lipid transport	0.00099
GO Biological Process	GO:0034622	Cellular protein-containing complex assembly	0.00099
GO Biological Process	GO:0043525	Positive regulation of neuron apoptotic process	0.00099
GO Biological Process	GO:0071398	Cellular response to fatty acid	0.00099
GO Biological Process	GO:1905332	Positive regulation of morphogenesis of an epithelium	0.00099
Reactome Pathways	HSA-6804114	TP53 Regulates Transcription of Genes Involved in G2 Cell Cycle Arrest	0.00099
GO Biological Process	GO:0031056	Regulation of histone modification	0.001
GO Biological Process	GO:0032092	Positive regulation of protein binding	0.001
GO Biological Process	GO:0034763	Negative regulation of transmembrane transport	0.001
GO Biological Process	GO:0035264	Multicellular organism growth	0.001
GO Biological Process	GO:1903532	Positive regulation of secretion by cell	0.001
Reactome Pathways	HSA-201722	Formation of the beta-catenin:TCF transactivating complex	0.001
Reactome Pathways	HSA-9664422	FCGR3A-mediated phagocytosis	0.001
Reactome Pathways	HSA-983231	Factors involved in megakaryocyte development and platelet production	0.001
WikiPathways	WP26	S1P receptor signal transduction	0.001
WikiPathways	WP3668	Hypothesized pathways in pathogenesis of cardiovascular disease	0.001
WikiPathways	WP4320	Effect of progerin on genes involved in Hutchinson-Gilford progeria syndrome	0.001
GO Biological Process	GO:0010565	Regulation of cellular ketone metabolic process	0.0011
GO Biological Process	GO:0017015	Regulation of transforming growth factor beta receptor signaling pathway	0.0011
GO Biological Process	GO:0032780	Negative regulation of atpase activity	0.0011
GO Biological Process	GO:0034654	Nucleobase-containing compound biosynthetic process	0.0011
GO Biological Process	GO:0042058	Regulation of epidermal growth factor receptor signaling pathway	0.0011
GO Biological Process	GO:0045834	Positive regulation of lipid metabolic process	0.0011
GO Biological Process	GO:0060395	SMAD protein signal transduction	0.0011
GO Biological Process	GO:0061050	Regulation of cell growth involved in cardiac muscle cell development	0.0011
GO Biological Process	GO:0090303	Positive regulation of wound healing	0.0011
GO Biological Process	GO:0090322	Regulation of superoxide metabolic process	0.0011
GO Biological Process	GO:1902041	Regulation of extrinsic apoptotic signaling pathway via death domain receptors	0.0011
GO Biological Process	GO:1903037	Regulation of leukocyte cell-cell adhesion	0.0011
GO Biological Process	GO:2000106	Regulation of leukocyte apoptotic process	0.0011
Reactome Pathways	HSA-2029482	Regulation of actin dynamics for phagocytic cup formation	0.0011
Reactome Pathways	HSA-2500257	Resolution of Sister Chromatid Cohesion	0.0011
Reactome Pathways	HSA-2559586	DNA Damage/Telomere Stress Induced Senescence	0.0011
Reactome Pathways	HSA-5218921	VEGFR2 mediated cell proliferation	0.0011
Reactome Pathways	HSA-5627117	RHO GTPases Activate ROCKs	0.0011
Reactome Pathways	HSA-6804760	Regulation of TP53 Activity through Methylation	0.0011
Reactome Pathways	HSA-8849470	PTK6 Regulates Cell Cycle	0.0011
Reactome Pathways	HSA-9682706	Replication of the SARS-CoV-1 genome	0.0011
Reactome Pathways	HSA-9687136	Aberrant regulation of mitotic exit in cancer due to RB1 defects	0.0011
Reactome Pathways	HSA-9694686	Replication of the SARS-CoV-2 genome	0.0011
GO Biological Process	GO:0001892	Embryonic placenta development	0.0012
GO Biological Process	GO:0006886	Intracellular protein transport	0.0012
GO Biological Process	GO:0014002	Astrocyte development	0.0012
GO Biological Process	GO:0018130	Heterocycle biosynthetic process	0.0012
GO Biological Process	GO:0034249	Negative regulation of cellular amide metabolic process	0.0012
GO Biological Process	GO:0035023	Regulation of rho protein signal transduction	0.0012
GO Biological Process	GO:0045912	Negative regulation of carbohydrate metabolic process	0.0012
GO Biological Process	GO:1903749	Positive regulation of establishment of protein localization to mitochondrion	0.0012
Reactome Pathways	HSA-199991	Membrane Trafficking	0.0012
Reactome Pathways	HSA-5625740	RHO GTPases activate PKNs	0.0012
Reactome Pathways	HSA-69563	p53-Dependent G1 DNA Damage Response	0.0012
GO Biological Process	GO:0002326	B cell lineage commitment	0.0013
GO Biological Process	GO:0007091	Metaphase/anaphase transition of mitotic cell cycle	0.0013
GO Biological Process	GO:0010717	Regulation of epithelial to mesenchymal transition	0.0013
GO Biological Process	GO:0010907	Positive regulation of glucose metabolic process	0.0013
GO Biological Process	GO:0032655	Regulation of interleukin-12 production	0.0013
GO Biological Process	GO:0032722	Positive regulation of chemokine production	0.0013
GO Biological Process	GO:0043244	Regulation of protein-containing complex disassembly	0.0013
GO Biological Process	GO:0045604	Regulation of epidermal cell differentiation	0.0013
GO Biological Process	GO:0046661	Male sex differentiation	0.0013
GO Biological Process	GO:0048878	Chemical homeostasis	0.0013
GO Biological Process	GO:0060440	Trachea formation	0.0013
GO Biological Process	GO:0060745	Mammary gland branching involved in pregnancy	0.0013
GO Biological Process	GO:0070141	Response to uv-a	0.0013
GO Biological Process	GO:1902176	Negative regulation of oxidative stress-induced intrinsic apoptotic signaling pathway	0.0013
GO Biological Process	GO:1903689	Regulation of wound healing, spreading of epidermal cells	0.0013
GO Biological Process	GO:1904428	Negative regulation of tubulin deacetylation	0.0013
KEGG Pathways	hsa04923	Regulation of lipolysis in adipocytes	0.0013
Reactome Pathways	HSA-1592230	Mitochondrial biogenesis	0.0013
Reactome Pathways	HSA-2028269	Signaling by Hippo	0.0013
Reactome Pathways	HSA-392499	Metabolism of proteins	0.0013
Reactome Pathways	HSA-5674135	MAP2K and MAPK activation	0.0013
Reactome Pathways	HSA-8853659	RET signaling	0.0013
Reactome Pathways	HSA-8876384	Listeria monocytogenes entry into host cells	0.0013
Reactome Pathways	HSA-8878159	Transcriptional regulation by RUNX3	0.0013
WikiPathways	WP3656	Interleukin-1 induced activation of NF-kB	0.0013
GO Biological Process	GO:0007369	Gastrulation	0.0014
GO Biological Process	GO:0014066	Regulation of phosphatidylinositol 3-kinase signaling	0.0014
GO Biological Process	GO:0030036	Actin cytoskeleton organization	0.0014
GO Biological Process	GO:0050731	Positive regulation of peptidyl-tyrosine phosphorylation	0.0014
GO Biological Process	GO:0070663	Regulation of leukocyte proliferation	0.0014
Reactome Pathways	HSA-112412	SOS-mediated signalling	0.0014
Reactome Pathways	HSA-199920	CREB phosphorylation	0.0014
Reactome Pathways	HSA-445144	Signal transduction by L1	0.0014
Reactome Pathways	HSA-9656223	Signaling by RAF1 mutants	0.0014
GO Biological Process	GO:0040019	Positive regulation of embryonic development	0.0015
GO Biological Process	GO:0042493	Response to drug	0.0015
GO Biological Process	GO:0043620	Regulation of dna-templated transcription in response to stress	0.0015
GO Biological Process	GO:0048738	Cardiac muscle tissue development	0.0015
GO Biological Process	GO:0106027	Neuron projection organization	0.0015
GO Biological Process	GO:1902042	Negative regulation of extrinsic apoptotic signaling pathway via death domain receptors	0.0015
Reactome Pathways	HSA-388396	GPCR downstream signalling	0.0015
GO Biological Process	GO:0031998	Regulation of fatty acid beta-oxidation	0.0016
GO Biological Process	GO:0032495	Response to muramyl dipeptide	0.0016
GO Biological Process	GO:0032735	Positive regulation of interleukin-12 production	0.0016
GO Biological Process	GO:0032930	Positive regulation of superoxide anion generation	0.0016
GO Biological Process	GO:0050808	Synapse organization	0.0016
GO Biological Process	GO:0051053	Negative regulation of dna metabolic process	0.0016
GO Biological Process	GO:0060149	Negative regulation of posttranscriptional gene silencing	0.0016
GO Biological Process	GO:0060967	Negative regulation of gene silencing by rna	0.0016
GO Biological Process	GO:0070925	Organelle assembly	0.0016
GO Biological Process	GO:0071103	DNA conformation change	0.0016
GO Biological Process	GO:1903050	Regulation of proteolysis involved in cellular protein catabolic process	0.0016
Reactome Pathways	HSA-186712	Regulation of beta-cell development	0.0016
Reactome Pathways	HSA-9658195	Leishmania infection	0.0016
WikiPathways	WP3630	NAD metabolism, sirtuins and aging	0.0016
WikiPathways	WP5120	Inclusion body myositis	0.0016
GO Biological Process	GO:0001938	Positive regulation of endothelial cell proliferation	0.0017
GO Biological Process	GO:0002263	Cell activation involved in immune response	0.0017
GO Biological Process	GO:0042110	T cell activation	0.0017
GO Biological Process	GO:0006302	Double-strand break repair	0.0018
GO Biological Process	GO:0009617	Response to bacterium	0.0018
GO Biological Process	GO:0010660	Regulation of muscle cell apoptotic process	0.0018
GO Biological Process	GO:0031111	Negative regulation of microtubule polymerization or depolymerization	0.0018
GO Biological Process	GO:0034504	Protein localization to nucleus	0.0018
GO Biological Process	GO:0035265	Organ growth	0.0018
GO Biological Process	GO:0035507	Regulation of myosin-light-chain-phosphatase activity	0.0018
GO Biological Process	GO:0045719	Negative regulation of glycogen biosynthetic process	0.0018
GO Biological Process	GO:0050708	Regulation of protein secretion	0.0018
GO Biological Process	GO:1901362	Organic cyclic compound biosynthetic process	0.0018
GO Biological Process	GO:1903053	Regulation of extracellular matrix organization	0.0018
GO Biological Process	GO:2001242	Regulation of intrinsic apoptotic signaling pathway	0.0018
GO Biological Process	GO:0043542	Endothelial cell migration	0.0019
Reactome Pathways	HSA-166208	mTORC1-mediated signalling	0.0019
Reactome Pathways	HSA-174048	APC/C:Cdc20 mediated degradation of Cyclin B	0.0019
Reactome Pathways	HSA-3371571	HSF1-dependent transactivation	0.0019
Reactome Pathways	HSA-4615885	SUMOylation of DNA replication proteins	0.0019
WikiPathways	WP254	Apoptosis	0.0019
WikiPathways	WP4204	Tumor suppressor activity of SMARCB1	0.0019
GO Biological Process	GO:0001101	Response to acid chemical	0.002
GO Biological Process	GO:0006338	Chromatin remodeling	0.002
GO Biological Process	GO:0006606	Protein import into nucleus	0.002
GO Biological Process	GO:0030163	Protein catabolic process	0.002
GO Biological Process	GO:0045165	Cell fate commitment	0.002
GO Biological Process	GO:0045616	Regulation of keratinocyte differentiation	0.002
GO Biological Process	GO:0048754	Branching morphogenesis of an epithelial tube	0.002
GO Biological Process	GO:0050852	T cell receptor signaling pathway	0.002
GO Biological Process	GO:0060443	Mammary gland morphogenesis	0.002
GO Biological Process	GO:1904036	Negative regulation of epithelial cell apoptotic process	0.002
GO Biological Process	GO:2000144	Positive regulation of dna-templated transcription, initiation	0.002
Reactome Pathways	HSA-174178	APC/C:Cdh1 mediated degradation of Cdc20 and other APC/C:Cdh1 targeted proteins in late mitosis/early G1	0.002
Reactome Pathways	HSA-5663220	RHO GTPases Activate Formins	0.002
Reactome Pathways	HSA-6802946	Signaling by moderate kinase activity BRAF mutants	0.002
Reactome Pathways	HSA-6802955	Paradoxical activation of RAF signaling by kinase inactive BRAF	0.002
Reactome Pathways	HSA-6807070	PTEN Regulation	0.002
Reactome Pathways	HSA-9649948	Signaling downstream of RAS mutants	0.002
GO Biological Process	GO:0000398	mRNA splicing, via spliceosome	0.0021
GO Biological Process	GO:0001836	Release of cytochrome c from mitochondria	0.0021
GO Biological Process	GO:0007063	Regulation of sister chromatid cohesion	0.0021
GO Biological Process	GO:0019953	Sexual reproduction	0.0021
GO Biological Process	GO:0034764	Positive regulation of transmembrane transport	0.0021
GO Biological Process	GO:0062033	Positive regulation of mitotic sister chromatid segregation	0.0021
GO Biological Process	GO:0001763	Morphogenesis of a branching structure	0.0022
GO Biological Process	GO:0003007	Heart morphogenesis	0.0022
GO Biological Process	GO:0006909	Phagocytosis	0.0022
GO Biological Process	GO:0008584	Male gonad development	0.0022
GO Biological Process	GO:0022612	Gland morphogenesis	0.0022
GO Biological Process	GO:0030516	Regulation of axon extension	0.0022
GO Biological Process	GO:0090307	Mitotic spindle assembly	0.0022
GO Biological Process	GO:2000648	Positive regulation of stem cell proliferation	0.0022
GO Biological Process	GO:0000281	Mitotic cytokinesis	0.0023
GO Biological Process	GO:0003012	Muscle system process	0.0023
GO Biological Process	GO:0032071	Regulation of endodeoxyribonuclease activity	0.0023
GO Biological Process	GO:0032436	Positive regulation of proteasomal ubiquitin-dependent protein catabolic process	0.0023
GO Biological Process	GO:0046677	Response to antibiotic	0.0023
GO Biological Process	GO:0060020	Bergmann glial cell differentiation	0.0023
GO Biological Process	GO:0071394	Cellular response to testosterone stimulus	0.0023
GO Biological Process	GO:0090400	Stress-induced premature senescence	0.0023
GO Biological Process	GO:0097191	Extrinsic apoptotic signaling pathway	0.0023
GO Biological Process	GO:1905064	Negative regulation of vascular associated smooth muscle cell differentiation	0.0023
GO Biological Process	GO:2000074	Regulation of type b pancreatic cell development	0.0023
Reactome Pathways	HSA-176814	Activation of APC/C and APC/C:Cdc20 mediated degradation of mitotic proteins	0.0023
Reactome Pathways	HSA-6811555	PI5P Regulates TP53 Acetylation	0.0023
Reactome Pathways	HSA-8876493	InlA-mediated entry of Listeria monocytogenes into host cells	0.0023
WikiPathways	WP1434	Osteopontin signaling	0.0023
WikiPathways	WP2112	IL-17 signaling pathway	0.0023
WikiPathways	WP2197	Endothelin pathways	0.0023
WikiPathways	WP2814	Mammary gland development pathway - Puberty (Stage 2 of 4)	0.0023
WikiPathways	WP3414	Initiation of transcription and translation elongation at the HIV-1 LTR	0.0023
GO Biological Process	GO:0007094	Mitotic spindle assembly checkpoint	0.0024
GO Biological Process	GO:0018205	Peptidyl-lysine modification	0.0024
GO Biological Process	GO:0048025	Negative regulation of mrna splicing, via spliceosome	0.0024
GO Biological Process	GO:0051100	Negative regulation of binding	0.0024
GO Biological Process	GO:2000810	Regulation of bicellular tight junction assembly	0.0024
Reactome Pathways	HSA-1266695	Interleukin-7 signaling	0.0024
GO Biological Process	GO:0009058	Biosynthetic process	0.0025
GO Biological Process	GO:0010466	Negative regulation of peptidase activity	0.0025
GO Biological Process	GO:0051785	Positive regulation of nuclear division	0.0025
Reactome Pathways	HSA-6785807	Interleukin-4 and Interleukin-13 signaling	0.0025
GO Biological Process	GO:0044070	Regulation of anion transport	0.0026
GO Biological Process	GO:0046330	Positive regulation of jnk cascade	0.0026
GO Biological Process	GO:1903670	Regulation of sprouting angiogenesis	0.0026
Reactome Pathways	HSA-418597	G alpha (z) signalling events	0.0026
Reactome Pathways	HSA-512988	Interleukin-3, Interleukin-5 and GM-CSF signaling	0.0026
GO Biological Process	GO:0045663	Positive regulation of myoblast differentiation	0.0027
GO Biological Process	GO:0046628	Positive regulation of insulin receptor signaling pathway	0.0027
GO Biological Process	GO:0051570	Regulation of histone h3-k9 methylation	0.0027
KEGG Pathways	hsa04621	NOD-like receptor signaling pathway	0.0027
Reactome Pathways	HSA-2029485	Role of phospholipids in phagocytosis	0.0027
GO Biological Process	GO:0010517	Regulation of phospholipase activity	0.0028
GO Biological Process	GO:0031641	Regulation of myelination	0.0028
GO Biological Process	GO:0050999	Regulation of nitric-oxide synthase activity	0.0028
GO Biological Process	GO:0051303	Establishment of chromosome localization	0.0028
GO Biological Process	GO:0051402	Neuron apoptotic process	0.0028
Reactome Pathways	HSA-3214858	RMTs methylate histone arginines	0.0028
WikiPathways	WP4542	Overview of leukocyte-intrinsic Hippo pathway functions	0.0028
GO Biological Process	GO:0016573	Histone acetylation	0.0029
GO Biological Process	GO:0045619	Regulation of lymphocyte differentiation	0.0029
GO Biological Process	GO:0050670	Regulation of lymphocyte proliferation	0.0029
GO Biological Process	GO:1901576	Organic substance biosynthetic process	0.0029
Reactome Pathways	HSA-110056	MAPK3 (ERK1) activation	0.0029
Reactome Pathways	HSA-2219530	Constitutive Signaling by Aberrant PI3K in Cancer	0.0029
Reactome Pathways	HSA-450341	Activation of the AP-1 family of transcription factors	0.0029
Reactome Pathways	HSA-9617629	Regulation of FOXO transcriptional activity by acetylation	0.0029
GO Biological Process	GO:0001894	Tissue homeostasis	0.003
GO Biological Process	GO:0071225	Cellular response to muramyl dipeptide	0.003
GO Biological Process	GO:1902036	Regulation of hematopoietic stem cell differentiation	0.003
GO Biological Process	GO:2000480	Negative regulation of camp-dependent protein kinase activity	0.003
Reactome Pathways	HSA-373752	Netrin-1 signaling	0.003
WikiPathways	WP4258	lncRNA in canonical Wnt signaling and colorectal cancer	0.003
GO Biological Process	GO:0043279	Response to alkaloid	0.0031
GO Biological Process	GO:0045861	Negative regulation of proteolysis	0.0031
GO Biological Process	GO:0051894	Positive regulation of focal adhesion assembly	0.0031
GO Biological Process	GO:0060765	Regulation of androgen receptor signaling pathway	0.0031
GO Biological Process	GO:1905330	Regulation of morphogenesis of an epithelium	0.0031
WikiPathways	WP3298	Melatonin metabolism and effects	0.0031
WikiPathways	WP4906	3q29 copy number variation syndrome	0.0031
GO Biological Process	GO:0031100	Animal organ regeneration	0.0032
Reactome Pathways	HSA-202403	TCR signaling	0.0032
GO Biological Process	GO:0051271	Negative regulation of cellular component movement	0.0033
WikiPathways	WP3853	ERK pathway in Huntingtons disease	0.0033
GO Biological Process	GO:0017038	Protein import	0.0034
GO Biological Process	GO:0031589	Cell-substrate adhesion	0.0034
GO Biological Process	GO:0044249	Cellular biosynthetic process	0.0034
GO Biological Process	GO:0003401	Axis elongation	0.0035
GO Biological Process	GO:0007276	Gamete generation	0.0035
GO Biological Process	GO:0048679	Regulation of axon regeneration	0.0035
Reactome Pathways	HSA-5693571	Nonhomologous End-Joining (NHEJ)	0.0035
GO Biological Process	GO:0032434	Regulation of proteasomal ubiquitin-dependent protein catabolic process	0.0036
GO Biological Process	GO:0045104	Intermediate filament cytoskeleton organization	0.0036
GO Biological Process	GO:0046622	Positive regulation of organ growth	0.0036
GO Biological Process	GO:1905207	Regulation of cardiocyte differentiation	0.0036
Reactome Pathways	HSA-446107	Type I hemidesmosome assembly	0.0036
Reactome Pathways	HSA-8851805	MET activates RAS signaling	0.0036
GO Biological Process	GO:0034115	Negative regulation of heterotypic cell-cell adhesion	0.0037
GO Biological Process	GO:0060768	Regulation of epithelial cell proliferation involved in prostate gland development	0.0037
GO Biological Process	GO:0070673	Response to interleukin-18	0.0037
GO Biological Process	GO:1904526	Regulation of microtubule binding	0.0037
Reactome Pathways	HSA-383280	Nuclear Receptor transcription pathway	0.0037
WikiPathways	WP2447	Amyotrophic lateral sclerosis (ALS)	0.0037
WikiPathways	WP4331	Neovascularisation processes	0.0037
GO Biological Process	GO:0035088	Establishment or maintenance of apical/basal cell polarity	0.0038
GO Biological Process	GO:0070671	Response to interleukin-12	0.0038
GO Biological Process	GO:1990090	Cellular response to nerve growth factor stimulus	0.0038
GO Biological Process	GO:2000351	Regulation of endothelial cell apoptotic process	0.0038
Reactome Pathways	HSA-69239	Synthesis of DNA	0.0038
Reactome Pathways	HSA-8863795	Downregulation of ERBB2 signaling	0.0038
WikiPathways	WP4872	MAP3K1 role in promoting and blocking gonadal determination	0.0038
WikiPathways	WP4962	Airway smooth muscle cell contraction	0.0038
GO Biological Process	GO:0002366	Leukocyte activation involved in immune response	0.0039
GO Biological Process	GO:0006289	Nucleotide-excision repair	0.0039
GO Biological Process	GO:0010661	Positive regulation of muscle cell apoptotic process	0.0039
GO Biological Process	GO:0031529	Ruffle organization	0.0039
GO Biological Process	GO:0035329	Hippo signaling	0.0039
GO Biological Process	GO:0042552	Myelination	0.0039
GO Biological Process	GO:0050996	Positive regulation of lipid catabolic process	0.0039
GO Biological Process	GO:0051341	Regulation of oxidoreductase activity	0.0039
GO Biological Process	GO:1900740	Positive regulation of protein insertion into mitochondrial membrane involved in apoptotic signaling pathway	0.0039
GO Biological Process	GO:1990776	Response to angiotensin	0.0039
GO Biological Process	GO:2000679	Positive regulation of transcription regulatory region dna binding	0.0039
Reactome Pathways	HSA-1989781	PPARA activates gene expression	0.0039
GO Biological Process	GO:0016358	Dendrite development	0.004
GO Biological Process	GO:0061024	Membrane organization	0.004
Reactome Pathways	HSA-2151201	Transcriptional activation of mitochondrial biogenesis	0.004
WikiPathways	WP4829	mBDNF and proBDNF regulation of GABA neurotransmission	0.004
GO Biological Process	GO:0032206	Positive regulation of telomere maintenance	0.0041
GO Biological Process	GO:0033077	T cell differentiation in thymus	0.0041
GO Biological Process	GO:0043903	Regulation of symbiotic process	0.0041
GO Biological Process	GO:0090329	Regulation of dna-dependent dna replication	0.0041
GO Biological Process	GO:0008064	Regulation of actin polymerization or depolymerization	0.0042
GO Biological Process	GO:0008544	Epidermis development	0.0042
GO Biological Process	GO:0043666	Regulation of phosphoprotein phosphatase activity	0.0042
GO Biological Process	GO:0090257	Regulation of muscle system process	0.0042
Reactome Pathways	HSA-5626467	RHO GTPases activate IQGAPs	0.0042
GO Biological Process	GO:0002183	Cytoplasmic translational initiation	0.0043
GO Biological Process	GO:0003180	Aortic valve morphogenesis	0.0043
GO Biological Process	GO:0033365	Protein localization to organelle	0.0043
GO Biological Process	GO:0051592	Response to calcium ion	0.0043
Reactome Pathways	HSA-389359	CD28 dependent Vav1 pathway	0.0043
Reactome Pathways	HSA-9020558	Interleukin-2 signaling	0.0043
Reactome Pathways	HSA-912446	Meiotic recombination	0.0043
GO Biological Process	GO:0010977	Negative regulation of neuron projection development	0.0044
GO Biological Process	GO:0030512	Negative regulation of transforming growth factor beta receptor signaling pathway	0.0044
GO Biological Process	GO:0031648	Protein destabilization	0.0044
GO Biological Process	GO:0043161	Proteasome-mediated ubiquitin-dependent protein catabolic process	0.0044
GO Biological Process	GO:0043200	Response to amino acid	0.0044
WikiPathways	WP3664	Regulation of Wnt / B-catenin signaling by small molecule compounds	0.0044
WikiPathways	WP3874	Canonical and non-canonical TGF-B signaling	0.0044
WikiPathways	WP5027	nsp1 from SARS-CoV-2 inhibits translation initiation in the host cell	0.0044
GO Biological Process	GO:0038110	interleukin-2-mediated signaling pathway	0.0045
GO Biological Process	GO:0043276	Anoikis	0.0045
GO Biological Process	GO:0045945	Positive regulation of transcription by rna polymerase iii	0.0045
GO Biological Process	GO:0048167	Regulation of synaptic plasticity	0.0045
GO Biological Process	GO:0097284	Hepatocyte apoptotic process	0.0045
GO Biological Process	GO:1902115	Regulation of organelle assembly	0.0045
GO Biological Process	GO:2000146	Negative regulation of cell motility	0.0045
Reactome Pathways	HSA-68877	Mitotic Prometaphase	0.0045
GO Biological Process	GO:0010507	Negative regulation of autophagy	0.0046
GO Biological Process	GO:0140013	Meiotic nuclear division	0.0046
GO Biological Process	GO:2000243	Positive regulation of reproductive process	0.0046
KEGG Pathways	hsa04971	Gastric acid secretion	0.0046
Reactome Pathways	HSA-182971	EGFR downregulation	0.0046
Reactome Pathways	HSA-2871809	FCERI mediated Ca+2 mobilization	0.0046
Reactome Pathways	HSA-8941326	RUNX2 regulates bone development	0.0046
GO Biological Process	GO:0001704	Formation of primary germ layer	0.0048
GO Biological Process	GO:0006006	Glucose metabolic process	0.0048
GO Biological Process	GO:0007026	Negative regulation of microtubule depolymerization	0.0048
GO Biological Process	GO:0007162	Negative regulation of cell adhesion	0.0048
GO Biological Process	GO:0034110	Regulation of homotypic cell-cell adhesion	0.0048
KEGG Pathways	hsa05133	Pertussis	0.0048
Reactome Pathways	HSA-1852241	Organelle biogenesis and maintenance	0.0048
GO Biological Process	GO:0002440	Production of molecular mediator of immune response	0.0049
GO Biological Process	GO:0032204	Regulation of telomere maintenance	0.0049
KEGG Pathways	hsa04973	Carbohydrate digestion and absorption	0.0049
GO Biological Process	GO:0016525	Negative regulation of angiogenesis	0.005
Reactome Pathways	HSA-69052	Switching of origins to a post-replicative state	0.005
WikiPathways	WP4301	Inhibition of exosome biogenesis and secretion by Manumycin A in CRPC cells	0.005
WikiPathways	WP4560	MFAP5 effect on permeability and motility of endothelial cells via cytoskeleton rearrangement	0.005
WikiPathways	WP5101	Congenital generalized lipodystrophy (CGL)	0.005
GO Biological Process	GO:0010677	Negative regulation of cellular carbohydrate metabolic process	0.0051
GO Biological Process	GO:0051148	Negative regulation of muscle cell differentiation	0.0051
GO Biological Process	GO:0051310	Metaphase plate congression	0.0051
KEGG Pathways	hsa04724	Glutamatergic synapse	0.0051
Reactome Pathways	HSA-1236394	Signaling by ERBB4	0.0051
Reactome Pathways	HSA-1358803	Downregulation of ERBB2:ERBB3 signaling	0.0051
Reactome Pathways	HSA-209560	NF-kB is activated and signals survival	0.0051
Reactome Pathways	HSA-4419969	Depolymerisation of the Nuclear Lamina	0.0051
Reactome Pathways	HSA-75035	Chk1/Chk2(Cds1) mediated inactivation of Cyclin B:Cdk1 complex	0.0051
GO Biological Process	GO:1903533	Regulation of protein targeting	0.0052
Reactome Pathways	HSA-198765	Signalling to ERK5	0.0052
GO Biological Process	GO:0006511	Ubiquitin-dependent protein catabolic process	0.0053
GO Biological Process	GO:0010800	Positive regulation of peptidyl-threonine phosphorylation	0.0053
GO Biological Process	GO:0014074	Response to purine-containing compound	0.0053
GO Biological Process	GO:0042771	Intrinsic apoptotic signaling pathway in response to dna damage by p53 class mediator	0.0053
GO Biological Process	GO:0045737	Positive regulation of cyclin-dependent protein serine/threonine kinase activity	0.0053
GO Biological Process	GO:0051150	Regulation of smooth muscle cell differentiation	0.0053
GO Biological Process	GO:0051298	Centrosome duplication	0.0053
GO Biological Process	GO:0060603	Mammary gland duct morphogenesis	0.0053
GO Biological Process	GO:0097061	Dendritic spine organization	0.0053
WikiPathways	WP2857	Mesodermal commitment pathway	0.0053
GO Biological Process	GO:0007077	Mitotic nuclear envelope disassembly	0.0054
GO Biological Process	GO:0014013	Regulation of gliogenesis	0.0054
GO Biological Process	GO:0031581	Hemidesmosome assembly	0.0054
GO Biological Process	GO:0033598	Mammary gland epithelial cell proliferation	0.0054
GO Biological Process	GO:0050871	Positive regulation of b cell activation	0.0054
GO Biological Process	GO:0051712	Positive regulation of killing of cells of other organism	0.0054
GO Biological Process	GO:0060736	Prostate gland growth	0.0054
GO Biological Process	GO:1903035	Negative regulation of response to wounding	0.0054
GO Biological Process	GO:1903312	Negative regulation of mrna metabolic process	0.0054
GO Biological Process	GO:2000736	Regulation of stem cell differentiation	0.0054
Reactome Pathways	HSA-5250924	B-WICH complex positively regulates rRNA expression	0.0054
Reactome Pathways	HSA-8986944	Transcriptional Regulation by MECP2	0.0054
WikiPathways	WP3584	MECP2 and associated Rett syndrome	0.0054
GO Biological Process	GO:0044057	Regulation of system process	0.0055
WikiPathways	WP1742	TP53 network	0.0056
GO Biological Process	GO:0090288	Negative regulation of cellular response to growth factor stimulus	0.0057
Reactome Pathways	HSA-5617472	Activation of anterior HOX genes in hindbrain development during early embryogenesis	0.0057
WikiPathways	WP4949	16p11.2 proximal deletion syndrome	0.0057
GO Biological Process	GO:0043278	Response to morphine	0.0058
GO Biological Process	GO:0048813	Dendrite morphogenesis	0.0058
GO Biological Process	GO:0070228	Regulation of lymphocyte apoptotic process	0.0058
GO Biological Process	GO:0002761	Regulation of myeloid leukocyte differentiation	0.0059
GO Biological Process	GO:0010822	Positive regulation of mitochondrion organization	0.0059
Reactome Pathways	HSA-141444	Amplification of signal from unattached kinetochores via a MAD2 inhibitory signal	0.0059
Reactome Pathways	HSA-157579	Telomere Maintenance	0.0059
Reactome Pathways	HSA-180336	SHC1 events in EGFR signaling	0.0059
Reactome Pathways	HSA-187687	Signalling to ERKs	0.0059
Reactome Pathways	HSA-5673000	RAF activation	0.0059
Reactome Pathways	HSA-6804116	TP53 Regulates Transcription of Genes Involved in G1 Cell Cycle Arrest	0.0059
Reactome Pathways	HSA-6804759	Regulation of TP53 Activity through Association with Co-factors	0.0059
Reactome Pathways	HSA-9027284	Erythropoietin activates RAS	0.0059
GO Biological Process	GO:0090092	Regulation of transmembrane receptor protein serine/threonine kinase signaling pathway	0.006
GO Biological Process	GO:0007613	Memory	0.0061
GO Biological Process	GO:0002377	Immunoglobulin production	0.0062
GO Biological Process	GO:0008637	Apoptotic mitochondrial changes	0.0062
GO Biological Process	GO:0015833	Peptide transport	0.0062
WikiPathways	WP4823	Genes controlling nephrogenesis	0.0062
GO Biological Process	GO:0050673	Epithelial cell proliferation	0.0063
WikiPathways	WP732	Serotonin receptor 2 and ELK-SRF/GATA4 signaling	0.0063
GO Biological Process	GO:0001764	Neuron migration	0.0064
GO Biological Process	GO:0031572	G2 DNA damage checkpoint	0.0064
GO Biological Process	GO:0038083	Peptidyl-tyrosine autophosphorylation	0.0064
GO Biological Process	GO:1901889	Negative regulation of cell junction assembly	0.0064
GO Biological Process	GO:1902003	Regulation of amyloid-beta formation	0.0064
GO Biological Process	GO:1902692	Regulation of neuroblast proliferation	0.0064
Reactome Pathways	HSA-8864260	Transcriptional regulation by the AP-2 (TFAP2) family of transcription factors	0.0064
GO Biological Process	GO:0010666	Positive regulation of cardiac muscle cell apoptotic process	0.0065
GO Biological Process	GO:0031453	Positive regulation of heterochromatin assembly	0.0065
GO Biological Process	GO:0034250	Positive regulation of cellular amide metabolic process	0.0065
GO Biological Process	GO:0034333	Adherens junction assembly	0.0065
GO Biological Process	GO:0035723	interleukin-15-mediated signaling pathway	0.0065
GO Biological Process	GO:0045579	Positive regulation of b cell differentiation	0.0065
GO Biological Process	GO:0045840	Positive regulation of mitotic nuclear division	0.0065
GO Biological Process	GO:0045842	Positive regulation of mitotic metaphase/anaphase transition	0.0065
GO Biological Process	GO:1903960	Negative regulation of anion transmembrane transport	0.0065
GO Biological Process	GO:0003158	Endothelium development	0.0066
GO Biological Process	GO:0006936	Muscle contraction	0.0066
GO Biological Process	GO:0010951	Negative regulation of endopeptidase activity	0.0066
GO Biological Process	GO:0050772	Positive regulation of axonogenesis	0.0066
GO Biological Process	GO:0090101	Negative regulation of transmembrane receptor protein serine/threonine kinase signaling pathway	0.0066
GO Biological Process	GO:0110110	Positive regulation of animal organ morphogenesis	0.0066
GO Biological Process	GO:0097694	Establishment of rna localization to telomere	0.0067
GO Biological Process	GO:0097695	Establishment of protein-containing complex localization to telomere	0.0067
GO Biological Process	GO:0110061	Regulation of angiotensin-activated signaling pathway	0.0067
GO Biological Process	GO:1904884	Positive regulation of telomerase catalytic core complex assembly	0.0067
GO Biological Process	GO:2000077	Negative regulation of type b pancreatic cell development	0.0067
GO Biological Process	GO:2001228	Regulation of response to gamma radiation	0.0067
Reactome Pathways	HSA-5637810	Constitutive Signaling by EGFRvIII	0.0068
GO Biological Process	GO:0001678	Cellular glucose homeostasis	0.0069
GO Biological Process	GO:0031960	Response to corticosteroid	0.0069
GO Biological Process	GO:0043388	Positive regulation of dna binding	0.0069
GO Biological Process	GO:0048588	Developmental cell growth	0.0069
GO Biological Process	GO:0022412	Cellular process involved in reproduction in multicellular organism	0.007
Reactome Pathways	HSA-5663213	RHO GTPases Activate WASPs and WAVEs	0.007
Reactome Pathways	HSA-5685938	HDR through Single Strand Annealing (SSA)	0.007
Reactome Pathways	HSA-8939243	RUNX1 interacts with co-factors whose precise effect on RUNX1 targets is not known	0.007
WikiPathways	WP2873	Aryl hydrocarbon receptor pathway	0.0071
WikiPathways	WP4864	Host-pathogen interaction of human coronaviruses - apoptosis	0.0071
WikiPathways	WP4970	Galanin receptor pathway	0.0071
WikiPathways	WP5066	FOXA2 pathway	0.0071
GO Biological Process	GO:0008585	Female gonad development	0.0072
GO Biological Process	GO:0061136	Regulation of proteasomal protein catabolic process	0.0072
GO Biological Process	GO:0048568	Embryonic organ development	0.0073
GO Biological Process	GO:0000245	Spliceosomal complex assembly	0.0074
GO Biological Process	GO:0007160	Cell-matrix adhesion	0.0074
GO Biological Process	GO:0046605	Regulation of centrosome cycle	0.0074
WikiPathways	WP2868	TCA cycle nutrient use and invasiveness of ovarian cancer	0.0074
GO Biological Process	GO:0006376	mRNA splice site selection	0.0076
GO Biological Process	GO:0008156	Negative regulation of dna replication	0.0076
GO Biological Process	GO:0010543	Regulation of platelet activation	0.0076
GO Biological Process	GO:0032212	Positive regulation of telomere maintenance via telomerase	0.0076
GO Biological Process	GO:0034616	Response to laminar fluid shear stress	0.0076
GO Biological Process	GO:0050864	Regulation of b cell activation	0.0076
GO Biological Process	GO:0051547	Regulation of keratinocyte migration	0.0076
GO Biological Process	GO:0055023	Positive regulation of cardiac muscle tissue growth	0.0076
GO Biological Process	GO:0071285	Cellular response to lithium ion	0.0076
GO Biological Process	GO:0072710	Response to hydroxyurea	0.0076
GO Biological Process	GO:1903799	Negative regulation of production of mirnas involved in gene silencing by mirna	0.0076
GO Biological Process	GO:2000516	Positive regulation of cd4-positive, alpha-beta t cell activation	0.0076
Reactome Pathways	HSA-176187	Activation of ATR in response to replication stress	0.0076
Reactome Pathways	HSA-5685942	HDR through Homologous Recombination (HRR)	0.0077
Reactome Pathways	HSA-6802952	Signaling by BRAF and RAF fusions	0.0077
GO Biological Process	GO:0045428	Regulation of nitric oxide biosynthetic process	0.0078
GO Biological Process	GO:0046635	Positive regulation of alpha-beta t cell activation	0.0078
Reactome Pathways	HSA-156711	Polo-like kinase mediated events	0.0078
Reactome Pathways	HSA-2173791	TGF-beta receptor signaling in EMT (epithelial to mesenchymal transition)	0.0078
Reactome Pathways	HSA-399954	Sema3A PAK dependent Axon repulsion	0.0078
Reactome Pathways	HSA-9665348	Signaling by ERBB2 ECD mutants	0.0078
WikiPathways	WP3599	Transcription factor regulation in adipogenesis	0.0078
WikiPathways	WP4790	FGF23 signaling in hypophosphatemic rickets and related disorders	0.0078
Reactome Pathways	HSA-165181	Inhibition of TSC complex formation by PKB	0.0079
Reactome Pathways	HSA-9020702	Interleukin-1 signaling	0.0079
GO Biological Process	GO:0016055	Wnt signaling pathway	0.008
Reactome Pathways	HSA-445355	Smooth Muscle Contraction	0.0081
Reactome Pathways	HSA-5693616	Presynaptic phase of homologous DNA pairing and strand exchange	0.0081
GO Biological Process	GO:0002562	Somatic diversification of immune receptors via germline recombination within a single locus	0.0083
GO Biological Process	GO:0030858	Positive regulation of epithelial cell differentiation	0.0083
GO Biological Process	GO:0043516	Regulation of dna damage response, signal transduction by p53 class mediator	0.0083
GO Biological Process	GO:0045815	Positive regulation of gene expression, epigenetic	0.0083
GO Biological Process	GO:0009266	Response to temperature stimulus	0.0084
GO Biological Process	GO:0015031	Protein transport	0.0084
GO Biological Process	GO:0031330	Negative regulation of cellular catabolic process	0.0085
WikiPathways	WP4657	22q11.2 copy number variation syndrome	0.0086
GO Biological Process	GO:0003205	Cardiac chamber development	0.0087
GO Biological Process	GO:0070661	Leukocyte proliferation	0.0087
GO Biological Process	GO:1903426	Regulation of reactive oxygen species biosynthetic process	0.0087
WikiPathways	WP3612	Photodynamic therapy-induced NFE2L2 (NRF2) survival signaling	0.0087
WikiPathways	WP4357	NRF2-ARE regulation	0.0087
WikiPathways	WP4537	Hippo-Yap signaling pathway	0.0087
WikiPathways	WP4585	Cancer immunotherapy by PD-1 blockade	0.0087
GO Biological Process	GO:0006978	DNA damage response, signal transduction by p53 class mediator resulting in transcription of p21 class mediator	0.0088
GO Biological Process	GO:0033151	V(D)J recombination	0.0088
GO Biological Process	GO:0060766	Negative regulation of androgen receptor signaling pathway	0.0088
GO Biological Process	GO:0070885	Negative regulation of calcineurin-nfat signaling cascade	0.0088
GO Biological Process	GO:0071361	Cellular response to ethanol	0.0088
GO Biological Process	GO:0097202	Activation of cysteine-type endopeptidase activity	0.0088
GO Biological Process	GO:0099171	Presynaptic modulation of chemical synaptic transmission	0.0088
Reactome Pathways	HSA-9664323	FCGR3A-mediated IL10 synthesis	0.0088
GO Biological Process	GO:0046887	Positive regulation of hormone secretion	0.0089
Reactome Pathways	HSA-2730905	Role of LAT2/NTAL/LAB on calcium mobilization	0.0089
Reactome Pathways	HSA-450604	KSRP (KHSRP) binds and destabilizes mRNA	0.0089
Reactome Pathways	HSA-9034015	Signaling by NTRK3 (TRKC)	0.0089
GO Biological Process	GO:0042098	T cell proliferation	0.009
GO Biological Process	GO:0048645	Animal organ formation	0.009
GO Biological Process	GO:0090276	Regulation of peptide hormone secretion	0.009
GO Biological Process	GO:0070498	interleukin-1-mediated signaling pathway	0.0091
GO Biological Process	GO:1905114	Cell surface receptor signaling pathway involved in cell-cell signaling	0.0091
KEGG Pathways	hsa04961	Endocrine and other factor-regulated calcium reabsorption	0.0091
GO Biological Process	GO:0030833	Regulation of actin filament polymerization	0.0092
GO Biological Process	GO:0031623	Receptor internalization	0.0093
GO Biological Process	GO:1904356	Regulation of telomere maintenance via telomere lengthening	0.0093
WikiPathways	WP2249	Metastatic brain tumor	0.0094
WikiPathways	WP3982	miRNA regulation of p53 pathway in prostate cancer	0.0094
WikiPathways	WP4352	Ciliary landscape	0.0094
GO Biological Process	GO:0060759	Regulation of response to cytokine stimulus	0.0098
GO Biological Process	GO:0071276	Cellular response to cadmium ion	0.0098
GO Biological Process	GO:0019827	Stem cell population maintenance	0.0099
GO Biological Process	GO:0042177	Negative regulation of protein catabolic process	0.0099
Reactome Pathways	HSA-174184	Cdc20:Phospho-APC/C mediated degradation of Cyclin A	0.01
Reactome Pathways	HSA-69017	CDK-mediated phosphorylation and removal of Cdc6	0.01
GO Biological Process	GO:0001732	Formation of cytoplasmic translation initiation complex	0.0101
GO Biological Process	GO:0010715	Regulation of extracellular matrix disassembly	0.0101
GO Biological Process	GO:0043117	Positive regulation of vascular permeability	0.0101
GO Biological Process	GO:0043217	Myelin maintenance	0.0101
GO Biological Process	GO:0044257	Cellular protein catabolic process	0.0101
GO Biological Process	GO:0055089	Fatty acid homeostasis	0.0101
GO Biological Process	GO:0060602	Branch elongation of an epithelium	0.0101
GO Biological Process	GO:0099170	Postsynaptic modulation of chemical synaptic transmission	0.0101
GO Biological Process	GO:1905331	Negative regulation of morphogenesis of an epithelium	0.0101
GO Biological Process	GO:2000341	Regulation of chemokine (c-x-c motif) ligand 2 production	0.0101
Reactome Pathways	HSA-446353	Cell-extracellular matrix interactions	0.0101
GO Biological Process	GO:0017148	Negative regulation of translation	0.0102
GO Biological Process	GO:0043280	Positive regulation of cysteine-type endopeptidase activity involved in apoptotic process	0.0102
GO Biological Process	GO:0018076	N-terminal peptidyl-lysine acetylation	0.0103
GO Biological Process	GO:0032615	interleukin-12 production	0.0103
GO Biological Process	GO:0052151	Positive regulation by symbiont of host apoptotic process	0.0103
GO Biological Process	GO:0060769	Positive regulation of epithelial cell proliferation involved in prostate gland development	0.0103
GO Biological Process	GO:1904761	Negative regulation of myofibroblast differentiation	0.0103
GO Biological Process	GO:1905205	Positive regulation of connective tissue replacement	0.0103
GO Biological Process	GO:2000466	Negative regulation of glycogen (starch) synthase activity	0.0103
KEGG Pathways	hsa05416	Viral myocarditis	0.0103
GO Biological Process	GO:0031532	Actin cytoskeleton reorganization	0.0104
GO Biological Process	GO:0042698	Ovulation cycle	0.0104
GO Biological Process	GO:0007006	Mitochondrial membrane organization	0.0105
GO Biological Process	GO:0009913	Epidermal cell differentiation	0.0105
GO Biological Process	GO:0010817	Regulation of hormone levels	0.0105
GO Biological Process	GO:0044003	Modulation by symbiont of host process	0.0105
GO Biological Process	GO:0090049	Regulation of cell migration involved in sprouting angiogenesis	0.0105
[truncated: 561 more rows]

## Sheet: All except Other, TKL and Atypi
Category	Term name	Description	FDR value
GO Biological Process	GO:0007010	Cytoskeleton organization	0.00023
GO Biological Process	GO:0071840	Cellular component organization or biogenesis	0.00023
Reactome Pathways	HSA-6794361	Neurexins and neuroligins	0.0025
Reactome Pathways	HSA-6794362	Protein-protein interactions at synapses	0.003
GO Biological Process	GO:0030029	Actin filament-based process	0.004
GO Biological Process	GO:0016043	Cellular component organization	0.0049
GO Biological Process	GO:0006996	Organelle organization	0.0106
GO Biological Process	GO:0033043	Regulation of organelle organization	0.0106
GO Biological Process	GO:0065007	Biological regulation	0.0106
GO Biological Process	GO:0030036	Actin cytoskeleton organization	0.0238
GO Biological Process	GO:0006396	RNA processing	0.0245
GO Biological Process	GO:0043244	Regulation of protein-containing complex disassembly	0.0495

## Sheet: STE+CK1+CAM4+CMGC+AGC
Category	Term name	Description	FDR value
GO Biological Process	GO:0006325	Chromatin organization	0.0368
GO Biological Process	GO:0006396	RNA processing	0.0368
GO Biological Process	GO:0006397	mRNA processing	0.0368
GO Biological Process	GO:0010556	Regulation of macromolecule biosynthetic process	0.0368
GO Biological Process	GO:0016070	RNA metabolic process	0.0368
GO Biological Process	GO:0090304	Nucleic acid metabolic process	0.0368
GO Biological Process	GO:2000112	Regulation of cellular macromolecule biosynthetic process	0.0368
GO Biological Process	GO:0031326	Regulation of cellular biosynthetic process	0.0466
