# Supplementary material for: Evolutionary Divergence of Phosphorylation to Regulate Interactive Protein Networks in Lower and Higher Species
Source: Int J Mol Sci. 2022 Nov 20;23(22):14429. doi: 10.3390/ijms232214429 (PMC9697241; doi:10.3390/ijms232214429)
Supplement: Supplementary file 1 [file ijms-23-14429-s001.zip › Table_S7.xlsx]

## Sheet: count_phospho_by_timepoint
UniProt	count EGF 1min/Ctr	count EGF 5min/Ctr	count EGF 10min/Ctr	count EGF 15min/Ctr	count EGF 20min/Ctr	count EGF 30min/Ctr
O14617	1			1
O15438	2		2	2	2
O43583	1
O60716	1	2		1		1
O75381	1				1
O75886	1		2			2
P00533	3	4	4	1	1	2
P07814	1	2	2		1
P08238	1		2		1
P08651	1	1			1
P16949	1	2	2	1	1
P18206	1	1	1
P20020	1
P21333	1				1
P23497	1		9		1
P26358	1
P28290	3	3	2		3
P28482	2	2	2	3	2	2
P29353	2	2	2	1	1	1
P42566	1	1	1	2
P43243	2	11	16	2	3
P46821	2			4
P49736	2		4		2
P49790	2	6		1	2
P50402	1		6	1	2
P51946	1	1	1		1
P80723	1				1
Q01433	1	2	1		1
Q07666	1	3	3		1
Q07912	1	1	2		1	1
Q08170	1			3
Q09666	3	14	20	19	10
Q13428	1			7
Q13501	3	16	1		2
Q14517	1	1			1
Q14980	1		2
Q15121	1	1	1		1
Q15365	1		1
Q15942	1	1		2	2
Q16513	1	1	1	1	1
Q58FF8	1		2		1
Q5T5U3	2	2	3	1	2
Q641Q2	1	5	5	6	3
Q86U86	1	1	1		1
Q86UE4	1	1	1	2	1
Q86VP1	1	1			1
Q86X95	1		1
Q8IVF2	1		4	1
Q8IVM0	1	1	1		1
Q8IVT2	1	2	2		1
Q96A49	1				1
Q96B97	2	1	2	1
Q96CV9	4			2	4
Q96DM3	2
Q96RK0	3			2
Q96S55	1			3
Q96ST2	1	7	4	2
Q96T23	2		1	2
Q96TA1	1	2	5	2	3
Q9BRD0	1			1	1
Q9BUQ8	1		1
Q9C0C2	1	1	9	3	6
Q9H3Q1	1			3
Q9H788	1			1	1
Q9NPF5	1
Q9NQS7	1
Q9NYF8	2			1	2
Q9P2K3	1				1
Q9UJU6	1		1		1
Q9UKV3	1	9	1	3	2
Q9UN86	1	2	2		1
Q9UPN4	1	1	1		1
Q9Y2D5	1	1	2	3	1
Q9Y2W2	6			1	6
Q9Y520	1	1	1	2
A0JNW5		2
A3KN83		3
A4D1T9		1	1
E9PAV3		2
O00193		6	8
O00257		1
O00461		2	2
O14545		1
O15014		1	1	1
O15047		2		2
O15403		5
O43143		1	1
O43399		1	2		1
O60245		2
O60271		2	4	6	1
O60287		1	1
O60343		1		1
O60784		1	1		1
O75151		1	2
O75152		4	4	4
O75533		2
O75592		1	1	3	1
O76013		2
O94880		1	1		1
O94929		2	3	4	1
O94972		2	2
O94992		2
O95239		4	4
O95373		5	5
O95785		2	4	3
P01891		6
P01892		6
P02545		1	4	5	2
P04049		2	2		2
P04792		1	4	3	4
P05388		2
P05534		6
P0CAP2		1	1
P10316		6
P10644		1
P12004		1	1	1
P12270		1	1	1
P13646		1	1
P15924		1
P16333		1	1	2
P20810		2	2	1	2
P24534		2
P27361		2	2	2	2
P29966		2	2	1
P30447		6
P33240		2
P35568		2	3	6
P35579		1
P37173		1
P41229		1	1	1	1
P42696		1	1		1
P43487		2	2
P46013		1	1
P46060		2			2
P46087		4
P46108		1	1		1
P49815		1	1
P51114		5	5		2
P54105		1			1
P54274		1			1
P61073		3		1
P62753		4	5	4	4
P62993		2	2
P68363		2
P68402		1	1		1
P84103		1	1
P98153		1	1	1
Q00839		1
Q01813		1	1		1
Q02952		2	1	1
Q04695		1	1
Q04721		2
Q04726		5
Q05D32		2	4	2	1
Q06265		2	2
Q07157		2	2	1
Q08J23		1
Q09160		6
Q12874		3
Q12906-4		1
Q12906-6		1
Q12906-7		1
Q13085		2	2
Q13459		1	1	4
Q13610		1	1
Q13748		1
Q13765		2
Q13772		1
Q14160		2	4
Q14671		1	1	1
Q14728		2	2		2
Q14966		1	1
Q15021		2	8	3
Q15032		1	1
Q15149-4		1
Q15154		5	5	3	6
Q15185		2			2
Q15417		2
Q15418		2	2	6
Q15477		2	2
Q15545		4	4
Q15742		2	2	3
Q15911		1	1
Q16539		1	1	2
Q2LD37		3	3
Q4V328		3	3	2
Q53EL6		2	5	2
Q5JSH3		3	3
Q5JSZ5		1	1	1
Q5SW79		1
Q5T1M5		1
Q5T9S5		1	1
Q5VSL9		1	1	2
Q63ZY3		4	4	1
Q66GS9		1	1
Q68DA7		2	2
Q68EM7		2	5		1
Q6P0Q8		2		1
Q6P6C2		1	1
Q6PEY2		1
Q6PJG2		1	1	3
Q6PKG0		3	4	1
Q6R327		2	1
Q6T4R5		2	2
Q6WCQ1		3	3	2
Q6Y7W6		2	2	4	1
Q6ZN03		6	6
Q6ZRV2		1	1
Q6ZW31		2	2
Q71U36		2
Q7KZ85		2	3
Q7L2J0		6	6		4
Q7LBC6		1	1	1	1
Q7Z2W4		3
Q7Z333		1	1
Q7Z3J2		1	1
Q7Z6Z7		2	4		2
Q7Z736		1	1
Q86U42		2	1		1
Q86UU0		3	3	11
Q86VM9		1	1	1
Q86W92		2	2	4
Q86WB0		1	2
Q86XP3		1
Q8IWZ3		3
Q8IXQ3		1	1
Q8IYB3		2		3	4
Q8N108		4		2
Q8N573		2	2	4
Q8NC44		2
Q8NDD1		4
Q8NEY1		2	2
Q8NHH9		4
Q8NHW5		2
Q8TC12		1	1
Q8WWQ0		1	1
Q92541		1	1	4
Q92576		1	1	1
Q92733		3		1
Q92752		2
Q92764		2
Q92922		3	3	3
Q92954		1	1
Q92994		2	2
Q969V6		1	1	1	1
Q96A57		2	2	1
Q96B23		1	1	1
Q96D71		1	1
Q96F24		3
Q96FF9		2	2		2
Q96IF1		1	1		1
Q96JP5		2	2		2
Q96K78		1
Q96NR8		1	1
Q96Q45		1	1	1
Q96QD8		1
Q96QE3		2	2
Q99590		2	2
Q99700		5
Q9BQE3		1
Q9BTC0		1	1	1	1
Q9BUR4		1
Q9BVC5		2	2	3
Q9BZD3		1	1
Q9C0B5		2	2	1
Q9GZY8		2	2		2
Q9H410		1		2
Q9H4G0		3	1	2
Q9H6Z4		2
Q9HBL0		1
Q9HC35		4	5		4
Q9HC77		1	1
Q9HCD5		1
Q9HCD6		1	1
Q9HD67		5	5
Q9HDC5		3	3
Q9NRX5		1	1
Q9NTI5		3	3	2
Q9NUQ3		1	1
Q9NY61		8	8
Q9NYV4		5	4	5
Q9P246		1	1
Q9UHC3		2	2
Q9UK76		2	2	1	2
Q9UKA4		1	1
Q9ULF5		1
Q9ULG6		6	3	2
Q9ULL1		1
Q9ULT8		5	5	2
Q9UPQ0		1	3	7	3
Q9Y253		2	2		2
Q9Y2K7		1
Q9Y2X7		2	2
Q9Y385		1	2	1
Q9Y4B4		6
Q9Y4E1		4	4	5	2
Q9Y4F3		1	1
Q9Y4H2		5	9	2	8	1
Q9Y653		3
Q9Y6G9		2		4
Q9Y6X9		5	2	2
Q9Y6Y1		1	1
A6NKF1			1
A6NKT7			2
A6NMY6			1
A7MD48			3
O00401			1			1
O14646			1
O14715			2
O15020			1
O15027			3
O15037			2
O15357			4	1		3
O15446			3
O15541			4
O43159			2
O43290			2	1	1
O43896			1
O60493			1
O60504			4	1	2
O60524			7	1	4
O60658			2
O75116			1		1
O75445			1
O75781			3	2
O95466			2	1
O95714			1	2
P02786			1			1
P05023			1			1
P06493			1			2
P07355			1
P07900			1		2
P08581			3
P09651			1
P11532			1		1
P12931			1
P13639			1		1
P15336			1	2	1
P16144			2
P17812			8
P18583			1	2
P22314			1
P22681			1			1
P25205			3	2
P26641			2
P29597			1			1
P31749			3
P33316-2			1
P33527			2	2
P35606			1
P36915			3
P39880			3
P40763			1
P42858			2
P43354			1
P45880			1
P46100			3
P46379			1
P47989			1
P48634			3	3
P49006			1
P49356			1
P49759			2
P49792			2
P49840			1
P49841			1
P50548			4	1
P50750			3
P51811			1
P52292			1
P52594			2	1
P54727			1
P59542			1
P62995			4	4
P78337			5
P78559			2		4
P83369			1
Q02880			3	2
Q03001			1
Q08378			6
Q12802			3	2	2
Q12888			2		1
Q13435			5
Q13480			2			2
Q13541			5		3
Q13586			2	1
Q13595			8
Q13671			1			1
Q14004			3
Q14181			3
Q14195			1	3
Q14247			5	3		2
Q14677			3
Q14934			1
Q14BN4			1
Q14C86			2	1
Q15018			3
Q15029			1		1
Q15276			2
Q3B7J2			1
Q3L8U1			3
Q4G0J3			4	3
Q5F1R6			1		1
Q5T0N5			2
Q5T4S7			1	1
Q5T6F0			1
Q5VT52			1	1	1
Q5VVW2			1
Q66K74			4	1
Q6NZI2			1			1
Q6QNY0			6
Q6UN15			1
Q6UUV7			3
Q7Z3J3			2
Q7Z4S6			1	1
Q86U06			1
Q86UR5			2
Q8IWS0			2		2
Q8IXJ6			1
Q8IY67			1
Q8IZ21			1
Q8N122			2
Q8N3D4			2	1	1
Q8N3V7-2			1		1
Q8N4S0			4
Q8N7H5			3
Q8N8S7			1
Q8N8Z6			1
Q8N9T8			1	4
Q8NC51			3	1
Q8NCF5			3
Q8NDH2			2
Q8NE00			4	3
Q8TAP9			2	1	1
Q8TBF4			1
Q8TDZ2			3
Q8WUF5			1		1
Q8WUY3			9	2	8
Q8WWM7			3
Q8WX93			1	1	1
Q8WXH0			4		2
Q92560			2
Q92597			5	4
Q92613			1
Q92734			1			1
Q92783			1			1
Q92796			1			1
Q93052			1
Q96AT1			1
Q96CX2			2		2
Q96FS4			1
Q96JB6			1
Q96KR1			1		1
Q96MT7			1
Q96SN8			1
Q96T58			4
Q99666			2
Q9BVS4			4
Q9BW71			2	5
Q9BW85			2
Q9BYM8			1			1
Q9BYW2			5
Q9BYX2			2	1
Q9GZP8			1
Q9GZV5			1
Q9H1E3			8	4
Q9H201			1			1
Q9H2G2			6
Q9H427			1
Q9H4A3			4
Q9H4L7			3	1
Q9H792			2	3		1
Q9H9B1			3
Q9HAU0			2	1
Q9HC36			1
Q9HCN4			1
Q9NP61			1		1
Q9NP74			4
Q9NQC3			1		1
Q9NRF8			3
Q9NRF9			1		1
Q9NRY4			1	4		1
Q9NW97			1
Q9NWV8			3	1
Q9NYQ8			1
Q9NZ63			2
Q9NZM3			1			1
Q9P0K7			1	4
Q9P206			3	3
Q9P258			6
Q9P260			7		2
Q9UBF8			1		1
Q9UDY2			6	2
Q9UGV2			3	2
Q9UGY1			3
Q9UHF7			1
Q9UIF9			1		1
Q9UJD0			1
Q9ULD2			2
Q9ULX3			1		1
Q9UNF1			1
Q9Y2U5			1	4	1
Q9Y2W1			5		1
Q9Y3T9			5
Q9Y566			1
Q9Y6I3			2	1		1
A1L390				2
A7E2V4				1
A8K830-3				2
O00425				1
O14613				1
O14639				1
O14686				2
O14908				1
O15013				1
O15085				1
O43149				2
O43314				2
O43379				2
O43491				1
O43572				1
O43683				1
O43719				1
O43734				1
O43765				3
O60293				2
O60318				1
O60341				2
O60566				1
O60825				3
O60841				4
O75167				2
O75396				1
O75400				4
O75448				1
O75475				3
O75494				1
O75582				2
O75676				2
O75815				1
O75822				1
O75962				3
O76021				2
O76039				1
O94763				2
O94854				1
O94874				1
O94888				2
O95071				2	1
O95155				4
O95197				1
O95218				2	1
O95218-2				3
O95626				1
O95674				1
O95677				1
O95817				3
P02812				3
P04280				3
P09496				1
P09874				1
P10398				1
P11388				8
P13861				3
P15056				1
P15923-2				1
P16989				1
P17096				1
P17275				2
P17544				2
P17661				2
P18615				3
P18887				1
P19793				1
P20810-10				1
P20810-5				1
P20810-6				1
P20810-7				1
P20810-9				1
P23443				3
P23588				4
P27816-4				1
P28715				1
P29317				3		1
P29374				2
P29590				2	4
P30086				1
P30260				2
P31350				1
P32519				1
P35658				6
P39687				1
P40425				1
P41162				2
P41227				1
P42166				1
P42167				1
P42229				1
P42345				2
P42575				1
P45983				2
P48960				1
P49023				1
P49321				1
P49454				2
P49796				1
P49810				2
P51608				1
P51610				1
P51692				1
P51812				1
P52701				5
P53365				1
P53396				2
P53779				2
P53999				1
P54764				1
P60866				1
P61160-2				1
P61927				1
P63208				1
P67809				1
P78312				1
P78344				1
P78362				3
P78536				1
P98175				1
Q01082-3				2
Q01130				1
Q01970				1
Q04637				1	1
Q05209				1
Q05519				1	1
Q05682				2
Q07352				1
Q07866				1
Q07889				2
Q08499				1
Q08499-12				4
Q08499-6				4
Q08499-7				4
Q08AD1				3
Q09161				3	1
Q12789				3
Q12797				1
Q12857				1
Q12929				4
Q12955				1
Q12968				1
Q13017				2
Q13045				1
Q13131				1
Q13164				2
Q13185				1
Q13206				1
Q13247				4
Q13263				1
Q13425				1
Q13427				1
Q13433				2
Q13535				3
Q13867				2
Q13905				1
Q14676				2
Q14814				2
Q14865				1
Q15003				1
Q15042				1
Q15149				8
Q15345				2
Q15361				1
Q15390				1
Q15435				2	2
Q15459				1
Q15555				1
Q15648				4
Q15691				1
Q15746				4
Q16186				1
Q16512				1
Q16637				1
Q16890				1
Q27J81				1
Q2KHR3				1
Q2TAK8				2
Q32P44				1
Q3B726				1
Q3KQU3				5
Q3V6T2				1
Q4ADV7				2
Q53EZ4				1
Q53LP3				1
Q53QV2				1
Q58FF6				2
Q58WW2				1
Q5M775				2
Q5T8P6				2
Q5VT25				4
Q5VUA4				1
Q5VWQ8				1
Q5VYK3				3
Q5VZ89				2
Q5VZ89-7				1
Q676U5				1
Q68CZ2				2
Q68E01				3
Q68EM7-2				1
Q6AI08				5
Q6KC79				1
Q6P3S1				2
Q6PJF5				3
Q6Q0C0				2
Q6VMQ6				1	1
Q6VY07				1
Q70J99				1
Q71F56				1
Q7L4I2				1
Q7RTP6				1
Q7Z401				1
Q7Z417				1
Q7Z460				1
Q7Z4H7				1
Q7Z4V5				3
Q7Z5L9				5
Q86SQ0				1
Q86UU1				1
Q86V48				1
Q86X27				2
Q86YS7				2
Q8IW52				2
Q8IWB9				2
Q8IWW6				1
Q8IWZ3-6				1
Q8IY81				2
Q8IZP0				1
Q8N163				4
Q8N1G2				3
Q8N3X1				1
Q8ND56				2
Q8NDI1				1
Q8NEN9				1
Q8NFC6				3
Q8NHZ8				1
Q8NI08				4
Q8TAD8				1
Q8TBA6				1	1
Q8TBZ3				1
Q8TDD1				1
Q8TEB9				1
Q8TEH3				3
Q8TF01				2
Q8TF72				1
Q8WUB8				2
Q8WUX9				1
Q8WVC0				6
Q8WWI1				1	1
Q8WXG6				3
Q8WY36				3
Q8WYP5				1
Q92538				2
Q92609				1
Q92685				1
Q92738				1
Q92769				2
Q92785				1
Q92870				3
Q92934				1
Q96B36				2	1
Q96BY7				2
Q96H12				1
Q96II8				1
Q96JG9				1
Q96N67				1
Q96SI1				2
Q96T37				1
Q99081				2
Q99543				1
Q99576-3				1
Q99618				2
Q99704				1
Q99871				1
Q9BQG0				1
Q9BRL6				4
Q9BRS8				2
Q9BSJ6				1
Q9BTU6				1
Q9BVJ6				1
Q9BWH2				1
Q9BWU0				1
Q9BXB4				1
Q9BXY0				3
Q9BYG3				1
Q9BZ23				1
Q9BZG1				2
Q9BZX2				1
Q9C040				1
Q9C0F0				1
Q9H0E9-2				2
Q9H0E9-3				2
Q9H0E9-4				2
Q9H0H5				1
Q9H1B7				7
Q9H2H9				1
Q9H3P2				1
Q9H4Z3				5
Q9H6F5				4
Q9H7D0				2
Q9H7P9				2
Q9H814				3
Q9H8G2				1
Q9H8Y8				3	2
Q9HCG8				1
Q9HCH0				1
Q9HD20				1
Q9NPR2				1
Q9NQG6				2
Q9NRA8				1
Q9NRZ9				1
Q9NS87				1
Q9NV70				2
Q9NVD7				3
Q9NVN3				2
Q9NW68				1
Q9NWW5				1
Q9NYB0				1
Q9NYJ8				1
Q9NYL2				3
Q9NZ09				1
Q9NZ32				1
Q9NZJ0				2
Q9P242				3
Q9P278				3
Q9P2B4				3
Q9P2D0				1
Q9P2E9				1	1
Q9UBC2				1
Q9UBP9				1
Q9UBU7				2
Q9UGH3				4
Q9UGP4				1
Q9UGP8				2
Q9UHB6				1
Q9UHI6				3
Q9UHJ3				2
Q9UKI2				2
Q9UKJ3				3
Q9UKX7				1
Q9UL03				1
Q9ULH0				2
Q9ULH7				1
Q9ULJ7				3
Q9UMS6				2
Q9UMX1				1
Q9UMZ2				1
Q9UNL2				1
Q9UPN9				1
Q9UPP1				1
Q9UPT8				2
Q9UPY5				1
Q9UQ35				15
Q9Y232				1
Q9Y2K1				1
Q9Y2T7				1
Q9Y3Q8				2
Q9Y478				1
Q9Y485				1
Q9Y4A5				1
Q9Y534				1
Q9Y5B9				3
Q9Y5K6				1
Q9Y5P4				2
Q9Y5S9				1
Q9Y618				2
Q9Y6D5				3
O00264					1
O43294					5
O95251					1
P04920					1
P17535					2
P26599					1
P52655					2
P98082					2
Q03701					1
Q15084					1
Q15366					1
Q15649					1
Q32MZ4					1
Q5UIP0					1
Q6PL18					1
Q8IWA0					1
Q8N2G6					1
Q8N2Y8					1
Q8TDY2					2
Q969E4					1
Q96BY6					2
Q96C19					1
Q96P48					2
Q96PK6					1
Q9BVV8					2
Q9BZF1					1
Q9UKL0					1
Q9ULJ3					1
Q9UMY4					1
Q9Y2V2					1
P24941						2
P56945						1
Q00526						2
