# Supplementary material for: Evolutionary Divergence of Phosphorylation to Regulate Interactive Protein Networks in Lower and Higher Species
Source: Int J Mol Sci. 2022 Nov 20;23(22):14429. doi: 10.3390/ijms232214429 (PMC9697241; doi:10.3390/ijms232214429)
Supplement: Supplementary file 1 [file ijms-23-14429-s001.zip › Table_S8.xlsx]

## Sheet: list of modules
module_nb	genes	s score	pvalue
1	BCLAF1 CTNND1 EGFR EPS15 FLNA HSP90AB1 KHDRBS1 MAPK1 MATR3 PCBP1 PEA15 SH3KBP1 SHC1 STAM2 STMN1 VCL WBP11	7.8317	0
2	CEP131 OPTN SQSTM1 TAX1BP1	4.68618	0
3	NUP153 SP100 SRSF4	2.82293	0

## Sheet: genes to modules
gene	#module	query
BCLAF1	1	Q9NYF8
CTNND1	1	O60716
EGFR	1	P00533
EPS15	1	P42566
FLNA	1	P21333
HSP90AB1	1	P08238
KHDRBS1	1	Q07666
MAPK1	1	P28482
MATR3	1	P43243
PCBP1	1	Q15365
PEA15	1	Q15121
SH3KBP1	1	Q96B97
SHC1	1	P29353
STAM2	1	O75886
STMN1	1	P16949
VCL	1	P18206
WBP11	1	Q9Y2W2
CEP131	2	Q9UPN4
OPTN	2	Q96CV9
SQSTM1	2	Q13501
TAX1BP1	2	Q86VP1
NUP153	3	P49790
SP100	3	P23497
SRSF4	3	Q08170
