# Supplementary material for: Evolutionary Divergence of Phosphorylation to Regulate Interactive Protein Networks in Lower and Higher Species
Source: Int J Mol Sci. 2022 Nov 20;23(22):14429. doi: 10.3390/ijms232214429 (PMC9697241; doi:10.3390/ijms232214429)
Supplement: Supplementary file 1 [file ijms-23-14429-s001.zip › Table_S9.xlsx]

## Sheet: list of modules
module_nb	genes	s score	pvalue
1	AJUBA AKAP12 ATXN2 CRK CTNND1 CXCR4 DSP EGFR EML4 EPS15 FMN1 FXR1 GRB2 HSPB1 IRS1 IRS2 KRT17 KRT36 LMNA MAPK1 MAPK14 MAPK3 MPRIP NACA NCK1 NOP2 NOTCH2 PEA15 RAF1 REPS1 RICTOR RPS6 RPS6KA1 SHC1 TBC1D4 TGFBR2 TJP1 TNS1 TSC2 VCL ZC3HAV1 ZYX	14.4463	0
2	CSTF2 DDX42 DHX15 HNRNPU IPO7 KHDRBS1 MATR3 NUP153 PABPN1 PRCC RANGAP1 SF3A3 SF3B1 SRRM1 SRSF3 TPR ZC3H11A ZNF638	11.322	0
3	CCNH CDK12 IWS1 SUPT6H TAF7	7.50923	0
4	HECTD1 HUWE1 KIAA1109 TRIM37	6.00391	0
5	BCL9L PTGES3 TLE3	5.5896	0
6	CDCA5 DYNC1LI1 KIF4A MKI67 NCAPD2	5.35745	0
7	PCM1 TUBA1A TUBA1B	5.14857	0
8	ACIN1 RTF1 ZC3H18	4.94264	0
9	KDM2A KDM3B KDM5C PBRM1 SETD1A SMARCC1	4.30407	0
10	ATAD5 PCNA POLH	3.42614	0
11	EXOSC9 SETX SKIV2L	3.42614	0
12	ATP2B1 SQSTM1 TAX1BP1	0.739904	0

## Sheet: genes to modules
gene	#module	query
AJUBA	1	Q96IF1
AKAP12	1	Q02952
ATXN2	1	Q99700
CRK	1	P46108
CTNND1	1	O60716
CXCR4	1	P61073
DSP	1	P15924
EGFR	1	P00533
EML4	1	Q9HC35
EPS15	1	P42566
FMN1	1	Q68DA7
FXR1	1	P51114
GRB2	1	P62993
HSPB1	1	P04792
IRS1	1	P35568
IRS2	1	Q9Y4H2
KRT17	1	Q04695
KRT36	1	O76013
LMNA	1	P02545
MAPK1	1	P28482
MAPK14	1	Q16539
MAPK3	1	P27361
MPRIP	1	Q6WCQ1
NACA	1	Q13765
NCK1	1	P16333
NOP2	1	P46087
NOTCH2	1	Q04721
PEA15	1	Q15121
RAF1	1	P04049
REPS1	1	Q96D71
RICTOR	1	Q6R327
RPS6	1	P62753
RPS6KA1	1	Q15418
SHC1	1	P29353
TBC1D4	1	O60343
TGFBR2	1	P37173
TJP1	1	Q07157
TNS1	1	Q9HBL0
TSC2	1	P49815
VCL	1	P18206
ZC3HAV1	1	Q7Z2W4
ZYX	1	Q15942
CSTF2	2	P33240
DDX42	2	Q86XP3
DHX15	2	O43143
HNRNPU	2	Q00839
IPO7	2	O95373
KHDRBS1	2	Q07666
MATR3	2	P43243
NUP153	2	P49790
PABPN1	2	Q86U42
PRCC	2	Q92733
RANGAP1	2	P46060
SF3A3	2	Q12874
SF3B1	2	O75533
SRRM1	2	Q8IYB3
SRSF3	2	P84103
TPR	2	P12270
ZC3H11A	2	O75152
ZNF638	2	Q14966
CCNH	3	P51946
CDK12	3	Q9NYV4
IWS1	3	Q96ST2
SUPT6H	3	Q7KZ85
TAF7	3	Q15545
HECTD1	4	Q9ULT8
HUWE1	4	Q7Z6Z7
KIAA1109	4	Q2LD37
TRIM37	4	O94972
BCL9L	5	Q86UU0
PTGES3	5	Q15185
TLE3	5	Q04726
CDCA5	6	Q96FF9
DYNC1LI1	6	Q9Y6G9
KIF4A	6	O95239
MKI67	6	P46013
NCAPD2	6	Q15021
PCM1	7	Q15154
TUBA1A	7	Q71U36
TUBA1B	7	P68363
ACIN1	8	Q9UKV3
RTF1	8	Q92541
ZC3H18	8	Q86VM9
KDM2A	9	Q9Y2K7
KDM3B	9	Q7LBC6
KDM5C	9	P41229
PBRM1	9	Q86U86
SETD1A	9	O15047
SMARCC1	9	Q92922
ATAD5	10	Q96QE3
PCNA	10	P12004
POLH	10	Q9Y253
EXOSC9	11	Q06265
SETX	11	Q7Z333
SKIV2L	11	Q15477
ATP2B1	12
SQSTM1	12	Q13501
TAX1BP1	12	Q86VP1
